# Supplementary material for: SUCNR1 coordinates metabolic flux, mitochondrial function, and nutrient-dependent adaptation in hepatocytes
Source: Sci Adv. 2026 Jun 12;12(24):eaec8873. doi: 10.1126/sciadv.aec8873 (PMC13262611; doi:10.1126/sciadv.aec8873)
Supplement: Supplementary file 2 — Data S1 to S15 [file sciadv.aec8873_data_s1_to_s15.zip]

Archive with 15 entries (15 files):
- aec8873_data_s1.xlsx
- aec8873_data_s2.xlsx
- aec8873_data_s3.xlsx
- aec8873_data_s4.xlsx
- aec8873_data_s5.xlsx
- aec8873_data_s6.xlsx
- aec8873_data_s7.xlsx
- aec8873_data_s8.xlsx
- aec8873_data_s9.xlsx
- aec8873_data_s10.xlsx
- aec8873_data_s11.xlsx
- aec8873_data_s12.xlsx
- aec8873_data_s13.xlsx
- aec8873_data_s14.xlsx
- aec8873_data_s15.xlsx
