# Supplementary material for: SUCNR1 coordinates metabolic flux, mitochondrial function, and nutrient-dependent adaptation in hepatocytes
Source: Sci Adv. 2026 Jun 12;12(24):eaec8873. doi: 10.1126/sciadv.aec8873 (PMC13262611; doi:10.1126/sciadv.aec8873)
Supplement: Supplementary file 2 — Data S1 to S15 [file sciadv.aec8873_data_s1_to_s15.zip › aec8873_data_s1.xlsx]

## Sheet: F1A
A
	Fasted	RF
	134.667	244.93
	87.5435	301.533
	150.866	253.305
		292.237

## Sheet: F1B
B
	Fasted	RF
	14.1622	677.296
	215.467	622.896
	114.525	766.6
		751.992

## Sheet: F1C
C
	Fed	Fasted	RF
	1.24402	0.3607	1.24956
	1.15918	0.390801	1.03429
	1.17197	0.429446	1.04688
	0.9763	0.49085
	0.788489	0.453562	1.61382
	0.660042	0.387123	1.3115

## Sheet: F1D
D
	Ad libitum	Caloric restriction
	0.797642	0.822808
	0.917174	0.446879
	1.30151	0.889572
	1.02843	0.47239
	0.955253

## Sheet: F1E
E
	Fasted vs RF	Fasted vs fed
	0.586365	0.526398

## Sheet: F1F
F
	0 mM glucose -2DG	0mM glucose +2DG	5.5 mM glucose - 2DG	5.5 mM glucose -+2DG	25 mM glucose - 2DG	25 mM glucose +2DG
	30.2408	52.7018	99.778	52.155	77.4661	49.6694
	15.8441	22.0211	74.1057	29.763	94.2262	55.7476
	48.1259	44.2983	172.169	49.1076	188.081	117.549
	8.69459	28.229	90.6218	47.9425	208.509	173.834
	15.7283	25.7084	140.59	66.8467	168.18	123.696
	8.24492	7.30638	105.895	29.9771	169.577	95.2232

## Sheet: F1G
G
	0mM -Glutmamine	0 mM glucose + Glutamine	5.5mM glucose -Glutamine	5.5mM Glucose + Glutamine	25mM Glucose -Glutamine	25mM Glucose +Glutamine
	8.69459	38.5497	90.6218	327.759	208.509	466.356
	15.7283	49.4664	140.59	297.717	168.18	330.586
	8.24492	39.3906	105.895	252.168	169.577	318.944

## Sheet: F1H
H
	13C-Glcuose	13C-Glutamine
	1.04487	4.08834
	1.89445	3.42935
	1.17112	7.62779

## Sheet: F1I
I
	0 mM 24h	5,5 mM 24h	25 mM 24h
	0.100501	0.999337	7.20352
	0.528521	0.709529	4.25874
	0.54021	0.447082	1.14115
	0.188566	1.71358	3.13925
	0.500232
	1.07829
