# Supplementary material for: SUCNR1 coordinates metabolic flux, mitochondrial function, and nutrient-dependent adaptation in hepatocytes
Source: Sci Adv. 2026 Jun 12;12(24):eaec8873. doi: 10.1126/sciadv.aec8873 (PMC13262611; doi:10.1126/sciadv.aec8873)
Supplement: Supplementary file 2 — Data S1 to S15 [file sciadv.aec8873_data_s1_to_s15.zip › aec8873_data_s2.xlsx]

## Sheet: F2A
A
	LIVER		HEPATOCYTES
	Sucnr1fl/fl	Hep-Sucnr1 KO	Sucnr1fl/fl	Hep-Sucnr1 KO
	0.779259	0.0649283	1.23091	0.0432445
	1.00097	0.0475741	1.86162	0.0351157
	1.07351	0.11475	0.83498	0.105568
	0.685742	0.0725375	0.818832	0.0119876
	1.48728	0.0551605	0.754977	0.0569936
	1.12046	0.0625776	0.498683	0.00590155
	0.852782	0.0679438		0.0244207

## Sheet: F2B
B
	Sucnr1fl/fl	Hep-Sucnr1 KO
	21.19	25.16
	23.1	22.82
	24.74	22.64
	27.64	25.43
	27.63	25.65
	28.49	21.23
	27.38	25.35

## Sheet: F2C
C
		Sucnr1fl/fl			Hep-Sucnr1 KO
	NEFA	0.908	0.548	0.98	0.98	1.136	0.55
	TGs	0.88	0.77	1.18	1.2	1.42	0.86
	Total cholesterol	2.22	2.33	2.42	2.2	2.44	2.38
	HDL cholesterol	1.19	1.92	1.4	1.19	0.63	1.74
	No-HDL cholesterol	1.03	0.41	1.02	1.01	1.81	0.64

## Sheet: F2D
D
		Sucnr1fl/fl						Hep-Sucnr1 KO
	0	162	184	199	172	222	238	199	182	185
	5	490	484	441	418	315	479	425	473	502
	15	404	456	449	415	193	393	382	382	384
	30	229	276	250	272	225	256	247	255	215
	120	171	196	210	210	209	210	194	188	206
	Sucnr1fl/fl			Hep-Sucnr1 KO
	Mean	SEM	N	Mean	SEM	N
	30827	1532	6	30123	1073	3

## Sheet: F2E
E
		Sucnr1fl/fl									Hep-Sucnr1 KO
	0	166	166	157	163	192	176	205	206	199	184	178	159	195	206
	15	109	95	103	102	102	128	83	115	102	128	117	119	110	141
	30	109	119	105	89	140	144	115	113	126	123	115	159	160	171
	60	202.5	140	104	122	140	134	118	125	145	169	171	226.5	195	211
	120	175	187	127	137	158	149	136	131	138	184	150	160	189	176
	Sucnr1fl/fl			Hep-Sucnr1 KO
	Mean	SEM	N	Mean	SEM	N
	16186	1175	9	20411	1074	5

## Sheet: F2F
F
		Sucnr1fl/fl										Hep-Sucnr1 KO
	0	79	85	76	79	76	77	90	90	114		86	101	87	84	86	87	109	111	110
	15	112	137	117	117	120	112	101	102	114		150	140	137	123	134	103	125	129	134
	30	157	168	146	165	176	140	144	139	149		168	180	150	155	177	180	143	186	210
	60	146	142	148	143	156	144	134	132	147		160	171	153	147	161	163	122	156	160
	120	101	104	99	103	99	91	116	109	113		94	106	107	97	110	117	106	121	130
	Sucnr1fl/fl			Hep-Sucnr1 KO
	Mean	SEM	N	Mean	SEM	N
	15395	428.8	9	16807	695.7	9

## Sheet: F2G
G
	Sucnr1fl/fl	Hep-Sucnr1 KO
	79	86
	85	101
	76	87
	79	84
	76	86
	77

## Sheet: F2H
H
		Sucnr1fl/fl								Hep-Sucnr1 KO
	0	224	221	206						198	183	202
	4	154	174	168						225	190	224
	8	133	173	120						184	186	187
	16	141	131	166						161	175	174
	24	99	97	109	107	119	111			116	108	119	99	110	116	123	122
	Sucnr1fl/fl			Hep-Sucnr1 KO
	Mean	SEM	N	Mean	SEM	N
	3543	167.1	3	4171	81.34	3

## Sheet: F2I
I
		Sucnr1fl/fl								Hep-Sucnr1 KO
	0	0.3	0.3	0.2						0.2	0.2	0.2
	4	0.8	0.4	0.5						0.3	0.5	0.3
	8	1.2	0.5	1.1						0.4	0.6	0.3
	16	0.7	0.4	0.6						0.4	0.6	0.1
	24	0.9	1	0.7	1.1	0.8	0.8			0.8	0.8	1.1	0.7	1.4	1.2	1.3	0.8
	Sucnr1fl/fl			Hep-Sucnr1 KO
	Mean	SEM	N	Mean	SEM	N
	16.47	2.078	3	11.45	1.94	3

## Sheet: F2J
J
		LFC
	Histidine (µM)	0.592469
	Hydroxyproline trans(µM)	0.476745
	3- Methyl Histidine (µM)	0.974456
	1- Methyl Histidine (µM)	0.407348
	Asparagine (µM)	0.274818
	Arginine (µM)	-1.03982
	Taurine (µM)	1.44067
	Serine (µM)	0.443918
	Glutamine (µM)	0.659028
	Ethanolamine (µM)	0.613641
	Glycine (µM)	0.67264
	Aspartic acid (µM)	2.06935
	Sarcosine (µM)	0.816424
	Citrulline (µM)	0.714564
	Glutamic acid (µM)	2.18438
	beta-Alanine (µM)	1.1328
	Threonine (µM)	0.394124
	Alanine (µM)	1.07287
	γ-Aminobutyric Acid (GABA) (µM)	1.28079
	Hydroxylyine (µM)	0.230334
	Proline (µM)	0.57867
	α-Aminoisobutyric acid (AIBA) (µM)	1.26969
	Orinithine (µM)	1.19169
	Lysine (µM)	0.622969
	Cystine (µM)	0.0756273
	L-2-Aminoadipic Acid (µM)	-0.0093144
	α-Aminobutyric acid (AABA) (µM)	0.459136
	Tyrosine (µM)	0.256486
	Methionine (µM)	0.364712
	Valine (µM)	0.43172
	Isoleucine (µM)	0.824812
	Leucine (µM)	0.677882
	Phenylalanine (µM)	0.617004
	Tryptophan (µM)	0.152603

[truncated: 2 more sheets: F2K, F2L]
