# Supplementary material for: SUCNR1 coordinates metabolic flux, mitochondrial function, and nutrient-dependent adaptation in hepatocytes
Source: Sci Adv. 2026 Jun 12;12(24):eaec8873. doi: 10.1126/sciadv.aec8873 (PMC13262611; doi:10.1126/sciadv.aec8873)
Supplement: Supplementary file 2 — Data S1 to S15 [file sciadv.aec8873_data_s1_to_s15.zip › aec8873_data_s3.xlsx]

## Sheet: F4A
A
		Sucnr1fl/fl			Hep-Sucnr1 KO
	Phosphoenolpyruvic acid	5.88571	13.9292	9.70042	10.0008	3.00551	12.6283
	a-ketoglutaric acid	5.4663	14.2389	15.7687	5.88387	11.0182	5.631
	Glucose	1.61284	1.34459	2.28866	3.332	2.13381	2.94021
	Ribose-5-Phosphate	13.105	8.46477	12.059	9.7799	13.7027	11.5873
	Glutamic acid	47.0526	31.6022	73.1123	20.5876	32.4198	28.4351
	Aspartic acid	8.52893	21.6584	5.86013	20.1648	33.2704	51.2984
	Lactic acid	8.584	11.0068	12.4543	26.4907	18.9168	34.2484
	Malic acid	100.948	84.9805	83.9352	267.986	144.085	184.076
	Glucose-6-Phosphate	18.2088	17.453	15.0737	23.6197	23.0989	19.2315
	Dihydroxyacetone-phosphate	109.329	123.204	127.963	261.529	226.681	315.212
	Alanine	649.502	531.797	400.663	916.55	703.948	881.655
	Fumaric acid	232.702	223.042	75.8473	254.553	268.875	296.517
	2-Phosphoglyceric acid	25.7255	23.3768	34.3583	43.8606	28.4405	15.6876
	3-Phosphoglyceric acid	26.2622	59.84	50.1078	31.3346	81.1768	48.4079
	Succinic acid	93.0677	110.773	93.0687	188.941	186.908	176.229

## Sheet: F4B
B
		Sucnr1fl/fl			Hep-Sucnr1 KO
	Phosphoenolpyruvic acid	4.17221	3.62871	5.76919	0	1.65927	6.63621
	a-ketoglutaric acid	0	17.9046	43.7837	40	42.8571	42.0599
	Glucose	1.38451	0.0409922	0.0765312	0.0559438	0.111568	0.00805977
	Ribose-5-Phosphate	0.244052	0.194238	0	0.182048	0.139757	0.0677492
	Glutamic acid	27.1216	40.1284	41.4287	63.0705	53.182	64.6548
	Aspartic acid	21.7313	23.694	35.9406	24.7973	34.2995	34.1693
	Lactic acid	5.76438	8.28447	14.7117	6.56186	8.00091	7.24597
	Malic acid	26.0022	22.1404	28.2734	37.3439	34.2261	74.1719
	Glucose-6-Phosphate	0.301669	0.265799	0.240208	0	0	0
	Dihydroxyacetone-phosphate	37.4221	13.2586	34.3738	0	8.05085	8.28093
	Alanine	0	0	13.7365	13.6273	6.35525	6.73273
	Fumaric acid	32.458	34.5754	39.3112	58.9661	49.6674	57.2854
	2-Phosphoglyceric acid	15.1146	3.06591	24.645	0	28.9776	6.79555
	3-Phosphoglyceric acid	10.281	10.54	11.8277	0	7.90387	15.9337
	Succinic acid	4.08834	3.42935	7.62779	4.57451	2.95937	7.45364
