# Supplementary material for: SUCNR1 coordinates metabolic flux, mitochondrial function, and nutrient-dependent adaptation in hepatocytes
Source: Sci Adv. 2026 Jun 12;12(24):eaec8873. doi: 10.1126/sciadv.aec8873 (PMC13262611; doi:10.1126/sciadv.aec8873)
Supplement: Supplementary file 2 — Data S1 to S15 [file sciadv.aec8873_data_s1_to_s15.zip › aec8873_data_s4.xlsx]

## Sheet: F4A
A
	Time (minutes)	WT				SUCNR1KO						WT				SUCNR1KO
	1.37759	268.865	227.878	139.962	101.883	271.091	162.011	138.212	105.669		Basal Respiration	121.2	59.69	77.02	47.48	143.17	91.64	60.16	67.55
	9.8789	246.467	206.159	126.979	94.0686	244.736	152.479	118.105	93.3962		Maximal Respiration	516.03	178.32	294.31	103.37	495.9	414.97	231.79	121.74
	18.3696	237.619	196.573	122.532	90.501	241.314	148.869	109.173	89.0593		ATP-Production	69.71	51.2	41.01	26.37	88.66	46.02	45.3	54.19
	26.97	180.854	168.599	87.9857	65.2448	163.287	130.123	71.1594	54.5172		Spare Respiratory Capacity	394.82	118.63	217.29	55.88	352.73	323.34	171.63	54.19
	35.4625	167.91	154.049	81.5228	64.1265	155.804	109.862	64.5956	49.2511		Proton Leak	51.5	8.49	36.01	21.11	54.52	45.61	14.86	27.74
	43.9552	168.375	145.372	83.3679	67.5915	152.657	102.845	63.8762	50.4001		Non-mito O2 consumption	116.41	136.88	45.51	43.02	98.14	57.23	49.02	21.51
	52.5487	632.44	315.199	339.825	146.382	594.041	472.204	280.806	143.251
	61.041	625.539	306.848	298.378	141.065	547.194	400.022	266.072	135.753
	69.5373	614.277	305.713	281.098	137.036	520.904	380.241	254	130.867
	78.1394	117.786	148.56	45.5314	45.734	98.1418	60.539	52.8254	21.5067
	86.6378	122.214	146.311	46.8273	43.0166	105.593	61.9519	51.2694	23.3302
	95.1359	116.414	136.882	45.514	47.3025	101.419	57.2314	49.016	23.6682

## Sheet: F4B
B
	Time (minutes)	WT				SUCNR1KO
	1.37759	24.0096	18.2429	6.08293	5.30315	23.9529	12.9699	7.86156	6.34117
	9.8789	23.4028	16.8116	6.05922	5.03467	23.7524	12.1839	7.02715	6.03392
	18.3696	23.5639	16.6118	5.82374	4.52461	23.4359	11.9153	6.52338	5.45538
	26.97	25.3021	17.616	8.72257	6.79706	27.1229	13.0738	10.4132	6.72838
	35.4625	20.9543	17.5893	8.19452	5.54828	22.6109	13.3306	8.78957	5.83423
	43.9552	17.8081	19.1625	7.1871	4.517	20.3366	12.5757	7.50241	4.6881
	52.5487	35.5361	26.8855	12.7141	8.23733	43.0346	25.3801	16.1551	8.83399
	61.041	33.9115	26.1271	12.2743	8.17207	38.9923	21.9106	14.8458	8.71419
	69.5373	32.1496	23.8409	11.2796	7.34028	36.5224	19.2991	12.8994	8.16448
	78.1394	9.69212	16.2274	3.29303	1.76255	12.7758	5.40126	2.94016	2.23913
	86.6378	8.72413	14.0965	2.30175	1.15304	10.347	4.14434	2.42091	1.53623
	95.1359	8.10173	13.6682	1.92419	1.24374	9.52294	3.97751	2.06437	1.66006

## Sheet: F4C
C
	Time (minutes)	Sucnr1fl/fl			Hep-Sucnr1 KO					Sucnr1fl/fl			Hep-Sucnr1 KO
	1.37759	378.274	407.339	302.076	381.582	387.482	350.527		Basal Respiration	203.17	239.5	153.95	186.05	195.64	170.47
	9.8789	365.1	392.171	292.428	362.258	371.602	335.251		Maximal Respiration	1081.28	1192.07	1117.86	1249.76	1177.83	1090.58
	18.3696	362.216	387.76	289.728	361.509	366.382	330.529		ATP-Production	137.71	152.35	116.74	124.45	115.9	132.93
	26.97	227.184	247.87	186.242	243.955	255.883	207.112		Spare Respiratory Capacity	878.11	952.57	963.9	1063.71	982.19	920.11
	35.4625	228.23	245.12	185.341	237.745	252.468	200.271		Proton Leak	65.46	87.15	46.32	61.6	79.74	37.54
	43.9552	224.502	242.808	182.091	237.057	250.486	197.595		Non-mito O2 consumption	159.05	170.84	148.31	175.46	170.74	160.06
	52.5487	1240.33	1394.21	1253.63	1425.22	1348.57	1250.64
	61.041	1105.73	1211.76	1186.32	1292.85	1306.45	1107.12
	69.5373	1064.45	1083.54	1141.18	1187.16	1238.34	1017.56
	78.1394	161.244	162.158	135.775	175.457	170.744	160.059
	86.6378	171.542	174.249	148.305	187.911	182.065	172.478
	95.1359	159.047	159.787	138.172	178.348	172.893	161.682

## Sheet: F4D
D
	Time (minutes)	Sucnr1fl/fl			Hep-Sucnr1 KO
	1.37759	29.1207	36.3265	32.0016	37.8801	37.9734	33.5443
	9.8789	28.7906	36.1152	31.7959	38.0479	38.4771	33.196
	18.3696	28.6081	36.2318	31.6831	37.8679	37.4898	33.0856
	26.97	37.346	48.3207	43.2962	47.9118	47.9854	47.3421
	35.4625	34.2409	45.9926	39.4165	45.1351	45.5976	43.8229
	43.9552	30.2254	42.893	34.5802	42.0088	40.5237	39.9486
	52.5487	49.6277	66.0986	55.3499	63.4975	69.1121	59.9269
	61.041	46.5598	62.346	52.3511	59.4978	66.886	54.1156
	69.5373	45.1255	61.5446	50.4871	55.8103	64.3219	50.3268
	78.1394	20.9712	32.6425	24.7494	29.9646	27.0479	30.0614
	86.6378	18.1816	28.0183	21.4152	25.3211	22.6099	26.2818
	95.1359	16.7582	26.6602	19.8192	23.9286	19.6699	24.5295

## Sheet: F4E
E
	Time (minutes)	Sucnr1fl/fl			Hep-Sucnr1 KO					Sucnr1fl/fl			Hep-Sucnr1 KO
	1.37	164.622	126.791	148.054	233.859	342.103	272.226		Basal Respiration	229.31	118.27	136.53	280.61	418.93	371.55
	9.87	206.935	141.775	166.345	266.82	404.594	319.82		Phosphorylating Respitation	762.16	378.25	480.21	968.55	1282.27	1112.6
	18.37	234.458	151.593	176.45	304.036	474.969	365.471		Proton Leak	184.23	90.05	86.16	205.67	332.19	251.04
	26.95	767.309	413.1	522.923	991.982	1338.31	1128.6		ATP-Production	361.08	172.23	235.5	434.88	599.06	528.65
	35.45	592.461	333.607	417.273	753.27	1083.09	867.113		Maximal Respiration	539.3	339.55	396.55	513.15	1136.48	730.17
	44.17	539.056	295.609	377.952	663.974	987.285	756.693		Non-mito O2 consumption	5.85	33.32	39.92	23.43	56.04	15.91
	52.75	189.379	123.379	126.081	229.099	388.23	253.184
	61.47	240.791	133.449	143.311	285.41	451.328	301.196
	70.19	265.657	139.496	145.227	309.794	505.444	319.694
	78.78	544.447	348.94	436.476	536.581	1192.52	695.998
	87.5	452.049	306.438	400.31	448.488	1061.28	609.604
	96.22	417.481	308.405	398.129	424.794	1013.34	575.888
	105.03	28.2288	33.3243	39.9216	44.2317	68.7293	40.068
	113.75	35.3005	37.9695	43.9497	53.0856	85.0507	46.1337
	122.48	5.14856	34.8459	42.7157	23.43	56.0379	15.998

## Sheet: F4G
G
	Number of mitochondria per image		Area		Perimeter		Circularity
	Sucnr1fl/fl	Hep-Sucnr1 KO	Sucnr1fl/fl	Hep-Sucnr1 KO	Sucnr1fl/fl	Hep-Sucnr1 KO	Sucnr1fl/fl	Hep-Sucnr1 KO
	13	14		0.17	3.64	1.62	0.65	0.81
	13	22	0.21	0.19	1.88	1.87	0.75	0.68
	9	18	0.39	0.2	2.41	1.63	0.85	0.94
	14	15	0.1	0.09	1.2	1.14	0.86	0.89
	15	20	0.28	0.33	2.05	2.14	0.83	0.9
	13	12		0.5		2.85		0.78
	21	12	0.37	0.07	2.36	0.98	0.84	0.89
	18	15	0.29	0.1	2.07	1.14	0.85	0.92
	28	23	0.14	0.49	1.45	2.64	0.84	0.88
	24	11	0.25	0.37	2.01	2.24	0.78	0.93
	14	21	0.16	0.29	1.5	2	0.89	0.9
	19	19	0.32	0.3	2.25	2.04	0.8	0.9
	23	17	0.41	0.3	2.36	2.04	0.93	0.9
	12	24	0.2	0.4	1.82	2.53	0.74	0.78
	19	16	0.4	0.24	2.66	1.8	0.7	0.93
	24	14	0.25	0.25	1.91	1.9	0.86	0.87
	18	21	0.18	0.25	1.67	1.88	0.81	0.88
	30	8	0.57	0.35	2.89	2.22	0.86	0.88
	26	20	0.32	0.17	2.13	1.71	0.9	0.73
	16	12	0.39	0.14	2.54	1.5	0.76	0.79
	20	11		0.1		1.14		0.95
	25	16	0.19	0.21	1.63	1.86	0.89	0.78
	22	14	0.15	0.22	1.51	1.76	0.82	0.91
	11	10	0.21	0.2	1.74	1.78	0.87	0.8
	23	30	0.6	0.06	3.1	0.88	0.78	0.94
	18	37	0.22	0.39	1.81	2.44	0.85	0.82
	19	18		0.18		1.75		0.73
	17	17	0.25	0.51	1.92	2.68	0.87	0.89
	16	20	0.16	0.24	1.64	2.12	0.73	0.66
	20	23	0.39	0.15	2.46	1.46	0.81	0.9
	21	19	0.26	0.17	1.96	1.49	0.87	0.94
	15	21	0.41	0.51	2.45	3.51	0.86
	15	23	0.32	0.18	2.69	1.59		0.92
	21	22	0.16	0.23	1.8	1.86	0.63	0.83
	22	15	0.46	0.35	3.24	2.31		0.83
	13	29	0.29	0.23	1.96	1.81	0.94	0.89
	17	13	0.17	0.15	1.67	1.62	0.78	0.7
	11	10	0.43	0.19	3.43	1.63		0.88
	25	11	0.47	0.52	3.09	2.67	0.62	0.91
	17	15	0.18	0.27	1.86	1.98	0.64	0.87
	18	12	0.35	0.1	2.56	1.17	0.67	0.91
	17	11	0.23		2.11		0.65
	9	13	0.26	0.07	2.01	1.01	0.8	0.92
	12	16	0.34	0.08	2.33	1.17	0.78	0.71
	25	16	0.14	0.49	1.4	2.54	0.86	0.95
	12	30	0.34	0.41	2.29	2.41	0.83	0.89
	31	28	0.43	0.49	2.92	2.52	0.64	0.96
	25	33	0.27		2.4	3.48	0.59	0.94
	19	15	0.17	0.52	1.59	2.68	0.84	0.9
	33	13	0.32		2.08		0.93	0.92
	19	21	0.22		1.79	3.42	0.85	0.89
	13	13	0.22	0.47	1.89	2.59	0.78	0.88
	23	21	0.17	0.14	1.59	1.45	0.86	0.84
	12	19	0.18	0.23	1.58	1.72	0.9	0.97
	28	19	0.25	0.25	1.96	1.94	0.82	0.84
	14	23	0.52	0.18	2.89	1.58	0.79	0.91
	16	26	0.41	0.17	2.63	1.49	0.75	0.96
	16	19	0.5	0.3	3.15	2.06	0.63	0.88
	24	20	0.21	0.24	1.95	1.81	0.71	0.92
	11	18	0.3	0.14	2.4	1.35	0.66	0.93
	13	24	0.16	0.18	1.54	1.57	0.86	0.94
	26	18	0.41	0.11	2.61	1.2	0.76	0.97
	13	18	0.36		2.38	3.43	0.79	0.71
	16	19	0.18	0.39	1.68	2.28	0.82	0.95
	33	18	0.15	0.19	1.51	1.65	0.83	0.89
	14	14	0.43		2.46		0.89	0.92
	6	17	0.22		1.8	2.91	0.86	0.94
	8	17	0.3	0.18	2.13	1.59	0.83	0.89
	15	22	0.26	0.27	2	1.98	0.82	0.85
	20	13	0.26	0.45	1.92	2.8	0.87	0.72
	12	17	0.21	0.4	1.84	2.35	0.78	0.92
	12	20	0.33	0.11	2.38	1.22	0.74	0.9
	16	22	0.2	0.26	1.75	1.86	0.84	0.96
	19	22	0.35	0.23	2.25	1.79	0.86	0.9
	12	24	0.27	0.23	2.17	1.79	0.71	0.91
	12	12	0.15	0.06	1.49	0.93	0.85	0.94
	20	32	0.49	0.05	3.24	0.88	0.58	0.84
	21	19	0.33	0.11	2.33	1.34	0.77	0.79
	23	21	0.29	0.18	2.21	1.54	0.75	0.95
	21	17	0.48	0.36	2.77	2.33	0.78	0.83
	16	14	0.42	0.21	2.51	1.72	0.83	0.87
	20	12	0.13	0.33	1.4	2.18	0.84	0.88
	22	20	0.25	0.3	1.99	2.09	0.79	0.88
	16	12	0.52	0.2	2.94	1.71	0.75	0.85
	15	13	0.12	0.13	1.3	1.3	0.91	0.97
	15	17	0.23	0.48	1.96	3.47	0.75
	16	17	0.35	0.31	2.5	2.03	0.7	0.93
	24	18	0.3	0.39	2.11	2.68	0.83	0.68
	18	13	0.19	0.11	1.77	1.45	0.77	0.67
	14	18	0.23	0.05	1.85	0.8	0.85	0.93
	14	16	0.32	0.14	2.16	1.4	0.85	0.9
	16	12	0.37	0.08	2.39	1.03	0.81	0.95
	23	13	0.62	0.2		1.73		0.86
	24	14	0.33	0.57	2.9
	20	15	0.11	0.14	1.3	1.36	0.85	0.93
	22	18	0.48	0.28	2.8	1.97	0.76	0.9
	22	22	0.12	0.03	1.28	0.69	0.95	0.93
	11	26	0.27	0.36	1.96	2.33	0.87	0.84
	17		0.14	0.16	1.56	1.51	0.73	0.88
	23		0.18	0.41	1.67	2.37	0.81	0.91
	20		0.08	0.19	1.15	1.85	0.8	0.69
	17		0.13	0.23	1.4	1.87	0.85	0.84
	18		0.2	0.17	1.83	1.66	0.75	0.77
	12		0.32	0.13	2.81	1.39		0.85
	17		0.27		1.97		0.86
	12		0.24	0.25	1.96	2	0.78	0.79
	9		0.22	0.49	1.88	2.92	0.78	0.73
	18		0.26	0.53	2.06	3.16	0.78	0.66
	18		0.4		2.65		0.72
	13		0.44	0.36	3	2.3	0.61	0.85
	16		0.22		1.84		0.79
	15		0.28	0.45	2.55	2.96		0.65
	26		0.18	0.47	1.64	2.9	0.86	0.7
			0.15	0.28	1.63	2.09	0.71	0.79
			0.1	0.47	1.23	3.03	0.84	0.65
			0.1	0.47	1.26	2.85	0.79	0.73
			0.28	0.55	1.99	2.85	0.88	0.86
			0.32	0.4	2.43	2.51	0.69	0.8
			0.09	0.37	1.19	2.28	0.77	0.91
			0.12	0.43	1.45	2.84	0.74	0.66
			0.26	0.21	1.89	1.75	0.91	0.87
			0.25	0.52	1.98	2.64	0.82	0.93
			0.12	0.19	1.34	1.66	0.81	0.89
			0.5	0.12	3.31	1.29	0.58	0.9
			0.29	0.35	2.2	2.28	0.74	0.85
			0.25	0.5	1.93	2.61	0.85	0.93
			0.11	0.5	1.26	2.68	0.84	0.88
			0.35	0.37	2.53	2.5	0.7	0.74
			0.29	0.4	2.29	2.55	0.71	0.77
			0.17	0.31	1.53	2.19	0.91	0.8
			0.17	0.48	1.55	2.7	0.86	0.83
			0.36	0.55	2.32		0.83
			0.3	0.1	2.13	1.31	0.83	0.75
			0.36	0.13	2.23	1.42	0.9	0.82
			0.2	0.16	1.64	1.51	0.93	0.86
			0.38	0.06	2.57	0.88	0.73	0.95
			0.15	0.17	1.43	1.67	0.9	0.74
			0.16	0.46	1.49	3.1	0.91
			0.25		2.25	3.53	0.63
			0.17	0.28	1.57	1.95	0.87	0.93
			0.18	0.24	1.71	1.85	0.77	0.9
			0.12	0.31	1.27	2.1	0.93	0.9
			0.11	0.31	1.29	2.1	0.8	0.9
			0.15	0.16	1.52	1.48	0.79	0.93
			0.29	0.33	2.12	2.28	0.81	0.8
			0.15	0.24	1.52	1.96	0.83	0.77
			0.16	0.28	1.59	1.99	0.79	0.89
			0.12	0.11	1.44	1.31	0.75	0.79
			0.11	0.12	1.33	1.24	0.79	0.94
			0.24	0.13	1.87	1.46	0.85	0.79
			0.22	0.42	1.73	2.6	0.91	0.78
			0.17	0.34	1.54	2.42	0.88	0.74
			0.43	0.29	2.6	2	0.79	0.91
			0.17	0.1	1.51	1.24	0.91	0.85
			0.14	0.12	1.42	1.31	0.87	0.9
			0.19	0.09	1.62	1.1	0.92	0.88
			0.12	0.09	1.37	1.1	0.82	0.88
			0.33	0.06	2.73	0.89		0.91
			0.16	0.08	1.51	1.06	0.87	0.94
			0.24	0.38	1.87	2.25	0.85	0.95
			0.24	0.57	1.9	2.76	0.82	0.93
			0.18	0.5	1.7	2.97	0.76	0.71
			0.44	0.45	2.75	2.77	0.73	0.74
			0.21	0.46	1.74	3.04	0.85
			0.11	0.49	1.32	2.63	0.8	0.88
			0.1	0.27	1.2	1.95	0.85	0.88
			0.13	0.41	1.47	2.64	0.78	0.74
			0.13	0.34	1.39	2.27	0.83	0.84
			0.65		3.32	3.42	0.74	0.64
			0.37	0.36	2.3	2.5	0.87	0.73
			0.37	0.45	2.3	2.98	0.87	0.63
			0.3	0.37	2.3	2.97	0.71
			0.29	0.38	2.03	2.26	0.88	0.94
			0.34	0.41	2.25	2.6	0.83	0.76
				0.15	3.3	1.44	0.83	0.9
			0.24	0.32	1.97	2.07	0.79	0.93
			0.24		1.82	3.31	0.92	0.91
			0.13	0.3	1.37	2.06	0.88	0.89
			0.12	0.47	1.31	2.97	0.86	0.67
			0.14	0.13	1.4	1.31	0.91	0.93
			0.23	0.25	1.86	1.86	0.84	0.9
			0.29	0.22	2.03	1.91	0.88	0.75
			0.12	0.26	1.34	2.82	0.83
			0.27	0.09	2.05	1.13	0.8	0.93
			0.26	0.15	1.95	1.48	0.85	0.88
			0.23	0.32	1.84	2.21	0.84	0.83
			0.17	0.13	1.62	1.35	0.82	0.86
			0.24	0.08	2.06	1.13	0.72	0.77
			0.39	0.11	2.47	1.25	0.8	0.9
			0.23	0.12	2.03	1.25	0.71	0.96
			0.31	0.09	2.26	1.11	0.78	0.9
			0.19		1.95	3.16	0.64	0.78
			0.37	0.17	2.68	1.54	0.64	0.89
				0.18	3.78	1.59	0.63	0.89
			0.13	0.12	1.39	1.28	0.83	0.92
			0.19	0.22	1.68	1.72	0.85	0.94
			0.46	0.17	3.58	1.57		0.9
			0.45	0.21	2.69	2.33	0.78
			0.29	0.47	2.41	2.93	0.64	0.68
			0.53	0.15	2.8	1.48	0.84	0.89
			0.5	0.46	3.62	2.62		0.84
			0.12	0.19	1.36	1.61	0.83	0.9
			0.54	0.47	3.7	2.9		0.7
			0.21	0.35	1.72	2.36	0.9	0.8
			0.16	0.26	1.61	1.97	0.76	0.83
			0.26	0.25	1.99	2.07	0.83	0.72
			0.53	0.12	3.56	1.35		0.79
			0.24	0.4	1.86	2.77	0.88	0.65
			0.21	0.13	1.94	1.36	0.69	0.89
			0.14	0.09	1.44	1.17	0.85	0.83
			0.33	0.15	2.24	1.53	0.83	0.82
			0.14		1.41	3.27	0.89	0.73
			0.26	0.38	2.13	2.37	0.71	0.85
			0.12	0.22	1.4	1.81	0.75	0.85
			0.26	0.09	2.03	1.16	0.79	0.88
			0.13	0.4	1.37	2.43	0.85	0.86
			0.61	0.16	3.62	1.48	0.58	0.95
			0.16	0.36	1.49	2.22	0.9	0.92
			0.17	0.24	1.5	1.8	0.93	0.93
			0.35	0.11	2.31	1.28	0.82	0.88
			0.17	0.36	1.55	2.4	0.87	0.78
			0.29	0.25	2.28	1.86	0.69	0.9
			0.41	0.42	2.49	2.51	0.83	0.84
			0.23	0.1	1.85	1.18	0.86	0.92
			0.41	0.15	2.93	1.46	0.59	0.89
			0.12		1.33		0.85	0.66
			0.21	0.33	1.87	2.28	0.76	0.81
			0.35	0.27	2.62	1.98	0.63	0.86
			0.11	0.45	1.31	2.61	0.81	0.84
			0.23	0.13	2.09	1.41	0.65	0.8
			0.14	0.36	1.42	2.46	0.9	0.75
			0.14	0.16	1.37	1.46	0.94	0.94
			0.38	0.22	2.49	1.74	0.77	0.92
			0.14	0.15	1.38	1.54	0.9	0.82
			0.28	0.24	2.06	2.02	0.83	0.74
			0.42	0.25	2.74	1.91	0.7	0.88
			0.14	0.19	1.48	1.66	0.81	0.85
			0.2	0.39	2.14	2.59		0.74
			0.29	0.1	2.4	1.18	0.64	0.91
			0.11	0.07	1.33	0.97	0.78	0.93
			0.16	0.25	1.6	1.95	0.79	0.84
			0.26	0.11	2.09	1.19	0.76	0.94
			0.41	0.09	3.12	1.06		0.96
			0.45	0.08	3.1	1.04	0.59	0.95
			0.17	0.37	1.56	2.3	0.89	0.87
			0.1	0.44	1.2	2.75	0.89	0.73
			0.37	0.32	2.95	2.21		0.82
			0.1		1.2	2.89	0.89	0.91
			0.09	0.1	1.14	1.18	0.87	0.92
			0.21	0.05	1.81	0.81	0.8	0.9
				0.06		0.91		0.85
			0.33	0.56	2.5	2.9	0.66	0.84
			0.26	0.27	2.27	2.05	0.63	0.81
			0.2	0.25	1.69	1.85	0.86	0.91
			0.31	0.51	2.23	2.99	0.79	0.72
			0.17	0.34	1.64	2.23	0.78	0.87
			0.29		2.69	3.7
			0.18	0.37	1.65	2.84	0.84
			0.11	0.25	1.26	1.88	0.86	0.9
			0.11		1.28		0.84
			0.27	0.07	1.97	0.98	0.87	0.94
			0.12	0.27	1.31	2.05	0.89	0.8
			0.11	0.23	1.26	1.74	0.89	0.95
			0.13	0.06	1.5	0.91	0.74	0.96
			0.1	0.07	1.17	0.98	0.91	0.87
			0.12	0.07	1.25	1.02	0.95	0.86
			0.07	0.13	1.05	1.38	0.82	0.89
			0.1	0.34	1.2	2.19	0.89	0.9
			0.22	0.32	1.8	2.16	0.87	0.87
			0.53		3.15	3.08	0.68	0.81
			0.25	0.2	1.96	1.66	0.82	0.91
			0.15	0.12	1.63	1.26	0.69	0.95
			0.16	0.43	1.71	2.77	0.7	0.71
			0.18	0.45	1.65	2.57	0.85	0.86
			0.11	0.2	1.31	1.74	0.84	0.81
			0.16	0.53	1.48	2.77	0.91	0.87
			0.14	0.27	1.4	1.97	0.9	0.87
			0.14	0.3	1.45	2.33	0.83	0.69
			0.13	0.24	1.41	1.93	0.85	0.81
			0.09		1.2		0.79
			0.23	0.39	1.95	2.5	0.74	0.78
			0.1		1.18		0.93
			0.1	0.14	1.24	1.4	0.86	0.9
			0.08	0.31	1.1	2.12	0.83	0.87
			0.07	0.35	1.12	2.24	0.69	0.88
			0.3	0.54	2.18	3.3	0.81
			0.2	0.17	1.71	1.64	0.85	0.8
			0.27	0.15	2.17	1.65	0.72	0.7
			0.09	0.19	1.21	1.61	0.78	0.93
			0.26	0.37	2.09	2.41	0.75	0.79
				0.15		1.54		0.82
			0.12	0.27	1.35	2.36	0.8
			0.17	0.41	1.61	2.52	0.85	0.8
			0.25	0.41	1.91	2.51	0.86	0.81
			0.18		1.58	3.54	0.92
			0.37	0.42	2.4	2.39	0.81	0.93
			0.36	0.33	2.33	2.34	0.83	0.77
			0.16	0.14	1.53	1.49	0.88	0.8
			0.12	0.41	1.3	2.57	0.9	0.78
			0.43	0.13	2.89	1.43	0.66	0.79
			0.24	0.45	2.11	3.38	0.67
			0.59	0.08	3.73	1.12		0.76
			0.25	0.31	2.19	2.17	0.65	0.84
			0.13	0.52	1.4	3.05	0.82	0.7
			0.14	0.44	1.46	2.73	0.83	0.74
			0.15	0.5	1.51	2.72	0.85	0.85
			0.16	0.42	1.55	2.38	0.82	0.94
			0.13	0.11	1.39	1.19	0.82	0.95
			0.19	0.12	1.64	1.32	0.89	0.85
			0.11	0.13	1.28	1.32	0.87	0.93
			0.19	0.19	1.79	1.68	0.74	0.87
			0.17	0.11	1.5	1.29	0.92	0.82
			0.24	0.39	1.95	2.35	0.78	0.88
			0.36	0.49	3.15	2.67		0.87
			0.19		1.72		0.8
			0.11	0.22	1.25	1.75	0.91	0.89
			0.15	0.13	1.66	1.35	0.68	0.9
			0.14	0.24	1.46	1.94	0.79	0.82
			0.07	0.07	1	0.99	0.89	0.88
			0.15		1.54	3.71	0.78
			0.13	0.3	1.43	2.1	0.82	0.84
			0.17	0.54	1.81	3.02	0.66	0.74
			0.29	0.08	2.27	1.05	0.7	0.91
			0.11	0.41	1.21	2.36	0.94	0.93
			0.35	0.12	2.91	1.3		0.92
			0.12	0.13	1.34	1.43	0.83	0.83
			0.1	0.38	1.26	2.45	0.79	0.79
			0.12	0.46	1.33	2.64	0.83	0.82
			0.17	0.16	1.55	1.75	0.88	0.66
			0.2	0.36	1.68	2.57	0.88	0.69
			0.17	0.14	1.54	1.46	0.92	0.85
			0.1	0.48	1.18	2.55	0.93	0.93
			0.22	0.34	1.76	2.22	0.88	0.87
			0.09	0.49	1.24	2.56	0.7	0.94
			0.09		1.16		0.85
			0.18	0.33	1.55	2.72	0.93
			0.2	0.23	1.94	2	0.65	0.71
			0.25	0.36	2.23	2.2	0.63	0.93
			0.09	0.14	1.35	1.52	0.62	0.79
			0.05	0.09	0.84	1.1	0.93	0.9
			0.09	0.05	1.17	0.8	0.87	0.9
				0.07		0.99		0.87
			0.14		1.44	3.05	0.87	0.81
			0.08	0.5	1.07	2.68	0.91	0.87
			0.29	0.09	2.12	1.11	0.83	0.89
			0.13	0.07	1.42	1.12	0.8	0.75
			0.17	0.3	1.72	1.98	0.74	0.97
			0.2	0.43	1.68	2.39	0.9	0.95
			0.23	0.18	1.87	1.64	0.81	0.85
			0.09		1.13	3.18	0.84	0.91
			0.24	0.43	2.1	2.43	0.69	0.92
			0.13	0.12	1.42	1.28	0.84	0.89
			0.41	0.2	2.87	1.77	0.63	0.8
			0.22	0.46	1.75	2.62	0.89	0.84
			0.18	0.35	1.56	2.14	0.92	0.95
			0.11	0.35	1.24	2.51	0.91	0.7
			0.15	0.25	1.44	1.94	0.89	0.84
			0.15	0.33	1.51	2.26	0.85	0.81
			0.2	0.27	1.72	2.05	0.87	0.8
			0.16	0.33	1.84	2.53	0.59	0.65
			0.07	0.15	1.02	1.62	0.88	0.72
			0.08	0.14	1.06	1.37	0.86	0.92
			0.12	0.24	1.37	1.93	0.78	0.8
			0.09	0.1	1.09	1.2	0.95	0.92
			0.23		1.76		0.94
			0.1	0.08	1.18	1.05	0.87	0.94
			0.15	0.16	1.46	1.54	0.91	0.82
			0.18		1.66	3.01	0.83	0.89
			0.39	0.11	2.32	1.3	0.92	0.81
			0.23	0.56	1.79	2.86	0.91	0.86
			0.15	0.11	1.45	1.27	0.87	0.89
			0.15	0.19	1.42	1.6	0.92	0.92
			0.21	0.1	1.79	1.16	0.81	0.93
			0.12	0.1	1.36	1.19	0.82	0.9
			0.22	0.19	1.74	1.59	0.89	0.94
			0.2	0.44	1.76	2.44	0.81	0.92
			0.38	0.23	2.41	1.89	0.82	0.83
			0.66	0.09	3.17	1.13	0.82	0.92
			0.1		1.2	3.45	0.9	0.64
			0.38	0.2	2.44	1.78	0.79	0.8
			0.38		2.64	3.7	0.69	0.71
			0.06	0.27	0.94	2.04	0.9	0.82
			0.18	0.12	1.74	1.27	0.73	0.94
			0.26	0.35	2.08	2.2	0.74	0.92
			0.22	0.25	2.24	1.9		0.88
			0.52	0.23	3.79	1.78		0.9
			0.24	0.15	1.89	1.44	0.85	0.93
			0.21	0.23	1.72	1.88	0.89	0.81
			0.28	0.41	2.07	2.39	0.83	0.89
			0.17	0.44	1.78	2.7	0.67	0.76
			0.11	0.44	1.25	2.51	0.89	0.89
			0.31	0.48	2.56	2.85	0.6	0.74
			0.14	0.1	1.43	1.25	0.83	0.81
			0.29	0.45	2.45	2.81	0.62	0.72
			0.15	0.12	1.43	1.26	0.94	0.92
			0.38	0.12	2.48	1.3	0.79	0.88
			0.18	0.11	1.71	1.25	0.77	0.85
			0.2	0.08	1.8	1.03	0.78	0.94
			0.17	0.1	1.51	1.13	0.93	0.95
			0.13	0.17	1.33	1.51	0.89	0.92
			0.08	0.24	1.08	2.06	0.89	0.72
			0.11	0.24	1.23	1.8	0.9	0.93
			0.25	0.06	1.94	0.92	0.83	0.92
			0.22	0.08	1.83	1.04	0.83	0.93
			0.11	0.08	1.32	1.06	0.82	0.94
			0.31	0.19	2.35	1.84	0.7	0.7
			0.22	0.1	1.77	1.26	0.86	0.79
			0.28	0.19	2.08	1.63	0.81	0.91
			0.14	0.08	1.4	1.1	0.89	0.87
			0.21	0.14	2.13	1.43	0.59	0.86
			0.1	0.28	1.2	2.35	0.9	0.64
			0.07	0.21	0.94	2.16	0.95
			0.2	0.15	1.68	1.45	0.9	0.89
			0.16	0.13	1.6	1.35	0.78	0.87
			0.11	0.13	1.28	1.35	0.88	0.92
			0.13	0.09	1.34	1.1	0.9	0.94
			0.25	0.13	2.18	1.3	0.65	0.95
			0.13	0.08	1.45	1.06	0.8	0.92
			0.1	0.08	1.3	1.05	0.77	0.94
			0.14	0.09	1.4	1.11	0.88	0.96
			0.08	0.1	1.09	1.2	0.88	0.88
			0.21	0.09	1.68	1.08	0.94	0.95
			0.1	0.07	1.14	1.07	0.93	0.8
			0.21	0.37	1.64	2.72	0.96
			0.09	0.29	1.19	2.04	0.84	0.89
			0.32	0.24	2.38	1.99	0.7	0.75
			0.15	0.28	1.98	2.07		0.84
			0.19	0.29	1.69	2.07	0.84	0.86
			0.24	0.38	1.85	2.84	0.87
			0.12	0.5	1.26	2.63	0.95	0.91
			0.11	0.24	1.23	1.82	0.93	0.91
			0.14	0.15	1.41	1.44	0.87	0.91
			0.19	0.15	1.64	1.44	0.87	0.9
			0.35	0.12	2.4	1.32	0.75	0.83
			0.12	0.17	1.33	1.54	0.84	0.91
			0.34	0.19	2.6	1.69	0.64	0.83
			0.34	0.29	2.94	2.1		0.82
			0.15	0.33	1.55	2.25	0.81	0.83
			0.24	0.23	1.99	2.03	0.76	0.69
			0.35	0.29	2.73	2.15	0.59	0.78
			0.23	0.19	2.14	1.67	0.63	0.86
			0.08	0.16	1.09	1.43	0.83	0.95
			0.07	0.17	1.03	1.5	0.82	0.94
			0.06	0.07	0.93	0.97	0.8	0.94
			0.07	0.4	0.95	2.85	0.92
			0.06	0.16	1	1.49	0.74	0.9
			0.12	0.26	1.46	1.88	0.71	0.93
			0.15	0.38	1.74	2.4	0.64	0.84
			0.04	0.17	0.77	1.95	0.88
			0.33	0.36	2.72	2.35		0.81
			0.25	0.18	2.03	1.53	0.76	0.95
			0.13	0.05	1.35	0.84	0.89	0.91
			0.15	0.08	1.5	1.02	0.86	0.98
			0.15	0.13	1.58	1.29	0.74	0.97
			0.21	0.1	1.78	1.14	0.84	0.97
			0.47	0.1	2.79	1.17	0.75	0.93
			0.24	0.05	1.93	0.83	0.81	0.92
			0.49	0.11	3.22	1.26	0.59	0.86
				0.14		1.51		0.75
			0.15	0.09	1.39	1.13	0.95	0.88
			0.18	0.14	1.76	1.46	0.73	0.82
			0.15	0.44	1.46	3.73	0.89
			0.09	0.54	1.12		0.93
			0.13	0.41	1.36	2.99	0.91
			0.52	0.19	3.38	1.97
			0.2	0.06	1.67	0.87	0.91	0.94
			0.11	0.5	1.29	2.6	0.84	0.93
			0.16	0.17	1.59	1.52	0.81	0.91
			0.41	0.19	2.51	1.63	0.81	0.89
			0.26	0.24	1.92	1.84	0.88	0.9
			0.31	0.22	2.08	1.83	0.9	0.82
			0.24	0.23	1.94	1.94	0.81	0.76
			0.13	0.42	1.39	2.57	0.87	0.8
			0.26	0.13	1.9	1.31	0.91	0.94
			0.32	0.1	2.15	1.16	0.87	0.95
			0.22	0.07	1.81	0.96	0.85	0.9
			0.08	0.09	1.06	1.1	0.94	0.92
			0.08	0.07	1.06	1.01	0.94	0.91
			0.09	0.36	1.18	2.5	0.81	0.73
			0.52	0.3	3.32	2.06	0.59	0.88
			0.22		2.02		0.66
			0.17	0.2	1.55	1.62	0.89	0.95
			0.12	0.27	1.26	2.21	0.92	0.69
			0.48	0.12	2.51	1.29	0.95	0.89
			0.15	0.24	1.42	1.79	0.91	0.93
			0.57	0.54	2.87		0.87
				0.38	3.1	2.51	0.87	0.77
			0.24	0.23	1.9	1.87	0.83	0.83
			0.14	0.15	1.37	1.56	0.9	0.78
			0.25	0.13	1.89	1.42	0.86	0.81
			0.52	0.4	3.19	3.73	0.64
			0.26	0.57	1.95		0.84
			0.43	0.16	2.51	1.51	0.86	0.9
			0.2	0.04	1.83	0.86	0.74	0.76
			0.39	0.08	2.36	1.03	0.87	0.96
			0.31	0.23	2.14	1.83	0.84	0.85
			0.15	0.54	1.53	2.88	0.81	0.82
			0.23		1.82		0.87
			0.32	0.27	2.14	2.17	0.87	0.72
				0.28	3.14	2.04	0.88	0.86
			0.17	0.23	1.75	1.96	0.71	0.77
			0.24	0.4	1.87	2.92	0.88
			0.17	0.3	1.84	2.05	0.65	0.91
			0.44	0.53	3.59	2.99		0.75
			0.22	0.35	1.78	2.2	0.87	0.9
			0.28	0.29	1.98	2.11	0.91	0.83
				0.42		2.92
			0.3	0.15	2.26	1.52	0.73	0.82
			0.57	0.19	2.97	1.77	0.81	0.77
			0.42	0.07	2.44	1.02	0.89	0.85
			0.38	0.24	2.32	1.89	0.9	0.82
			0.21	0.29	1.77	2.4	0.84	0.64
			0.46	0.26	2.75	1.98	0.77	0.82
			0.24	0.11	1.86	1.28	0.88	0.82
			0.4	0.17	2.63	2.03	0.72
			0.37	0.15	2.21	1.43	0.96	0.92
			0.17	0.15	1.62	1.45	0.83	0.92
			0.16	0.18	1.46	1.8	0.94	0.72
			0.18	0.33	1.58	2.21	0.89	0.85
			0.06	0.11	0.95	1.29	0.88	0.84
			0.25	0.1	2.15	1.3	0.69	0.78
			0.16	0.12	1.48	1.3	0.89	0.88
				0.16		1.54		0.85
			0.22	0.42	1.71	3.43	0.93
			0.31	0.19	2.49	1.6	0.64	0.94
			0.27	0.09	2.11	1.17	0.76	0.78
			0.31	0.1	2.58	1.32	0.58	0.74
			0.33	0.17	2.22	1.55	0.84	0.9
			0.31	0.14	2.49	1.48	0.63	0.78
			0.21	0.11	1.84	1.36	0.78	0.73
			0.2	0.12	1.8	1.36	0.76	0.83
			0.44	0.25	2.46	2.26	0.92
			0.39	0.11	2.53	1.37	0.76	0.75
			0.52	0.13	3.33	1.46	0.59	0.8
			0.48	0.16	2.75	1.47	0.8	0.92
				0.14		1.41		0.89
			0.17	0.3	1.86	2.17	0.61	0.8
			0.29	0.23	2.08	2.21	0.84
			0.28	0.16	2.07	1.52	0.83	0.89
			0.19	0.27	1.62	2.14	0.94	0.74
			0.18	0.1	1.58	1.14	0.88	0.92
			0.1	0.1	1.18	1.16	0.88	0.89
			0.24	0.1	1.94	1.21	0.81	0.88
			0.48	0.52	2.74		0.8
			0.19	0.32	1.7	2.16	0.84	0.85
			0.18	0.3	1.62	2.77	0.86
			0.22	0.15	1.88	1.42	0.8	0.91
			0.21	0.1	1.74	1.34	0.89	0.71
			0.22	0.07	1.73	1.03	0.93	0.85
			0.13	0.08	1.48	1.1	0.74	0.85
			0.18	0.29	1.62	2.1	0.85	0.83
			0.44	0.14	2.65	1.57	0.8	0.73
			0.42	0.34	2.55	3.11	0.81
			0.39		2.29		0.93
			0.21	0.17	1.74	1.54	0.87	0.9
			0.14	0.09	1.42	1.09	0.86	0.94
			0.41	0.09	2.61	1.11	0.75	0.89
			0.23	0.11	1.9	1.23	0.81	0.89
			0.39	0.09	2.46	1.12	0.81	0.93
			0.53	0.24	2.77	2.01	0.87	0.74
			0.41	0.13	2.67	1.35	0.72	0.89
			0.36	0.2	2.46	1.93	0.75	0.68
			0.19	0.11	1.76	1.3	0.79	0.82
			0.14	0.08	1.6	1.13	0.71	0.83
			0.3	0.09	2.03	1.14	0.9	0.86
			0.15	0.12	1.52	1.46	0.85	0.74
			0.21	0.13	1.83	1.51	0.8	0.72
			0.3	0.11	2.17	1.28	0.8	0.85
			0.13	0.09	1.48	1.18	0.76	0.85
			0.07	0.45	1.09		0.7
				0.47		3.34
			0.22	0.18	1.82	1.95	0.84
			0.17	0.24	1.53	2.03	0.89	0.73
			0.23	0.33	1.84	2.91	0.85
			0.15	0.12	1.43	1.43	0.93	0.74
			0.4	0.08	2.39	1.02	0.89	0.92
			0.36	0.09	2.19	1.1	0.95	0.9
			0.2	0.2	1.71	2.01	0.88
			0.13	0.4	1.39	3.65	0.86
			0.28	0.07	2.07	1.02	0.81	0.83
			0.33	0.12	2.2	1.29	0.85	0.89
			0.3	0.15	2.14	1.53	0.82	0.79
			0.31	0.17	2.17	1.78	0.84	0.67
			0.32	0.2	2.15	1.97	0.88	0.65
			0.34	0.08	2.27	1.16	0.83	0.75
			0.34	0.1	2.27	1.25	0.83	0.82
			0.32	0.08	2.15	1.13	0.88	0.76
			0.26	0.35	1.98	3.12	0.85
			0.38	0.07	2.23	0.96	0.96	0.94
			0.38	0.1	2.38	1.17	0.85	0.92
			0.26	0.1	1.95	1.22	0.85	0.85
			0.14	0.07	1.43	1.06	0.87	0.8
			0.2	0.14	1.72	1.52	0.85	0.77
			0.23	0.16	1.92	1.54	0.77	0.84
			0.58	0.14	3.12	1.43	0.75	0.87
			0.15	0.18	1.43	1.77	0.9	0.74
			0.14	0.08	1.45	1.12	0.84	0.86
				0.14	3.4	1.42	0.76	0.89
			0.23	0.21	1.83	1.83	0.85	0.8
			0.18	0.15	1.62	1.45	0.87	0.89
			0.26	0.06	1.97	0.94	0.82	0.91
			0.4	0.12	2.57	1.35	0.76	0.82
			0.41	0.07	2.36	0.97	0.93	0.88
			0.43	0.14	2.48	1.37	0.87	0.92
			0.46	0.2	2.86	1.92	0.71	0.7
			0.18	0.27	1.74	1.92	0.76	0.91
			0.59	0.19	2.98	1.83	0.83	0.71
			0.41	0.17	2.47	1.6	0.84	0.82
			0.5	0.3	2.65	2.94	0.9
			0.36	0.11	2.24	1.42	0.89	0.72
			0.41	0.08	2.45	1.13	0.87	0.78
			0.26	0.07	1.89	0.99	0.92	0.88
			0.16	0.06	1.5	1.17	0.89
			0.26	0.12	1.87	1.37	0.92	0.81
			0.66	0.14	3.23	1.42	0.8	0.88
			0.19	0.34	1.72	3.34	0.82
			0.39	0.33	2.41	3.05	0.85
			0.45	0.17	2.6	1.68	0.84	0.75
			0.28	0.15	2.04	1.49	0.84	0.84
			0.39	0.12	2.38	1.42	0.86	0.76
			0.32	0.21	2.19	2.36	0.84
			0.23	0.21	1.82	1.9	0.87	0.72
			0.12	0.12	1.31	1.31	0.85	0.89
				0.09	3.38	1.13	0.73	0.88
			0.29	0.35	2.07	3.61	0.84
			0.38	0.08	2.41	1.01	0.83	0.92
			0.22	0.28	1.85	2.48	0.82
			0.36	0.18	2.26	1.56	0.89	0.92
			0.65	0.14	3.58	1.54	0.63	0.73
			0.26	0.19	1.93	1.8	0.87	0.73
			0.22	0.1	1.99	1.18	0.71	0.92
			0.14	0.12	1.51	1.39	0.76	0.79
			0.26	0.1	1.91	1.19	0.89	0.87
			0.64	0.09	3.31	1.16	0.73	0.84
			0.42	0.08	2.53	1.07	0.83	0.85
			0.25	0.1	1.94	1.23	0.85	0.87
			0.25	0.17	1.88	1.85	0.88
			0.22	0.19	1.87	1.65	0.78	0.86
			0.15	0.14	1.55	1.51	0.79	0.75
			0.08	0.18	1.19	1.67	0.69	0.82
			0.37	0.13	2.34	1.47	0.86	0.77
			0.16	0.06	1.69	0.97	0.7	0.87
			0.42	0.24	2.48	2.3	0.85
			0.2	0.16	1.7	1.49	0.87	0.93
			0.51	0.09	3.09	1.12	0.67	0.93
			0.24	0.13	1.87	1.33	0.85	0.95
			0.16	0.09	1.55	1.23	0.86	0.78
			0.16	0.07	1.63	1.03	0.77	0.81
			0.22	0.13	1.86	1.3	0.79	0.93
			0.33	0.1	2.21	1.17	0.85	0.9
			0.3	0.2	2.1	1.68	0.86	0.87
			0.16	0.16	1.54	1.56	0.86	0.83
			0.46	0.1	2.83	1.2	0.72	0.89
			0.14	0.13	1.39	1.39	0.89	0.83
			0.12	0.22	1.32	1.97	0.87	0.7
			0.18	0.15	1.55	1.49	0.92	0.85
			0.22	0.1	1.78	1.15	0.87	0.93
			0.2	0.3	1.77	2.15	0.81	0.82
			0.22	0.12	1.81	1.31	0.84	0.85
			0.18	0.1	1.66	1.22	0.82	0.85
			0.23	0.19	1.85	1.64	0.83	0.88
			0.13	0.19	1.38	1.83	0.88	0.72
			0.45	0.15	2.76	1.43	0.74	0.93
			0.19	0.07	1.64	0.97	0.88	0.92
			0.21	0.12	1.81	1.37	0.82	0.82
			0.14	0.13	1.39	1.32	0.89	0.9
			0.28	0.11	2.04	1.28	0.84	0.84
			0.32	0.22	2.28	1.87	0.77	0.78
			0.23	0.18	1.95	1.69	0.76	0.8
			0.56	0.18	3.06	1.87	0.75	0.66
			0.47	0.19	2.52	2.03	0.94
			0.13	0.08	1.4	1.06	0.86	0.9
			0.35	0.19	2.21	1.93	0.91	0.64
			0.35	0.11	2.27	1.27	0.86	0.87
			0.13	0.29	1.36	2.08	0.88	0.84
			0.24	0.18	1.86	1.71	0.86	0.78
			0.3	0.21	2.02	1.98	0.91	0.67
				0.13		1.4	0.6	0.87
			0.19	0.11	1.61	1.31	0.92	0.84
			0.38	0.1	2.38	1.2	0.85	0.88
			0.23	0.13	1.78	1.36	0.89	0.87
			0.4	0.17	2.51	1.51	0.8	0.93
			0.32	0.31	2.14	2.32	0.87	0.73
			0.51	0.19	2.84	1.73	0.8	0.78
			0.28	0.13	2.07	1.34	0.81	0.89
			0.38	0.3	2.3	2.28	0.89	0.72
			0.28	0.46	2.04	2.61	0.83	0.84
			0.34	0.22	2.15	1.84	0.91	0.8
			0.19	0.07	1.66	1.05	0.89	0.82
			0.32		2.11		0.9
			0.44	0.55	2.52	2.87	0.88	0.84
			0.28	0.17	2.03	1.54	0.86	0.89
			0.29	0.26	2.1	2.28	0.83
			0.39	0.19	2.28	1.75	0.94	0.79
			0.22	0.35	1.75	2.33	0.89	0.82
			0.14	0.23	1.49	1.97	0.8	0.75
			0.15	0.18	1.44	1.62	0.93	0.87
			0.28	0.22	2	1.8	0.88	0.85
			0.1	0.28	1.17	2	0.93	0.88
			0.22	0.48	1.83	3.14	0.81
			0.15	0.21	1.87	1.71		0.91
			0.23	0.32	1.8	2.38	0.9	0.71
			0.22	0.22	1.79	1.79	0.88	0.87
			0.38	0.22	2.36	1.8	0.86	0.86
			0.33	0.17	2.16	1.6	0.89	0.85
			0.25	0.27	1.99	2	0.79	0.84
			0.48	0.27	3.2	1.92	0.6	0.9
			0.47	0.32	2.73	2.38	0.79	0.71
				0.25	3.29	1.94	0.9	0.84
			0.52	0.25	2.77	1.94	0.85	0.84
			0.44	0.22	2.58	1.75	0.84	0.91
			0.44	0.2	2.54	1.72	0.86	0.84
			0.22	0.36	1.71	2.6	0.93	0.68
			0.39	0.08	2.33	1.07	0.91	0.89
			0.29	0.27	1.99	2.18	0.93	0.7
			0.26	0.42	1.93	2.71	0.88	0.72
			0.31	0.19	2.12	1.58	0.85	0.95
			0.35	0.28	2.53	2.04	0.69	0.83
			0.54	0.4	2.95	3.03	0.78
			0.4		2.42	3.51	0.86	0.73
			0.13	0.16	1.45	1.49	0.75	0.9
			0.14	0.25	1.39	1.88	0.88	0.88
			0.13	0.43	1.3	2.47	0.93	0.89
			0.4		2.41	3.39	0.86	0.69
			0.34	0.16	2.25	1.5	0.84	0.88
			0.36	0.13	2.46	1.33	0.75	0.92
			0.49	0.22	2.59	1.81	0.91	0.86
			0.41	0.23	2.58	1.89	0.78	0.81
			0.55	0.12	2.81	1.3	0.87	0.88
			0.14		1.41		0.86
			0.27	0.34	2.24	2.34	0.68	0.78
			0.61	0.21	2.96	1.8	0.87	0.8
			0.56	0.1	3.43	1.21	0.6	0.88
			0.28	0.09	2.07	1.18	0.84	0.85
			0.32	0.18	2.26	1.63	0.79	0.87
			0.17	0.16	1.67	1.47	0.78	0.94
			0.2	0.23	1.73	2	0.83	0.74
			0.15	0.11	1.5	1.28	0.82	0.86
			0.04	0.29	0.71	2.59	0.9
			0.06	0.43	0.94	3.02	0.83
			0.25	0.19	1.84	1.67	0.93	0.87
			0.22	0.27	1.88	2.15	0.78	0.72
			0.37	0.53	2.3	2.8	0.88	0.86
			0.22	0.26	1.86	1.9	0.81	0.91
			0.44	0.26	2.66	1.93	0.79	0.87
			0.34	0.16	2.19	1.56	0.89	0.85
			0.24	0.16	1.86	1.57	0.88	0.82
			0.61	0.28	3.47	2.05	0.64	0.85
			0.11	0.25	1.24	1.86	0.93	0.9
			0.06	0.49	0.93	2.59	0.9	0.92
			0.34	0.43	2.48	2.45	0.69	0.89
			0.14	0.3	1.46	2.15	0.82	0.8
			0.47	0.11	2.91	1.25	0.7	0.87
			0.14	0.29	1.37	1.96	0.93	0.94
			0.31	0.35	2.08	2.29	0.9	0.85
			0.41	0.3	2.5	2.01	0.83	0.92
			0.41	0.54	2.33	2.82	0.94	0.85
			0.28	0.26	2.03	1.9	0.87	0.89
			0.34	0.22	2.27	1.8	0.83	0.87
			0.14	0.17	1.4	1.6	0.92	0.85
			0.35	0.3	2.56	2.06	0.67	0.91
			0.61	0.35	3.58	2.19	0.6	0.92
			0.25	0.1	1.92	1.35	0.86	0.71
			0.18	0.39	1.57	2.3	0.91	0.92
			0.17	0.36	1.57	2.22	0.84	0.91
			0.42	0.29	2.78	2.02	0.69	0.9
			0.11	0.24	1.28	1.94	0.84	0.8
			0.25	0.47	1.94	2.66	0.84	0.84
			0.52		2.8	3.64	0.84
			0.16	0.42	1.53	2.53	0.86	0.82
			0.24	0.22	1.83	1.73	0.9	0.91
			0.1	0.34	1.19	2.18	0.9	0.9
			0.31	0.15	2.1	1.46	0.87	0.86
			0.39	0.29	2.55	2.21	0.76	0.75
			0.27	0.43	2	2.87	0.85	0.66
				0.16		1.53		0.87
			0.36	0.33	2.28	2.25	0.88	0.82
			0.61	0.12	3.44	1.3	0.65	0.86
			0.35	0.12	2.21	1.33	0.9	0.85
			0.38	0.09	2.33	1.13	0.87	0.93
			0.44	0.23	2.6	1.83	0.81	0.85
			0.07	0.39	0.94	2.39	0.96	0.86
			0.3	0.16	2.22	1.55	0.76	0.86
			0.11	0.25	1.24	1.9	0.88	0.86
			0.07	0.33	1.02	2.13	0.87	0.9
			0.21	0.46	1.86	2.49	0.77	0.94
			0.43	0.22	2.8	1.74	0.69	0.94
			0.34	0.3	2.25	2.05	0.83	0.89
			0.22	0.24	1.79	1.86	0.87	0.87
			0.32	0.2	2.25	1.65	0.78	0.93
			0.47	0.43	2.71	2.43	0.8	0.91
			0.27	0.17	2.11	1.54	0.77	0.93
			0.32	0.38	2.09	2.35	0.91	0.86
			0.31	0.25	2.14	2.06	0.85	0.74
			0.25	0.25	1.92	1.97	0.85	0.82
			0.15	0.23	1.47	1.77	0.88	0.91
			0.26	0.08	2.22	1.08	0.65	0.88
			0.22	0.04	1.73	0.8	0.92	0.78
			0.38	0.06	2.3	0.94	0.9	0.83
			0.36	0.05	2.2	0.86	0.92	0.83
			0.22	0.07	1.76	1.07	0.9	0.76
			0.19	0.08	1.72	1.09	0.79	0.86
			0.34	0.06	2.22	1.04	0.87	0.72
			0.14	0.16	1.39	1.61	0.9	0.77
			0.41	0.06	2.42	0.92	0.89	0.92
			0.36	0.06	2.28	0.91	0.87	0.9
			0.28	0.03	2.16	0.69	0.76	0.92
			0.34	0.06	2.29	0.9	0.8	0.9
			0.25	0.09	1.89	1.18	0.86	0.85
			0.21	0.11	1.87	1.27	0.75	0.85
			0.28	0.19	2.32	1.86	0.65	0.68
			0.45	0.11	2.58	1.25	0.84	0.88
			0.26	0.06	2.04	0.92	0.8	0.85
			0.24	0.1	1.8	1.18	0.93	0.88
			0.15	0.1	1.48	1.67	0.87
			0.49	0.12	2.59	1.31	0.92	0.89
			0.33	0.05	2.23	0.86	0.83	0.82
			0.27	0.05	2	0.84	0.86	0.89
			0.18	0.07	1.79	1.04	0.72	0.83
			0.43	0.06	2.53	0.92	0.84	0.86
			0.38	0.06	2.3	0.93	0.9	0.92
			0.48	0.07	3.41	1.08		0.78
			0.52	0.08	2.68	1.14	0.91	0.79
			0.3	0.06	2.04	0.95	0.92	0.9
			0.18	0.05	1.54	0.87	0.93	0.86
			0.27	0.05	2.07	0.83	0.78	0.91
			0.28	0.11	1.96	1.29	0.92	0.8
			0.14	0.12	1.39	1.35	0.88	0.82
			0.17	0.09	1.6	1.17	0.82	0.8
			0.16	0.13	1.56	1.44	0.84	0.79
			0.38	0.24	2.41	2.26	0.82
			0.13	0.14	1.38	1.78	0.88
			0.21	0.09	1.69	1.08	0.94	0.93
			0.1	0.05	1.22	0.84	0.88	0.85
			0.44	0.08	2.46	1.13	0.91	0.8
			0.26	0.08	2.08	1.08	0.77	0.89
			0.16	0.1	1.52	1.21	0.88	0.86
			0.12	0.12	1.31	1.51	0.85	0.63
			0.26	0.19	1.89	1.88	0.91	0.69
			0.25	0.12	1.91	1.52	0.88	0.67
			0.28	0.08	1.97	1.14	0.9	0.8
			0.5	0.09	2.8	1.11	0.8	0.94
			0.36	0.09	2.76	1.13	0.6	0.84
			0.34	0.12	2.36	1.5	0.77	0.66
			0.2	0.17	1.67	1.96	0.9
			0.09	0.18	1.15	1.63	0.83	0.86
			0.47	0.11	2.62	1.3	0.86	0.83
			0.28	0.11	2.19	1.27	0.73	0.84
			0.29	0.17	2.05	1.75	0.88	0.71
			0.09	0.05	1.2	0.93	0.83	0.79
			0.17	0.07	1.52	1.05	0.93	0.86
			0.1	0.06	1.22	0.9	0.87	0.92
			0.15	0.05	1.45	0.86	0.92	0.9
			0.3	0.06	2.07	0.92	0.88	0.86
			0.32	0.08	2.07	1.05	0.93	0.88
			0.58	0.08	3.71	1.01		0.94
			0.19	0.08	1.61	1.09	0.91	0.88
			0.38	0.13	2.28	1.48	0.91	0.74
			0.29	0.11	2.02	1.32	0.91	0.78
			0.26	0.21	1.91	2.16	0.89
			0.09	0.06	1.17	0.92	0.87	0.92
			0.39	0.1	2.37	1.28	0.87	0.75
			0.22	0.07	1.72	1.01	0.93	0.81
			0.23	0.14	1.89	1.42	0.81	0.88
			0.2	0.31	1.79	2.63	0.79
			0.17	0.08	1.66	1.12	0.79	0.84
			0.2	0.13	1.73	1.59	0.85	0.65
			0.22	0.17	1.88	1.53	0.78	0.9
			0.28	0.27	1.98	2.35	0.89
			0.28	0.11	2.05	1.59	0.85
			0.32	0.05	2.23	0.81	0.8	0.9
			0.22	0.16	2	1.55	0.71	0.84
			0.19	0.11	1.71	1.24	0.82	0.88
			0.14	0.09	1.39	1.08	0.91	0.93
			0.29	0.08	2.01	1.01	0.91	0.94
			0.29	0.13	2.03	1.37	0.9	0.87
			0.22	0.07	1.82	1	0.84	0.87
			0.13	0.15	1.33	1.6	0.94	0.74
			0.27	0.11	1.93	1.31	0.93	0.77
			0.23	0.07	1.78	1	0.93	0.92
			0.2	0.04	1.62	0.7	0.93	0.92
			0.29	0.06	2	0.95	0.91	0.89
			0.2	0.1	1.86	1.21	0.73	0.87
			0.18	0.23	1.58	2.45	0.92
			0.2	0.04	1.73	0.79	0.85	0.89
			0.56	0.07	2.8	1.05	0.9	0.8
			0.47	0.07	2.66	0.98	0.83	0.9
			0.45	0.24	2.51	1.96	0.91	0.8
			0.15	0.47	1.45	2.64	0.88	0.84
			0.17	0.38	1.56	2.47	0.86	0.79
			0.29	0.13	1.97	1.38	0.94	0.84
			0.35	0.36	2.19	2.25	0.92	0.88
			0.11	0.32	1.23	2.23	0.94	0.81
			0.1	0.16	1.13	1.56	0.95	0.83
			0.21	0.11	1.75	1.23	0.85	0.9
			0.2	0.32	1.68	2.13	0.91	0.89
			0.13	0.19	1.3	1.72	0.95	0.81
			0.11	0.38	1.3	2.49	0.86	0.77
			0.4	0.08	2.33	1.21	0.92	0.69
			0.53	0.48	2.99	2.81	0.75	0.77
			0.19	0.26	1.74	1.95	0.77	0.85
			0.17	0.3	1.48	2.06	0.95	0.9
			0.18	0.28	1.67	1.99	0.82	0.89
			0.13	0.17	1.38	1.54	0.84	0.88
			0.15	0.3	1.47	2.05	0.9	0.9
			0.2	0.16	1.7	1.47	0.86	0.92
			0.23	0.13	1.81	1.35	0.88	0.89
			0.09	0.4	1.24	2.76	0.76	0.65
			0.09	0.21	1.35	1.76	0.66	0.85
			0.09	0.47	1.38	2.67	0.59	0.83
			0.11	0.13	1.29	1.34	0.85	0.9
			0.25	0.26	1.88	2.01	0.87	0.81
			0.21	0.35	1.78	2.83	0.84
			0.06	0.14	0.99	1.43	0.82	0.86
			0.26	0.55	1.9	2.75	0.89	0.91
			0.22		1.78		0.89
			0.11	0.22	1.27	1.84	0.83	0.82
			0.19	0.31	1.74	2.14	0.78	0.85
			0.23	0.32	1.86	2.52	0.85	0.64
			0.35	0.11	2.43	1.25	0.74	0.86
			0.26	0.4	1.88	2.43	0.93	0.84
			0.34	0.17	2.28	1.66	0.81	0.78
			0.3	0.13	2	1.43	0.93	0.79
			0.3	0.38	2.23	2.58	0.77	0.72
			0.12	0.27	1.27	1.98	0.94	0.87
			0.14	0.52	1.4	2.74	0.88	0.87
			0.25	0.13	1.91	1.39	0.86	0.87
			0.24	0.21	2	2.01	0.76	0.64
			0.19	0.19	1.69	1.7	0.82	0.83
			0.34	0.28	2.25	2.49	0.84
			0.3	0.14	2	1.48	0.93	0.8
			0.28	0.13	2.07	1.39	0.81	0.85
			0.37	0.31	2.49	2.45	0.75	0.65
			0.37	0.07	2.71	0.95	0.63	0.93
			0.1	0.07	1.22	0.99	0.85	0.89
			0.42	0.27	3.16	2.09		0.79
			0.24	0.23	1.91	1.81	0.83	0.87
			0.17	0.27	1.54	2.28	0.89	0.66
			0.27	0.23	2.05	1.82	0.81	0.87
			0.15	0.15	1.48	1.46	0.87	0.88
			0.15	0.21	1.45	1.83	0.91	0.77
			0.15	0.28	1.61	2.17	0.75	0.74
			0.25	0.09	2.01	1.18	0.77	0.8
			0.27	0.29	1.92	2.03	0.91	0.87
			0.3	0.41	2.31	2.37	0.7	0.91
			0.15	0.41	1.41	2.7	0.92	0.71
			0.29	0.08	2.23	1.11	0.74	0.84
			0.13	0.31	1.33	2.06	0.93	0.91
			0.22	0.16	1.73	1.47	0.93	0.91
			0.1	0.34	1.24	2.4	0.79	0.74
			0.1	0.22	1.17	1.72	0.9	0.92
			0.58	0.12	2.95	1.37	0.84	0.81
			0.31	0.17	2.16	1.6	0.84	0.86
			0.59	0.18	3.04	1.64	0.8	0.85
			0.25	0.09	1.9	1.08	0.86	0.93
			0.4	0.24	2.51	1.83	0.81	0.91
			0.29	0.3	2.09	2.07	0.84	0.89
			0.15	0.39	1.57	2.37	0.76	0.87
			0.41	0.51	2.53	2.68	0.8	0.89
			0.27	0.19	1.98	1.87	0.87	0.69
			0.35	0.37	2.23	2.54	0.89	0.72
			0.39	0.1	2.35	1.16	0.88	0.91
			0.62	0.53	3.06	3.63	0.83
			0.15	0.33	1.58	2.3	0.78	0.77
			0.39	0.1	2.39	1.28	0.86	0.77
			0.45	0.11	2.49	1.21	0.92	0.91
			0.2	0.09	1.75	1.09	0.81	0.95
			0.15	0.21	1.5	1.87	0.84	0.76
			0.24	0.23	1.9	1.9	0.84	0.81
			0.36	0.22	2.25	1.78	0.9	0.86
			0.28	0.13	2.01	1.46	0.87	0.75
			0.39	0.2	2.4	1.86	0.86	0.72
			0.29	0.34	2.1	2.21	0.84	0.87
			0.46	0.2	2.73	1.82	0.78	0.77
			0.22	0.29	1.78	2.12	0.85	0.81
			0.46	0.27	2.67	1.99	0.82	0.87
			0.29	0.48	2.08	3.27	0.85
			0.34	0.13	2.15	1.37	0.92	0.85
			0.29	0.19	2.04	1.76	0.86	0.79
			0.58	0.14	2.78	1.48	0.93	0.82
			0.41	0.29	2.39	2.06	0.91	0.87
			0.18	0.15	1.61	1.5	0.86	0.81
			0.31	0.23	2.02	1.87	0.96	0.83
			0.45	0.29	2.49	2.43	0.9	0.63
			0.28	0.18	2	1.66	0.88	0.81
			0.27	0.34	1.96	2.82	0.87
			0.2	0.2	1.77	1.67	0.81	0.88
			0.34	0.06	2.27	0.9	0.83	0.87
			0.19	0.18	1.71	1.62	0.83	0.87
			0.2	0.22	1.64	1.75	0.92	0.9
			0.29	0.32	1.99	2.61	0.92
			0.15	0.36	1.49	3.49	0.85
			0.43	0.08	2.48	1.05	0.88	0.88
			0.4	0.23	2.4	2.05	0.86	0.68
			0.29	0.46	2.01	3.68	0.9
			0.35	0.09	2.35	1.27	0.79	0.74
			0.28	0.15	1.97	1.52	0.91	0.83
			0.4	0.18	2.34	1.89	0.93
			0.54	0.28	3.09	2.37	0.71	0.63
				0.18	3.08	1.68	0.9	0.82
			0.12	0.15	1.36	1.44	0.8	0.91
			0.12	0.16	1.33	1.51	0.87	0.9
			0.1	0.15	1.17	1.52	0.9	0.84
			0.1	0.1	1.24	1.22	0.85	0.86
			0.08	0.15	1.12	1.45	0.81	0.88
			0.25	0.35	1.88	2.82	0.89
			0.35	0.29	2.19	2.02	0.92	0.9
			0.44	0.18	2.52	1.54	0.86	0.93
			0.51	0.26	2.66	2.27	0.9	0.63
			0.38	0.29	2.38	2.59	0.84
			0.57	0.13	2.79	1.8	0.92
				0.18		2	0.81
				0.16	3.29	1.46	0.91	0.95
				0.15	3.13	1.44	0.87	0.89
				0.28		2.13	0.94	0.76
				0.2	3.48	1.69	0.92	0.89
			0.53	0.38	2.72	2.57	0.9	0.72
			0.51	0.23	2.72	2.17	0.86
			0.26	0.12	1.94	1.42	0.86	0.74
			0.23	0.28	1.83	2.25	0.85	0.68
			0.2	0.2	1.71	1.7	0.85	0.86
			0.52	0.22	2.74	1.7	0.87	0.93
			0.42	0.11	2.38	1.24	0.93	0.88
			0.35	0.14	2.3	1.42	0.83	0.87
			0.16	0.23	1.48	1.83	0.94	0.87
			0.12	0.35	1.28	2.36	0.92	0.8
			0.34	0.49	2.13	3	0.94	0.68
			0.37	0.18	2.24	1.55	0.92	0.93
			0.3	0.21	2.09	1.7	0.88	0.92
			0.28	0.09	2.05	1.13	0.82	0.93
			0.33	0.48	2.13	2.97	0.91	0.69
			0.4	0.15	2.32	1.58	0.93	0.74
				0.25	3.69	1.99	0.64	0.78
			0.21	0.22	1.69	1.94	0.94	0.73
			0.31	0.16	2.06	1.52	0.9	0.89
			0.29	0.29	2.22	2.07	0.74	0.85
			0.43	0.13	2.48	1.38	0.88	0.87
			0.35	0.14	2.32	1.42	0.81	0.86
			0.41	0.18	2.45	1.66	0.86	0.81
			0.45	0.11	2.59	1.23	0.85	0.91
			0.35	0.23	2.21	1.8	0.91	0.88
			0.14	0.13	1.47	1.39	0.84	0.87
			0.32	0.1	2.2	1.22	0.82	0.88
			0.12	0.16	1.26	1.47	0.91	0.91
			0.21	0.17	1.71	1.52	0.92	0.94
			0.2	0.15	1.72	1.45	0.84	0.9
			0.39	0.07	2.33	0.96	0.9	0.91
			0.29	0.05	2.02	0.87	0.88	0.87
			0.52	0.04	2.62	0.77	0.95	0.91
			0.43	0.12	2.76	1.38	0.7	0.82
			0.36	0.1	2.31	1.22	0.86	0.83
			0.41	0.11	2.32	1.23	0.95	0.88
			0.56	0.28	2.84	2.15	0.88	0.76
			0.48	0.25	2.85	2.07	0.75	0.74
			0.5	0.2	2.72	1.87	0.85	0.74
			0.44	0.28	2.51	2.41	0.88
			0.24	0.28	1.93	2.14	0.82	0.78
			0.35	0.17	2.2	1.61	0.9	0.84
			0.15	0.07	1.5	1.02	0.82	0.9
			0.17	0.23	1.57	1.96	0.87	0.76
			0.27	0.1	1.99	1.21	0.86	0.88
			0.45	0.13	2.65	1.33	0.8	0.93
			0.33	0.19	2.22	1.61	0.84	0.94
			0.22	0.48	1.78	2.86	0.88	0.74
			0.12	0.18	1.26	1.64	0.92	0.84
			0.43	0.08	2.67	1.06	0.75	0.91
			0.21	0.06	1.72	0.95	0.9	0.89
			0.14	0.09	1.41	1.11	0.86	0.92
			0.48	0.13	2.66	1.44	0.86	0.79
			0.39	0.09	2.3	1.13	0.92	0.87
			0.31	0.22	2.06	2	0.91	0.68
				0.1	3.2	1.23	0.84	0.84
			0.49	0.08	2.81	1.1	0.78	0.87
			0.47	0.19	2.7	1.76	0.82	0.79
			0.54	0.12	2.91	1.28	0.8	0.9
			0.45	0.1	2.54	1.18	0.87	0.93
			0.19	0.25	1.62	2.03	0.89	0.76
			0.17	0.18	1.61	1.86	0.81	0.65
			0.45	0.07	2.55	0.98	0.86	0.89
			0.19	0.08	1.73	1.06	0.82	0.86
			0.24	0.11	1.83	1.3	0.88	0.84
			0.12	0.28	1.33	2.31	0.86	0.67
			0.23	0.19	1.92	1.88	0.79	0.69
			0.19	0.12	1.65	1.29	0.89	0.94
			0.3	0.09	2.09	1.11	0.87	0.94
			0.26	0.12	1.95	1.38	0.86	0.79
			0.39	0.25	2.49	2.18	0.78	0.67
			0.16	0.3	1.51	2.43	0.88	0.63
			0.41	0.16	2.69	1.53	0.71	0.86
			0.32	0.16	2.09	1.51	0.92	0.87
			0.17	0.1	1.72	1.15	0.72	0.94
			0.12	0.14	1.39	1.4	0.75	0.91
			0.41	0.31	2.45	2.34	0.87	0.72
			0.26	0.07	1.85	0.98	0.94	0.92
			0.32	0.05	2.29	0.86	0.76	0.92
			0.21	0.07	1.78	0.99	0.84	0.91
			0.35	0.19	2.22	1.64	0.89	0.91
			0.2	0.13	1.71	1.33	0.87	0.91
			0.09	0.14	1.12	1.39	0.87	0.93
			0.12	0.1	1.36	1.16	0.85	0.92
			0.1	0.13	1.19	1.32	0.89	0.95
			0.15	0.2	1.49	1.66	0.83	0.89
			0.2	0.07	1.65	0.99	0.92	0.93
			0.19	0.13	1.73	1.36	0.79	0.91
			0.53	0.22	2.89	1.83	0.79	0.84
			0.39	0.09	2.42	1.11	0.85	0.95
			0.21	0.38	1.68	2.28	0.95	0.91
			0.28	0.07	2.01	0.99	0.87	0.92
			0.45	0.12	2.75	1.44	0.75	0.75
			0.33	0.05	2.31	0.82	0.79	0.95
			0.2	0.17	1.74	1.76	0.84	0.71
			0.22	0.43	1.77	3.53	0.89
			0.22	0.12	1.84	1.36	0.82	0.79
			0.53	0.13	2.78	1.3	0.86	0.93
			0.28	0.05	1.94	0.84	0.93	0.93
			0.13	0.32	1.38	2.09	0.89	0.91
			0.49	0.13	3.28	1.3		0.93
			0.08	0.23	1.02	1.89	0.93	0.82
			0.54	0.35	2.73	2.53	0.91	0.68
			0.26	0.31	2.06	2.15	0.76	0.84
			0.37	0.26	2.53	1.86	0.73	0.94
			0.17	0.16	1.69	1.66	0.75	0.72
			0.18	0.2	1.65	1.67	0.83	0.9
			0.15	0.44	1.47	2.59	0.84	0.82
			0.13	0.23	1.56	1.82	0.66	0.88
			0.11	0.2	1.31	1.63	0.82	0.94
			0.57	0.14	3.79	1.43		0.88
			0.13	0.42	1.33	2.49	0.91	0.85
			0.36	0.34	2.32	2.15	0.84	0.93
			0.14	0.08	1.43	1.15	0.88	0.77
			0.19		1.58	2.89	0.94	0.9
			0.29	0.11	2.04	1.25	0.88	0.87
			0.33	0.08	2.21	1.09	0.85	0.85
			0.29	0.25	2.13	2.26	0.81
			0.31	0.09	2.51	1.26	0.62	0.7
			0.48	0.13	3.55	1.33		0.92
			0.44	0.28	2.87	2.01	0.68	0.87
			0.38	0.12	2.56	1.27	0.72	0.94
			0.53	0.34	3.06	2.18	0.71	0.89
			0.21	0.14	2.04	1.42	0.64	0.89
			0.18	0.14	1.64	1.52	0.87	0.78
			0.12	0.27	1.31	1.92	0.89	0.92
			0.11	0.27	1.22	2.05	0.93	0.81
			0.2	0.16	1.71	1.48	0.85	0.91
			0.25	0.3	1.93	2.13	0.85	0.84
			0.19	0.29	1.64	2.05	0.88	0.86
			0.17	0.52	1.57	3.24	0.89
			0.12	0.17	1.29	1.57	0.91	0.89
			0.16	0.3	1.51	2.1	0.86	0.84
			0.15	0.43	1.48	2.76	0.86	0.71
			0.16	0.23	1.45	1.82	0.93	0.86
			0.57	0.24		2.03		0.73
			0.2	0.45	1.7	2.61	0.89	0.82
			0.27	0.32	1.98	2.14	0.86	0.89
			0.29	0.24	2.06	1.85	0.87	0.89
			0.15	0.23	1.42	1.92	0.91	0.8
			0.31	0.26	2.07	1.89	0.9	0.92
			0.22	0.3	1.85	2.11	0.79	0.84
			0.14	0.42	1.4	2.56	0.87	0.81
			0.15	0.1	1.59	1.23	0.76	0.83
			0.12	0.12	1.35	1.25	0.84	0.93
			0.1	0.25	1.17	1.96	0.9	0.83
			0.14	0.22	1.42	1.73	0.88	0.92
			0.21	0.21	1.79	1.7	0.83	0.92
			0.14	0.3	1.42	2.19	0.9	0.79
			0.22	0.35	1.95	2.28	0.72	0.85
			0.3	0.23	2.09	1.93	0.86	0.78
			0.29	0.13	2.03	1.38	0.89	0.88
			0.33	0.1	2.24	1.21	0.83	0.87
			0.43	0.27	2.87	2.04	0.66	0.83
			0.37	0.23	2.34	1.83	0.85	0.88
			0.13	0.33	1.38	2.14	0.86	0.91
			0.17	0.09	1.48	1.19	0.95	0.82
			0.13	0.08	1.29	1.05	0.96	0.95
			0.22	0.06	1.74	0.9	0.93	0.93
			0.22	0.08	1.74	1.09	0.93	0.89
			0.33	0.07	2.24	0.97	0.83	0.87
			0.22	0.19	1.72	1.66	0.95	0.88
			0.1	0.19	1.23	1.61	0.86	0.91
			0.16	0.25	1.46	1.84	0.93	0.93
			0.34	0.12	2.47	1.28	0.7	0.94
			0.43	0.24	2.61	1.86	0.79	0.87
			0.34	0.1	2.34	1.19	0.79	0.92
			0.6	0.15		1.45		0.93
			0.11	0.19	1.49	1.75	0.6	0.77
			0.35	0.08	2.46	1.02	0.72	0.93
			0.3	0.14	2.04	1.38	0.89	0.95
			0.32	0.1	2.25	1.23	0.78	0.86
			0.14	0.09	1.46	1.14	0.85	0.87
			0.22	0.11	1.85	1.23	0.8	0.95
			0.4	0.2	2.57	1.63	0.77	0.94
			0.1	0.17	1.25	1.5	0.85	0.94
			0.14	0.31	1.38	2.19	0.94	0.82
			0.14	0.12	1.38	1.31	0.9	0.91
			0.18	0.18	1.73	1.6	0.77	0.89
			0.2	0.14	1.89	1.36	0.71	0.93
			0.22	0.23	1.83	1.77	0.83	0.94
			0.44	0.42	2.64	2.41	0.78	0.91
			0.36	0.28	3.04	2		0.89
			0.15	0.14	1.48	1.4	0.84	0.89
			0.2	0.5	1.66	3.05	0.91	0.67
			0.18	0.2	1.68	1.8	0.78	0.76
			0.21	0.17	1.69	1.66	0.91	0.78
			0.44	0.24	2.72	1.85	0.74	0.88
			0.2	0.23	1.82	1.79	0.77	0.88
			0.16	0.12	1.51	1.3	0.88	0.89
			0.13	0.2	1.34	1.89	0.92	0.71
			0.12	0.13	1.27	1.37	0.91	0.87
			0.07	0.31	0.99	2.2	0.89	0.81
			0.13	0.28	1.29	2.26	0.96	0.69
			0.13	0.19	1.46	1.66	0.75	0.87
			0.14	0.25	1.46	1.88	0.8	0.88
			0.16	0.15	1.61	1.41	0.77	0.93
			0.09	0.33	1.13	2.17	0.84	0.89
			0.16	0.32	1.63	2.1	0.77	0.91
			0.09	0.57	1.14	3.16	0.88	0.72
			0.12	0.31	1.39	2.48	0.74	0.64
			0.2	0.19	1.72	1.57	0.85	0.95
			0.22	0.32	1.84	2.33	0.8	0.74
			0.23	0.18	1.84	1.6	0.87	0.9
			0.25	0.25	1.88	1.99	0.9	0.8
			0.2	0.4	1.76	2.4	0.79	0.87
			0.15	0.18	1.44	1.71	0.92	0.79
			0.12	0.28	1.33	2.03	0.85	0.86
			0.36	0.34	3.11	2.16		0.92
			0.1	0.3	1.25	2.16	0.83	0.81
			0.22	0.12	1.8	1.27	0.85	0.93
			0.22	0.12	1.85	1.25	0.8	0.93
			0.43	0.08	2.67	1.06	0.76	0.87
			0.13	0.2	1.37	1.83	0.86	0.74
			0.48	0.11	2.88	1.45	0.73	0.67
			0.19	0.11	1.67	1.22	0.87	0.93
			0.18	0.28	1.53	2.06	0.94	0.83
			0.19	0.09	1.6	1.15	0.91	0.9
			0.37	0.25	2.39	1.93	0.82	0.85
			0.22	0.24	1.76	1.87	0.9	0.86
				0.23		1.88		0.82
			0.23	0.14	2.06	1.41	0.68	0.86
			0.25	0.28	2.44	2.09		0.8
			0.22	0.28	1.74	2.11	0.91	0.8
			0.4	0.31	3	2.11		0.89
			0.5	0.24		1.98		0.77
			0.21	0.22	1.73	1.83	0.86	0.83
			0.34	0.18	2.28	1.6	0.81	0.91
			0.28	0.11	2	1.21	0.88	0.93
			0.2	0.25	1.69	2.02	0.87	0.78
			0.19	0.21	1.64	1.76	0.91	0.84
			0.32	0.29	2.34	2.12	0.74	0.82
			0.2	0.37	1.72	2.89	0.87
			0.29	0.11	2.1	1.22	0.82	0.93
			0.32	0.48	2.35	2.86	0.73	0.74
			0.24	0.33	1.88	2.16	0.85	0.9
			0.28	0.27	2.11	1.97	0.79	0.87
			0.1	0.3	1.22	2.13	0.8	0.84
			0.25	0.29	2.11	2.21	0.71	0.74
			0.34	0.3	2.22	2.37	0.87	0.66
			0.28	0.16	2.23	1.52	0.72	0.88
			0.19	0.14	1.61	1.42	0.92	0.87
			0.11	0.22	1.3	1.82	0.81	0.82
			0.15	0.18	1.64	1.58	0.7	0.91
			0.14	0.24	1.49	1.85	0.8	0.89
			0.27	0.2	2.27	1.7	0.66	0.89
			0.49	0.3	3.17	2.16	0.62	0.79
			0.1	0.11	1.22	1.26	0.86	0.9
			0.21	0.2	1.76	1.7	0.86	0.87
			0.59	0.19		1.61		0.92
			0.3	0.32	2.59	2.2		0.82
			0.18	0.23	1.55	1.79	0.95	0.9
			0.27	0.22	2	1.76	0.84	0.89
			0.16	0.46	1.63	2.85	0.77	0.71
			0.31	0.26	2.45	2.05	0.64	0.79
			0.09	0.3	1.09	2.11	0.94	0.85
			0.11	0.25	1.23	1.93	0.91	0.83
			0.06	0.27	0.93	2.27	0.89	0.65
			0.35		2.61		0.65
			0.13	0.26	1.36	1.98	0.9	0.82
			0.12	0.17	1.34	1.51	0.81	0.92
			0.17	0.28	1.93	2.02		0.88
			0.3	0.18	2.04	1.63	0.91	0.84
			0.13	0.18	1.36	1.59	0.9	0.91
			0.07	0.52	1.1	2.68	0.68	0.91
			0.19	0.37	1.82	2.59	0.73	0.69
			0.33	0.17	2.42	1.6	0.7	0.85
			0.25	0.25	2.07	1.82	0.73	0.94
			0.11	0.31	1.43	2.21	0.69	0.81
			0.12	0.28	1.32	2.03	0.86	0.84
			0.16	0.22	1.62	1.9	0.79	0.75
			0.36	0.26	2.55	1.98	0.69	0.82
			0.3	0.22	2.16	1.72	0.81	0.91
			0.38	0.1	2.35	1.41	0.87	0.63
			0.61	0.17	3.72	1.53		0.9
			0.3	0.09	2.11	1.2	0.85	0.83
			0.27	0.2	2	1.73	0.84	0.85
				0.11		1.3		0.8
			0.6	0.13	3.16	1.35	0.75	0.87
			0.11	0.29	1.27	2.1	0.87	0.83
			0.3		2.11		0.85
			0.48	0.23	2.72	1.77	0.81	0.93
			0.29	0.25	2.04	1.82	0.88	0.93
			0.4	0.27	2.44	1.99	0.85	0.85
			0.29	0.35	2.01	2.21	0.89	0.91
			0.39	0.15	2.5	1.43	0.78	0.91
			0.18	0.13	1.66	1.33	0.82	0.93
			0.18	0.27	1.7	1.99	0.79	0.87
			0.57	0.35		2.32		0.82
			0.46	0.22	3.14	1.77	0.59	0.89
			0.2	0.33	1.85	2.27	0.73	0.8
			0.27	0.11	1.95	1.23	0.88	0.9
			0.13	0.44	1.34	2.64	0.91	0.8
			0.19	0.31	1.7	2.11	0.8	0.87
			0.2	0.25	1.78	1.89	0.78	0.87
			0.12	0.21	1.53	1.74	0.66	0.85
			0.54	0.14	2.98	1.41	0.77	0.88
			0.23	0.41	1.79	2.57	0.89	0.79
				0.11		1.23	0.69	0.89
			0.11	0.09	1.32	1.12	0.78	0.95
			0.18	0.56	1.58		0.89
			0.38	0.38	2.57	2.45	0.72	0.8
			0.08	0.25	1.08	2.22	0.84	0.63
			0.22	0.19	1.77	1.87	0.87	0.67
			0.39	0.21	2.49	1.74	0.8	0.86
			0.07	0.25	0.97	1.83	0.91	0.95
			0.18	0.27	1.65	1.93	0.85	0.91
			0.12	0.19	1.5	1.76	0.69	0.78
			0.11	0.17	1.24	1.65	0.87	0.78
			0.34	0.23	2.67	1.9	0.6	0.79
			0.3	0.31	2.21	2.21	0.78	0.8
			0.15	0.17	1.45	1.67	0.88	0.78
			0.3	0.24	2.18	2.04	0.81	0.72
			0.1	0.08	1.16	1.08	0.92	0.87
			0.57	0.13	3.43	1.39	0.61	0.86
			0.39	0.09	3.13	1.16		0.82
			0.33	0.12	2.25	1.33	0.82	0.88
			0.41	0.31	3.2	2.09		0.87
			0.31	0.2	2.15	1.65	0.86	0.94
			0.41	0.17	2.85	1.52	0.64	0.91
			0.15	0.13	1.42	1.34	0.92	0.93
			0.19	0.12	1.72	1.29	0.79	0.94
			0.35	0.17	2.5	1.61	0.71	0.83
			0.16	0.18	1.49	1.61	0.89	0.89
			0.28	0.2	1.98	1.64	0.89	0.93
			0.32	0.19	2.12	1.61	0.9	0.91
			0.25	0.22	1.98	1.76	0.79	0.87
			0.28	0.32	2.28	2.14	0.68	0.89
			0.22	0.4	1.76	2.32	0.9	0.94
			0.31	0.32	2.37	2.23	0.7	0.79
				0.15	3.62	1.45	0.7	0.9
			0.26	0.41	1.89	2.4	0.92	0.9
			0.2	0.36	1.68	2.34	0.9	0.84
			0.19	0.35	1.83	2.28	0.72	0.86
			0.5	0.28	3.56	1.94		0.92
			0.38	0.22	2.87	1.76	0.58	0.91
			0.11	0.36	1.3	2.23	0.84	0.91
			0.15	0.25	1.47	1.88	0.85	0.88
			0.18	0.26	1.79	1.96	0.72	0.86
			0.12	0.33	1.32	2.24	0.85	0.84
			0.35	0.2	2.29	1.7	0.85	0.88
				0.34	3.6	2.14	0.73	0.94
			0.1	0.15	1.28	1.47	0.79	0.85
			0.28	0.27	1.96	1.95	0.92	0.89
			0.48	0.37	2.85	2.27	0.74	0.89
			0.32	0.22	2.9	2.04		0.67
			0.16	0.16	1.49	1.61	0.91	0.79
			0.08	0.13	1.13	1.36	0.83	0.88
			0.32	0.18	2.18	1.59	0.85	0.89
			0.42	0.34	2.64	2.26	0.77	0.83
			0.34	0.12	2.47	1.37	0.7	0.81
			0.3	0.27	2.23	1.92	0.75	0.9
			0.35	0.21	2.32	1.82	0.82	0.81
			0.29	0.27	2.19	1.94	0.76	0.89
			0.11	0.15	1.28	1.48	0.86	0.85
			0.39	0.19	2.32	1.73	0.92	0.78
			0.58	0.25	3.73	1.85		0.9
			0.29	0.43	2.03	2.51	0.87	0.86
			0.17	0.47	1.55	2.77	0.87	0.76
			0.42	0.14	2.82	1.49	0.67	0.82
			0.1	0.16	1.19	1.48	0.86	0.93
			0.2	0.17	1.79	1.53	0.79	0.89
			0.29	0.33	2.31	2.16	0.69	0.89
			0.1	0.16	1.21	1.54	0.85	0.85
			0.21	0.25	1.68	1.86	0.91	0.9
			0.28	0.39	2.38	2.41	0.62	0.84
			0.16	0.12	1.46	1.32	0.94	0.86
			0.16	0.15	1.55	1.5	0.86	0.84
			0.29	0.07	2.08	1	0.83	0.91
				0.18		1.64		0.82
			0.38	0.18	2.34	1.64	0.87	0.84
			0.25	0.21	2.04	1.95	0.76	0.69
			0.21	0.13	1.77	1.42	0.85	0.83
			0.23	0.19	1.96	1.65	0.75	0.89
			0.17	0.28	1.62	2.14	0.83	0.78
			0.15	0.12	1.45	1.32	0.87	0.84
			0.11	0.11	1.23	1.27	0.93	0.86
			0.15	0.41	1.51	3.27	0.82
			0.18	0.07	1.62	0.99	0.88	0.93
			0.28	0.22	2.24	1.86	0.71	0.79
			0.2	0.36	1.65	2.65	0.91	0.64
			0.11	0.08	1.21	1.01	0.92	0.93
			0.37	0.28	2.33	2.34	0.86	0.63
			0.36	0.13	2.37	1.37	0.81	0.89
			0.32	0.13	2.2	1.33	0.84	0.89
			0.31	0.14	2.84	1.42		0.85
			0.32	0.2	2.16	1.76	0.87	0.82
			0.42	0.13	2.88	1.47	0.64	0.73
			0.21	0.1	1.71	1.16	0.91	0.88
			0.46	0.07	2.71	0.95	0.78	0.93
			0.28	0.08	2.05	1.03	0.85	0.92
			0.29	0.1	2.12	1.18	0.8	0.91
			0.25	0.07	2	1.06	0.79	0.82
			0.29	0.07	2.52	1.04		0.84
			0.57	0.16	3.05	1.91	0.77
			0.21	0.11	1.74	1.26	0.88	0.89
			0.21	0.17	1.74	1.61	0.87	0.81
			0.32	0.09	2.36	1.11	0.72	0.89
			0.18	0.1	1.61	1.21	0.86	0.82
			0.25	0.09	1.89	1.24	0.88	0.74
			0.19	0.08	1.58	1.04	0.93	0.91
			0.14	0.14	1.37	1.4	0.91	0.9
			0.14	0.12	1.36	1.3	0.92	0.9
			0.13	0.13	1.36	1.66	0.92
			0.09	0.05	1.1	0.87	0.91	0.86
			0.13	0.06	1.38	0.95	0.89	0.88
			0.21	0.06	1.76	0.99	0.84	0.78
			0.13	0.07	1.45	1.01	0.76	0.91
			0.36	0.17	2.9	1.99
			0.12	0.23	1.29	2.37	0.93
			0.11	0.07	1.27	0.99	0.89	0.87
			0.31	0.08	2.23	1.09	0.79	0.84
			0.14	0.09	1.41	1.18	0.86	0.8
			0.16	0.05	1.49	0.85	0.89	0.89
			0.22	0.08	1.84	1.09	0.8	0.88
			0.27	0.17	2.09	1.57	0.77	0.88
			0.19	0.17	1.68	1.56	0.86	0.89
			0.19	0.22	1.58	2.1	0.93
			0.21	0.09	1.72	1.15	0.89	0.86
			0.33	0.09	2.97	1.15		0.85
			0.27	0.1	2.01	1.22	0.85	0.85
			0.08	0.09	1.16	1.13	0.75	0.89
			0.31	0.11	2.39	1.23	0.68	0.89
			0.48	0.08	3.44	1.03		0.92
			0.14	0.09	1.58	1.14	0.69	0.91
			0.3	0.11	2.2	1.24	0.77	0.9
			0.23	0.09	1.79	1.11	0.92	0.92
			0.11	0.09	1.32	1.12	0.82	0.92
			0.25	0.15	2.07	1.52	0.75	0.8
			0.14	0.1	1.54	1.27	0.75	0.74
			0.12	0.12	1.3	1.33	0.86	0.83
			0.19	0.13	1.98	1.42	0.62	0.79
			0.1	0.11	1.18	1.29	0.89	0.83
			0.32	0.16	2.91	1.58		0.78
			0.09	0.09	1.11	1.22	0.89	0.78
			0.17	0.15	1.79	1.6	0.68	0.72
			0.27	0.08	1.94	1.03	0.91	0.91
			0.07	0.08	0.99	1.04	0.94	0.9
			0.26	0.05	1.86	0.85	0.93	0.93
			0.41	0.07	3.17	1.04		0.81
			0.47	0.07	3.09	1.04	0.62	0.81
			0.08	0.17	1.14	1.8	0.79	0.65
			0.42	0.12	3.3	1.38		0.82
			0.12	0.17	1.28	1.55	0.92	0.91
			0.17	0.15	1.54	1.46	0.9	0.89
			0.14	0.21	1.57	2.09	0.74
			0.07	0.14	0.94	1.4	0.93	0.88
			0.07	0.21	0.94	1.76	0.93	0.84
			0.66	0.24		1.96		0.79
			0.12	0.14	1.33	1.49	0.87	0.8
			0.18	0.32	1.73	2.72	0.76
			0.26	0.12	1.95	1.32	0.85	0.87
			0.14	0.08	1.46	1.13	0.8	0.82
			0.27	0.13	2.1	1.36	0.77	0.87
			0.12	0.14	1.43	1.43	0.72	0.86
			0.5	0.08	2.97	1.05	0.71	0.86
			0.41	0.08	2.88	1.05	0.61	0.93
				0.08		1.13		0.82
			0.23	0.18	1.81	1.54	0.9	0.93
			0.21	0.06	1.76	0.94	0.87	0.84
			0.32	0.1	2.69	1.16		0.93
			0.3	0.1	2.19	1.19	0.79	0.92
			0.19	0.1	1.63	1.19	0.88	0.92
			0.16	0.08	1.53	1.06	0.87	0.94
			0.14	0.2	1.42	1.68	0.88	0.91
			0.23	0.13	1.78	1.35	0.91	0.89
			0.37	0.13	2.28	1.39	0.89	0.86
			0.16	0.06	1.53	0.93	0.85	0.91
			0.21	0.09	1.77	1.12	0.82	0.94
			0.18	0.14	1.76	1.43	0.75	0.88
			0.07	0.15	0.98	1.46	0.85	0.89
			0.18	0.23	1.56	1.93	0.9	0.77
			0.29	0.11	2.03	1.24	0.89	0.9
			0.33	0.11	2.67	1.3	0.58	0.83
			0.26	0.09	2	1.16	0.82	0.88
			0.19	0.1	1.74	1.19	0.77	0.88
			0.12	0.1	1.74	1.17		0.9
			0.14	0.1	1.44	1.19	0.87	0.93
			0.2	0.07	1.75	0.98	0.82	0.87
			0.21	0.05	1.82	0.85	0.81	0.92
			0.26	0.1	1.97	1.23	0.85	0.86
			0.2	0.08	1.73	1.06	0.85	0.9
			0.23	0.1	1.78	1.17	0.93	0.92
			0.49	0.09	2.68	1.11	0.86	0.88
			0.19	0.07	1.65	1.06	0.88	0.8
			0.58	0.16	2.97	1.49	0.82	0.88
			0.27	0.06	1.97	0.99	0.86	0.81
			0.19	0.1	1.78	1.19	0.76	0.91
			0.38	0.08	2.4	1.03	0.83	0.92
			0.22	0.09	1.74	1.12	0.91	0.92
			0.35	0.09	2.22	1.1	0.88	0.93
			0.22	0.15	1.71	1.42	0.94	0.91
			0.38	0.1	2.28	1.21	0.92	0.9
			0.16	0.21	1.51	1.71	0.87	0.91
			0.49	0.15	2.76	1.42	0.8	0.93
			0.13	0.08	1.43	1.12	0.8	0.83
			0.18	0.15	1.63	1.53	0.85	0.83
			0.18	0.13	1.65	1.3	0.85	0.93
			0.11	0.08	1.28	1.04	0.83	0.92
			0.13	0.06	1.4	0.96	0.84	0.87
			0.49	0.12	2.98	1.3	0.7	0.93
			0.51	0.09	2.85	1.1	0.79	0.93
			0.3	0.1	2.22	1.2	0.76	0.91
			0.24	0.39	1.94	3.36	0.8
			0.1	0.09	1.16	1.22	0.9	0.79
			0.2	0.11	1.79	1.22	0.76	0.92
			0.15	0.11	1.53	1.2	0.8	0.93
			0.26	0.15	2.44	1.44		0.88
			0.26	0.1	2.13	1.15	0.71	0.92
			0.42	0.19	3.21	1.63		0.89
			0.18	0.18	1.79	1.73	0.72	0.74
			0.24	0.08	1.81	1.1	0.91	0.79
			0.22	0.12	1.87	1.4	0.81	0.75
			0.2	0.1	1.65	1.26	0.91	0.79
			0.51	0.15	2.76	1.74	0.83	0.63
			0.36	0.2	2.71	1.83	0.62	0.74
			0.37	0.13	2.27	1.38	0.91	0.85
			0.17	0.13	1.54	1.36	0.89	0.89
			0.18	0.1	1.67	1.25	0.8	0.83
			0.13	0.13	1.41	1.31	0.85	0.93
			0.46	0.13	3.21	1.33		0.93
			0.14	0.06	1.41	0.96	0.88	0.86
			0.2	0.1	1.78	1.27	0.78	0.79
			0.45	0.06	2.81	0.9	0.71	0.94
			0.45	0.05	2.9	0.83	0.68	0.92
			0.25	0.1	1.95	1.21	0.83	0.88
			0.28	0.28	2.16	2.05	0.76	0.85
			0.31	0.25	2.16	2.28	0.84
			0.24	0.31	2.63	2.05		0.92
			0.11	0.19	1.35	1.7	0.76	0.84
			0.14	0.08	1.48	1.05	0.81	0.94
			0.19	0.49	1.74	3.09	0.8	0.65
			0.16	0.27	1.52	2.15	0.88	0.73
			0.26	0.08	1.98	1.07	0.84	0.92
			0.28	0.08	2.15	1.08	0.76	0.87
			0.15	0.19	1.49	1.59	0.86	0.93
			0.27	0.23	2.01	1.85	0.84	0.86
			0.23	0.35	1.89	2.2	0.82	0.91
			0.11	0.3	1.3	2.06	0.84	0.89
			0.19	0.25	1.65	1.85	0.85	0.9
			0.23	0.1	1.87	1.2	0.82	0.88
			0.32	0.16	2.4	1.55	0.69	0.86
			0.4	0.11	2.52	1.22	0.8	0.9
			0.35	0.29	2.38	2.03	0.77	0.89
			0.17	0.27	1.5	2.25	0.93	0.68
			0.12	0.28	1.3	2.16	0.92	0.74
			0.23	0.36	1.87	2.21	0.83	0.92
			0.33	0.28	2.44	2.04	0.7	0.86
			0.27	0.13	2.02	1.34	0.83	0.93
			0.16	0.19	1.64	1.76	0.77	0.77
			0.31	0.32	2.17	2.1	0.83	0.92
			0.26	0.26	1.9	2.18	0.91	0.7
			0.24	0.15	1.88	1.43	0.85	0.93
			0.15	0.28	1.42	1.98	0.91	0.91
			0.13	0.13	1.35	1.31	0.89	0.95
			0.49	0.08	2.73	1.06	0.83	0.93
			0.25	0.18	1.94	1.57	0.83	0.91
			0.27	0.05	1.92	0.83	0.92	0.92
			0.24	0.34	2.57	2.57		0.65
			0.28	0.06	1.99	0.95	0.9	0.9
			0.16	0.3	1.74	2.42	0.68	0.65
			0.21	0.1	1.75	1.17	0.87	0.94
			0.16	0.11	1.53	1.27	0.83	0.88
			0.13	0.17	1.35	1.51	0.92	0.94
			0.25	0.14	1.95	1.42	0.83	0.9
			0.14	0.11	1.43	1.26	0.84	0.84
			0.22	0.21	1.77	1.87	0.89	0.75
			0.29	0.06	2.11	0.91	0.83	0.94
			0.27	0.18	2.17	1.64	0.72	0.86
			0.53	0.1	3.31	1.21	0.61	0.87
			0.11	0.09	1.41	1.13	0.73	0.93
			0.11	0.16	1.28	1.79	0.84
			0.34	0.05	2.3	0.83	0.8	0.93
			0.22	0.08	1.87	1.07	0.8	0.91
			0.25	0.15	1.91	1.5	0.87	0.86
			0.23	0.23	1.86	2.13	0.84	0.63
			0.11	0.14	1.24	1.34	0.88	0.95
			0.13	0.08	1.42	1.07	0.82	0.88
			0.24	0.1	2.06	1.2	0.72	0.86
			0.24	0.1	1.93	1.21	0.82	0.88
			0.13	0.24	1.55	1.84	0.68	0.9
			0.22	0.15	1.76	1.57	0.89	0.76
			0.06	0.13	0.92	1.32	0.92	0.95
			0.2	0.12	1.72	1.26	0.84	0.94
			0.3	0.12	2.41	1.27	0.65	0.91
			0.29	0.09	2.09	1.12	0.84	0.86
			0.13	0.06	1.31	0.9	0.94	0.89
			0.12	0.1	1.3	1.26	0.91	0.79
			0.12	0.25	1.33	1.85	0.85	0.91
			0.19	0.5	1.65	2.73	0.89	0.85
			0.15	0.41	1.51	2.45	0.83	0.85
			0.28	0.17	2.13	1.57	0.78	0.86
			0.35	0.22	2.37	1.75	0.79	0.92
						3.15		0.8
			0.28	0.5	2.13	2.6	0.79	0.93
			0.33	0.31	2.23	2.11	0.82	0.88
			0.2	0.37	1.64	2.5	0.92	0.75
			0.09	0.12	1.11	1.29	0.94	0.93
			0.2	0.3	1.68	2.04	0.9	0.9
			0.17	0.38	1.53	2.74	0.89	0.64
			0.27	0.23	2.12	1.86	0.74	0.84
			0.5	0.19	2.94	1.68	0.72	0.86
			0.1	0.53	1.17		0.93
			0.05	0.43	0.89	2.48	0.79	0.88
			0.34	0.42	2.35	2.62	0.78	0.77
			0.15	0.27	1.48	1.93	0.86	0.93
			0.1	0.29	1.16	2.08	0.94	0.85
			0.19	0.42	1.77	2.48	0.77	0.85
			0.13	0.55	1.36	3.21	0.9	0.68
			0.14		1.49	3.25	0.78	0.82
			0.22	0.41	1.71	2.33	0.92	0.94
			0.31	0.24	2.1	1.94	0.89	0.8
			0.19	0.22	1.71	1.75	0.81	0.9
			0.28	0.23	2.09	1.73	0.79	0.95
			0.29	0.27	2.35	1.9	0.65	0.96
			0.19	0.26	1.65	1.84	0.89	0.95
			0.29	0.33	2.25	2.11	0.73	0.94
			0.4	0.26	2.76	1.9	0.66	0.89
			0.21	0.17	1.78	1.59	0.83	0.86
			0.32	0.15	2.13	1.42	0.89	0.95
			0.16	0.33	1.5	2.33	0.91	0.75
			0.38	0.35	2.3	2.2	0.9	0.92
			0.22	0.26	1.82	1.89	0.82	0.9
			0.07	0.21	0.97	1.68	0.91	0.94
			0.24	0.26	1.9	1.87	0.84	0.94
			0.19	0.08	1.69	1.08	0.84	0.87
			0.45	0.18	2.6	1.56	0.84	0.93
			0.55	0.36	3.09	2.19	0.72	0.94
			0.2	0.2	1.68	1.66	0.87	0.92
			0.22	0.24	1.77	1.78	0.89	0.93
			0.21	0.23	1.7	1.73	0.91	0.95
			0.29	0.27	2.18	1.9	0.77	0.96
			0.31	0.26	2.11	1.84	0.86	0.95
			0.13	0.33	1.47	2.11	0.78	0.94
			0.08	0.26	1.1	1.9	0.84	0.89
			0.37	0.17	2.34	1.59	0.85	0.86
			0.28	0.15	2.03	1.42	0.84	0.95
			0.19	0.33	1.72	2.33	0.83	0.75
			0.15	0.35	1.55	2.2	0.81	0.92
			0.12	0.26	1.27	1.89	0.89	0.9
			0.3	0.21	2.14	1.68	0.82	0.94
			0.33	0.26	2.23	1.87	0.83	0.94
			0.23	0.08	1.87	1.08	0.83	0.87
			0.16	0.18	1.5	1.56	0.91	0.93
			0.19	0.36	1.66	2.19	0.87	0.94
			0.18	0.2	1.65	1.66	0.85	0.92
			0.13	0.24	1.41	1.78	0.84	0.93
			0.11	0.14	1.33	1.37	0.82	0.92
			0.15	0.11	1.56	1.22	0.8	0.93
			0.15	0.13	1.69	1.36	0.64	0.87
			0.17	0.18	1.53	1.54	0.89	0.94
			0.25	0.19	1.89	1.6	0.89	0.94
			0.23	0.13	1.91	1.36	0.79	0.86
			0.08	0.16	1.01	1.48	0.92	0.92
			0.08	0.11	1.1	1.21	0.86	0.9
			0.27	0.12	2.37	1.27	0.59	0.93
			0.22	0.27	1.96	1.92	0.7	0.92
			0.26	0.23	2	1.78	0.82	0.9
			0.3	0.21	2.15	1.78	0.81	0.82
			0.26	0.18	1.94	1.62	0.86	0.89
			0.33	0.12	2.33	1.32	0.76	0.86
			0.29	0.21	2	1.69	0.91	0.93
			0.35	0.31	2.2	2.04	0.91	0.94
			0.1	0.15	1.17	1.43	0.87	0.93
			0.09	0.13	1.13	1.33	0.93	0.93
			0.23	0.15	2.01	1.49	0.71	0.84
			0.24	0.24	1.83	1.81	0.92	0.94
			0.25	0.17	1.96	1.57	0.82	0.86
			0.09	0.11	1.25	1.27	0.75	0.85
			0.18	0.18	1.62	1.56	0.86	0.91
			0.11	0.33	1.29	3.14	0.8
			0.26	0.17	1.97	1.51	0.86	0.94
			0.16	0.43	1.5	2.48	0.89	0.88
			0.12	0.27	1.32	2.46	0.87
			0.2	0.23	1.75	1.77	0.82	0.93
			0.2	0.38	1.72	2.27	0.84	0.93
			0.22	0.12	1.81	1.3	0.85	0.88
			0.16	0.42	1.53	2.42	0.87	0.91
			0.29	0.26	2.14	1.85	0.79	0.95
			0.25	0.36	1.98	2.19	0.79	0.93
			0.24	0.15	1.91	1.41	0.82	0.93
			0.19	0.06	1.64	0.93	0.87	0.85
			0.16	0.21	1.53	1.7	0.85	0.93
			0.24	0.11	1.94	1.24	0.8	0.89
			0.28	0.1	1.98	1.17	0.9	0.94
			0.24	0.12	1.84	1.26	0.87	0.95
			0.25	0.14	2.11	1.42	0.71	0.88
			0.21	0.12	1.75	1.35	0.88	0.84
			0.37	0.17	2.38	1.63	0.82	0.79
			0.07	0.17	1.03	1.53	0.84	0.94
			0.06	0.08	1.01	1.1	0.79	0.87
			0.12	0.14	1.38	1.39	0.81	0.89
			0.08	0.13	1.2	1.38	0.73	0.87
			0.08	0.2	1.05	1.77	0.85	0.81
			0.08	0.15	1.15	1.51	0.79	0.81
			0.1	0.1	1.38	1.16	0.64	0.93
			0.28	0.34	1.99	2.13	0.88	0.95
			0.19	0.25	1.73	1.88	0.8	0.89
			0.26	0.16	1.95	1.52	0.86	0.87
			0.21	0.1	1.71	1.17	0.89	0.94
			0.12	0.16	1.33	1.46	0.88	0.94
			0.14	0.13	1.44	1.31	0.87	0.93
			0.29	0.14	2.14	1.4	0.79	0.91
			0.18	0.1	1.65	1.2	0.83	0.92
			0.09	0.12	1.1	1.32	0.94	0.89
			0.12	0.1	1.31	1.18	0.89	0.94
			0.35	0.1	2.33	1.17	0.81	0.94
			0.41	0.09	2.46	1.16	0.86	0.84
			0.2	0.29	1.72	2.08	0.86	0.83
			0.24	0.13	1.91	1.3	0.83	0.93
			0.23	0.19	1.85	1.6	0.85	0.92
			0.16	0.22	1.57	2.03	0.8	0.69
			0.17	0.43	1.68	2.38	0.76	0.95
			0.11	0.24	1.25	1.8	0.86	0.95
			0.16		1.52	2.81	0.86	0.94
			0.1	0.43	1.26	2.39	0.82	0.95
			0.25		1.95		0.84	0.88
			0.23	0.31	1.78	2.03	0.9	0.94
			0.12	0.38	1.38	2.23	0.79	0.95
			0.35	0.3	2.22	2.06	0.9	0.88
			0.2	0.22	1.68	1.72	0.88	0.94
			0.21	0.55	1.89	2.79	0.74	0.89
			0.24		1.99	2.98	0.77	0.86
			0.1	0.19	1.27	1.72	0.81	0.81
			0.15	0.21	1.42	1.68	0.94	0.93
			0.16	0.54	1.61	2.71	0.78	0.92
			0.17	0.21	1.54	1.68	0.89	0.94
			0.12	0.56	1.38	2.72	0.79	0.94
			0.44	0.51	2.8	2.74	0.7	0.85
			0.16	0.52	1.53	2.62	0.86	0.96
			0.15	0.24	1.46	1.83	0.88	0.91
			0.45		3	3.43	0.63	0.94
			0.23	0.25	1.83	1.81	0.86	0.96
			0.24	0.16	1.97	1.45	0.78	0.96
			0.1	0.53	1.3	2.66	0.7	0.95
			0.11	0.14	1.32	1.4	0.83	0.9
			0.18	0.15	1.59	1.6	0.91	0.75
			0.28		1.97	2.79	0.91	0.95
			0.17	0.29	1.53	2.01	0.89	0.89
			0.4	0.46	2.87	2.47	0.6	0.95
			0.22	0.09	1.74	1.08	0.9	0.96
			0.28	0.53	2.48	2.71	0.58	0.9
			0.24	0.4	1.91	2.31	0.81	0.94
			0.57	0.47	3.35	2.6	0.64	0.88
			0.25		1.82	3.29	0.93	0.9
			0.25		1.92	3.68	0.86	0.92
			0.3	0.25	2.12	1.82	0.83	0.95
			0.29	0.16	2.08	1.48	0.83	0.94
			0.19	0.1	1.72	1.18	0.81	0.93
			0.2	0.19	1.77	1.65	0.81	0.86
			0.19	0.32	1.66	2.05	0.87	0.95
			0.23		1.85	3.02	0.83	0.88
			0.25	0.19	1.96	1.72	0.82	0.81
			0.3	0.09	2.1	1.12	0.86	0.93
			0.43		2.73	2.94	0.73	0.93
			0.44	0.35	2.74	2.19	0.74	0.93
			0.23	0.37	2	2.2	0.72	0.95
			0.15	0.54	1.56	2.99	0.77	0.76
			0.12	0.29	1.4	1.97	0.79	0.94
			0.23	0.27	1.81	1.92	0.88	0.91
			0.26	0.21	1.94	1.69	0.87	0.94
			0.32	0.18	2.16	1.57	0.87	0.95
			0.4	0.31	2.5	2.09	0.8	0.88
			0.24		2.03	3.05	0.74	0.93
			0.47	0.46	2.71	2.48	0.81	0.95
			0.31		2.46	3	0.64	0.9
			0.21	0.08	1.72	1.05	0.88	0.92
			0.26	0.2	1.92	1.64	0.9	0.95
			0.14	0.21	1.41	1.67	0.92	0.95
			0.23	0.16	1.78	1.44	0.91	0.95
			0.38	0.17	2.3	1.51	0.91	0.94
			0.17	0.2	1.54	1.62	0.89	0.94
			0.15	0.11	1.46	1.21	0.87	0.95
			0.25	0.14	1.88	1.37	0.9	0.91
			0.21	0.22	1.76	1.75	0.88	0.89
			0.35	0.22	2.21	1.72	0.9	0.94
			0.39	0.09	2.38	1.15	0.87	0.87
			0.34	0.11	2.13	1.24	0.94	0.93
			0.16	0.15	1.52	1.41	0.86	0.95
			0.28	0.1	1.94	1.15	0.94	0.93
			0.28	0.12	2.41	1.29	0.6	0.89
			0.38	0.18	2.39	1.56	0.83	0.95
			0.27	0.1	2.11	1.17	0.77	0.93
			0.4	0.18	2.62	1.54	0.73	0.95
			0.28	0.11	2.32	1.23	0.67	0.91
			0.11	0.1	1.23	1.14	0.91	0.95
			0.18	0.26	1.58	1.96	0.91	0.83
			0.33	0.22	2.2	1.94	0.87	0.74
			0.12	0.43	1.34	3.03	0.88
			0.26	0.14	1.96	1.54	0.85	0.72
			0.35	0.08	2.3	1.01	0.83	0.95
			0.22	0.15	1.77	1.42	0.88	0.91
			0.35	0.15	2.35	1.42	0.8	0.94
			0.26	0.15	1.94	1.46	0.86	0.87
			0.12	0.25	1.36	1.91	0.79	0.87
			0.27	0.15	1.92	1.64	0.91	0.7
			0.17	0.11	1.66	1.2	0.76	0.94
			0.11	0.07	1.25	0.93	0.92	0.96
			0.17	0.26	1.53	2.32	0.89
			0.13	0.09	1.38	1.15	0.86	0.85
			0.23	0.12	1.79	1.37	0.92	0.82
			0.36	0.19	2.38	1.69	0.8	0.85
			0.34	0.08	2.16	1.17	0.9	0.76
			0.19	0.18	1.67	1.55	0.86	0.95
			0.34	0.17	2.19	1.65	0.9	0.79
			0.37	0.06	2.25	0.94	0.92	0.91
			0.33	0.14	2.18	1.35	0.87	0.94
			0.36	0.13	2.3	1.34	0.86	0.91
			0.14	0.2	1.37	1.72	0.9	0.84
			0.12	0.1	1.32	1.19	0.84	0.9
			0.23	0.1	1.83	1.25	0.88	0.79
			0.13	0.17	1.35	1.52	0.88	0.92
			0.34	0.19	2.14	1.62	0.92	0.93
			0.48	0.15	2.56	1.48	0.92	0.84
			0.18	0.17	1.66	1.68	0.81	0.76
			0.12	0.12	1.29	1.27	0.91	0.93
			0.37	0.12	2.26	1.29	0.91	0.89
			0.17	0.07	1.53	0.96	0.92	0.94
			0.22	0.18	1.77	1.59	0.88	0.92
			0.16	0.25	1.48	1.85	0.91	0.93
			0.41	0.24	2.55	1.86	0.8	0.87
			0.2	0.14	1.76	1.38	0.8	0.95
			0.27	0.26	1.91	1.91	0.93	0.91
			0.25	0.17	1.97	1.98	0.82
			0.19	0.12	1.66	1.27	0.86	0.93
			0.3	0.12	2.05	1.32	0.89	0.86
			0.18	0.19	1.59	1.6	0.87	0.92
			0.14	0.19	1.48	1.79	0.79	0.74
			0.19	0.18	1.73	1.76	0.81	0.71
			0.35	0.11	2.6	1.26	0.65	0.91
			0.31	0.11	2.09	1.2	0.88	0.91
			0.33	0.17	2.15	1.51	0.9	0.93
			0.35		2.5		0.7
			0.23		1.82		0.87
			0.21		1.71		0.9
			0.18		1.63		0.86
			0.14		1.42		0.91
			0.34		2.29		0.8
			0.2		1.62		0.94
			0.2		1.68		0.89
			0.65		3.14		0.82
			0.11		1.23		0.91
			0.25		1.93		0.85
			0.19		1.59		0.93
			0.4		2.64		0.72
			0.09		1.11		0.91
			0.07		1.02		0.88
			0.37		2.41		0.79
			0.36		2.4		0.79
			0.47		2.62		0.87
			0.19		1.72		0.81
			0.31		2.19		0.82
			0.21		1.67		0.92
			0.27		2.04		0.81
			0.27		1.9		0.93
			0.27		2.02		0.83
			0.25		1.97		0.81
			0.35		2.73		0.6
			0.32		2.24		0.8
			0.28		2.36		0.63
			0.11		1.24		0.91
			0.11		1.27		0.85
			0.1		1.23		0.83
			0.26		2.07		0.77
			0.23		1.81		0.88
			0.38		2.35		0.86
			0.15		1.59		0.74
			0.24		1.8		0.93
			0.27		1.93		0.91
			0.19		1.68		0.84
			0.16		1.49		0.9
			0.34		2.14		0.94
			0.19		1.74		0.81
			0.45		2.69		0.78
			0.24		1.89		0.86
			0.23		1.92		0.78
			0.16		1.53		0.84
			0.61		3.66
			0.19		1.65		0.89
			0.15		1.44		0.92
			0.28		2.06		0.83
			0.23		1.83		0.86
			0.16		1.47		0.93
			0.09		1.33		0.63
			0.17		1.7		0.74
			0.15		1.62		0.7
			0.26		2.1		0.73
			0.24		1.81		0.92
			0.25		1.9		0.86
			0.17		1.55		0.87
			0.1		1.18		0.91
			0.27		1.97		0.88
			0.21		1.69		0.94
			0.17		1.58		0.85
			0.27		1.95		0.9
			0.34		2.21		0.86
			0.11		1.25		0.9
			0.13		1.35		0.87
			0.23		2.2		0.59
			0.34		2.17		0.9
			0.2		1.73		0.85
			0.13		1.42		0.82
			0.14		1.47		0.81
			0.23		1.94		0.77
			0.19		1.76		0.75
			0.25		2.22		0.63
			0.37		2.27		0.9
			0.31		2.08		0.88
			0.16		1.53		0.84
			0.24		1.84		0.9
			0.36		2.61		0.67
			0.39		2.38		0.87
			0.16		1.49		0.9
			0.25		2.21		0.64
			0.16		1.71		0.7
			0.21		1.71		0.92
			0.18		1.65		0.81
			0.07		1.02		0.87
			0.2		1.71		0.86
			0.18		1.69		0.81
			0.1		1.28		0.79
			0.15		1.49		0.84
			0.2		1.67		0.88
			0.23		1.8		0.9
			0.22		1.74		0.9
			0.2		1.7		0.87
			0.22		1.81		0.83
			0.31		2.14		0.85
			0.35		2.24		0.87
			0.45		2.94		0.66
			0.15		1.46		0.85
			0.16		1.52		0.89
			0.09		1.17		0.81
			0.19		1.81		0.71
			0.24		1.9		0.85
			0.23		1.8		0.88
			0.21		1.75		0.86
			0.28		2.19		0.73
			0.26		1.85		0.94
			0.31		2.12		0.86
			0.19		1.76		0.79
			0.17		1.6		0.82
			0.19		1.61		0.92
			0.15		1.56		0.77
			0.12		1.33		0.89
			0.28		2.24		0.7
			0.21		1.75		0.86
			0.28		2		0.88
			0.15		1.47		0.89
			0.07		0.97		0.9
			0.2		1.72		0.84
			0.23		1.83		0.87
			0.18		1.66		0.8
			0.16		1.61		0.79
			0.23		1.8		0.89
			0.24		1.94		0.81
			0.11		1.2		0.93
			0.32		2.19		0.85
			0.22		1.78		0.86
			0.26		1.95		0.87
			0.16		1.49		0.92
			0.18		1.61		0.87
			0.13		1.34		0.91
			0.22		1.87		0.79
			0.12		1.36		0.81
			0.34		2.14		0.92
			0.19		1.68		0.83
			0.21		1.76		0.84
			0.26		2.01		0.81
			0.37		2.37		0.83
			0.22		1.77		0.89
			0.32		2.37		0.72
			0.08		1.13		0.81
			0.62		3.43		0.66
			0.25		1.86		0.91
			0.29		2		0.91
			0.1		1.2		0.85
			0.2		1.69		0.89
			0.15		1.42		0.91
			0.14		1.41		0.91
			0.21		1.72		0.87
[truncated: 40 more rows]

## Sheet: F4H
H
		Sucnr1fl/fl				Hep-Sucnr1 KO
	C-V	0.885869	0.886827	1.07744	1.14986	1.07532	1.26351	1.09438	1.0368
	C-III	0.929103	0.807493	1.082	1.18141	1.16907	1.34121	1.14703	1.02377
	C-IV	0.855307	0.907104	0.867615	1.36997	0.80138	0.898024	0.800826	0.890406
	C-II	0.807258	1.03321	0.920099	1.23944	1.01347	1.17601	1.18654	1.17302
	C-I	0.814673	0.894977	0.875918	1.41443	0.849983	0.87194	0.892438	0.883344

## Sheet: F4I
I
	Accession	Alb_F-vs-Flox_F_FoldChange	Alb_F-vs-Flox_F_Log2FoldChange	Alb_F-vs-Flox_F_ZScore	Alb_F-vs-Flox_F_P.Value	Alb_F-vs-Flox_F_P.Adj
	Q8CIE6	4.96198	2.31092	2.22045e-17	3.39536e-05	0.0853593
	Q8VC19	0.114158	-3.1309	-8.21565e-16	0.000127192	0.159881
	Q9D8S4	2.53296	1.34083	1.85037e-17	0.000279243	0.228371
	Q9WTX6	0.316954	-1.65765	-1.23975e-15	0.00045326	0.228371
	P47740	3.08347	1.62456	1.89663e-15	0.000548484	0.228371
	P52479	0.353704	-1.49939	-1.72085e-15	0.000627906	0.228371
	P01029	2.46295	1.30039	-7.86408e-16	0.000635877	0.228371
	Q9CQ86	0.426505	-1.22937	-2.51651e-15	0.000733971	0.23065
	Q922V4	2.45021	1.29291	2.39623e-15	0.000827969	0.231279
	Q5RKZ7	0.544774	-0.87627	-1.16573e-15	0.00114906	0.288012
	Q8BTM8	3.0839	1.62476	-1.53211e-15	0.00138006	0.288012
	Q80VD1	0.464385	-1.10661	-2.22045e-17	0.00145065	0.288012
	Q6P9Q6	3.02712	1.59795	-2.77556e-17	0.00148932	0.288012
	P97371	1.79901	0.847206	1.20274e-15	0.00181567	0.326043
	Q9WTL7	2.03205	1.02294	-9.62193e-16	0.00217078	0.347861
	O35350	3.55035	1.82796	4.44089e-17	0.00222848	0.347861
	Q9CXY6	0.303946	-1.71812	8.88178e-16	0.00235228	0.347861
	O70305	2.43625	1.28466	0	0.00288561	0.395296
	Q9CR41	1.56675	0.647776	-4.94049e-15	0.00298752	0.395296
	Q9D2V7	0.629749	-0.667152	3.09937e-15	0.00428026	0.526886
	Q9Z1F9	1.81003	0.85601	1.15648e-15	0.00442615	0.526886
	P62996	0.632361	-0.66118	1.60057e-15	0.00471911	0.526886
	Q61768	1.81519	0.860123	1.13798e-15	0.00482036	0.526886
	Q8K1J6	2.07601	1.05381	1.14353e-15	0.00529377	0.554522
	Q9WUR9	0.651402	-0.61838	-3.32142e-15	0.00621844	0.625326
	P00186	3.01688	1.59306	7.60503e-16	0.00662759	0.640837
	Q9Z211	2.32928	1.21989	1.54506e-15	0.00725043	0.664575
	Q99LD4	1.96293	0.973006	2.4758e-15	0.00782854	0.664575
	P08207	1.51647	0.600717	1.67459e-15	0.00824097	0.664575
	Q8C1B7	0.567583	-0.817096	-1.38778e-17	0.00839714	0.664575
	Q9QXX4	2.22941	1.15667	8.14164e-16	0.0085345	0.664575
	P70665	1.74763	0.805403	2.40548e-15	0.00872353	0.664575
	Q99KK2	2.02619	1.01877	2.9976e-15	0.00913079	0.675141
	Q8WUR0	3.27517	1.71157	1.60982e-15	0.00982777	0.705915
	Q9ERS2	1.6332	0.7077	-2.7293e-15	0.010435	0.727766
	Q80VJ2	2.92135	1.54664	-1.16573e-15	0.010711	0.727766
	CON_Q2UVX4	0.582681	-0.779223	-2.42167e-15	0.0112675	0.735322
	Q9CX34	1.64156	0.715068	1.31376e-15	0.0114071	0.735322
	Q02819	0.447467	-1.16015	1.15648e-17	0.0122231	0.736547
	P42925	3.67578	1.87805	8.98587e-16	0.0128109	0.736547
	Q3TAS6	1.7799	0.831796	-3.3353e-15	0.0128242	0.736547
	Q8VDQ8	2.45618	1.29642	7.19332e-16	0.0132768	0.736547
	P57759	0.450924	-1.14904	-1.56356e-15	0.0136391	0.736547
	Q8K2Y7	0.574671	-0.799192	1.18424e-15	0.0139785	0.736547
	Q9DCU9	0.612828	-0.706447	-2.68304e-15	0.0141093	0.736547
	P70194	2.58275	1.36891	-6.245e-16	0.0144294	0.736547
	Q8VHK9	2.66503	1.41415	1.25594e-15	0.0145693	0.736547
	P60334	0.553719	-0.852773	2.11868e-15	0.0147109	0.736547
	Q8K1N1	0.367224	-1.44527	8.04912e-16	0.0149419	0.736547
	Q80UM7	2.06988	1.04954	-1.71159e-15	0.0160139	0.75252
	Q9CSU0	0.511607	-0.966891	2.38698e-15	0.0160402	0.75252
	Q60766	2.55311	1.35226	1.28601e-15	0.0161639	0.75252
	Q8K3H0	2.90908	1.54057	1.10328e-15	0.0166291	0.754629
	Q8BVY0	1.75525	0.811674	-1.07784e-15	0.0179358	0.791065
	Q9EQH3	1.93597	0.953059	1.8735e-15	0.018629	0.807469
	Q91XL9	1.78231	0.833749	-3.21733e-15	0.0189908	0.809189
	Q8BIJ6	0.663066	-0.592776	1.58322e-15	0.0199706	0.809189
	Q8VE70	0.537141	-0.896627	-1.38778e-17	0.0205018	0.809189
	Q02780	1.50669	0.591385	3.18264e-15	0.0205718	0.809189
	Q9DCT2	1.55549	0.637372	1.48724e-15	0.0206388	0.809189
	Q78JE5	1.80512	0.852094	-2.05854e-15	0.0209217	0.809189
	Q02257	2.4311	1.28161	6.4763e-16	0.0219314	0.81383
	P47811	0.520758	-0.941315	3.33067e-17	0.0228603	0.81383
	P60605	0.612661	-0.70684	-3.30361e-15	0.0232375	0.81383
	Q99P27	0.518083	-0.948745	-9.24029e-16	0.02325	0.81383
	Q9CX86	0.660562	-0.598234	-1.27213e-17	0.0239038	0.81383
	Q9D0W5	1.70815	0.772438	2.25805e-15	0.0239625	0.81383
	Q9Z0K8	1.67092	0.740644	-3.07532e-15	0.0253918	0.815167
	Q91WD5	1.53053	0.61403	4.39232e-15	0.0262958	0.815167
	Q9D898	0.533837	-0.90553	9.2056e-16	0.0263549	0.815167
	P61804	1.52563	0.609404	2.95597e-15	0.027039	0.815167
	Q91YN5	0.371306	-1.42932	1.1692e-15	0.0274503	0.815167
	Q6ZQ58	1.76937	0.823235	-3.16414e-15	0.0277562	0.815167
	P56183	0.562717	-0.829518	-1.02696e-15	0.0282925	0.815167
	P23591	0.570622	-0.809392	-3.18958e-15	0.0284714	0.815167
	O55201	0.332368	-1.58915	-5.18104e-16	0.0285484	0.815167
	Q99M87	0.609561	-0.714157	5.78241e-19	0.0294125	0.815167
	P83917	0.609916	-0.713316	2.77556e-17	0.0303948	0.815167
	P63147	0.628377	-0.670297	-1.29063e-15	0.0307491	0.815167
	O35955	1.62705	0.702261	1.38778e-17	0.0310825	0.815167
	P53395	1.72765	0.788812	-2.15106e-15	0.0315244	0.815167
	O88712	0.564721	-0.82439	-3.07162e-15	0.0325465	0.815167
	P18242	0.537564	-0.895492	1.85037e-17	0.0326619	0.815167
	P58059	0.54765	-0.868673	-1.93595e-15	0.0327494	0.815167
	P62717	1.52949	0.613055	-1.42016e-15	0.0334778	0.817767
	P00848	0.619138	-0.691667	-1.23975e-15	0.0343987	0.829459
	Q8BFR5	0.603588	-0.728364	-2.29446e-15	0.0349748	0.829459
	Q8BK72	2.44219	1.28818	6.245e-16	0.0358218	0.829459
	Q9ESP1	1.69787	0.763726	-3.30291e-15	0.035963	0.829459
	Q9D8Z2	1.82187	0.865418	-1.04083e-17	0.0378617	0.836114
	P35279	1.96322	0.973225	2.52576e-15	0.038029	0.836114
	P43276	1.63782	0.711774	3.55271e-15	0.0382743	0.836114
	O35309	2.47556	1.30775	-6.245e-16	0.0394879	0.836114
	P19253	1.5093	0.593882	1.44445e-15	0.039633	0.836114
	Q5SX40	0.631393	-0.66339	-1.27444e-15	0.040199	0.836114
	Q8K2M0	0.398166	-1.32856	7.60503e-16	0.0403444	0.836114
	Q8BWL5	1.92276	0.943179	1.72085e-15	0.0433793	0.836114
	Q3T9X0	0.642386	-0.638488	1.66533e-17	0.043485	0.836114
	Q9WVE8	2.02685	1.01924	-1.59132e-15	0.0435352	0.836114
	Q3UPH1	1.90303	0.928301	-8.60423e-16	0.0438958	0.836114
	O55042	1.71877	0.781377	1.04546e-15	0.0442684	0.836114
	P50462	1.52059	0.604629	1.39472e-15	0.0463463	0.836114
	Q9R092	0.62967	-0.667331	1.21662e-15	0.0472995	0.836114
	P14602	0.355196	-1.49331	-1.56356e-15	0.0473484	0.836114
	Q62393	2.71648	1.44174	-3.29597e-17	0.0474284	0.836114
	O55029	1.81724	0.861751	9.4369e-16	0.047512	0.836114
	P54823	0.481584	-1.05414	0	0.0483466	0.836114
	P35980	1.63188	0.706533	2.28058e-15	0.0486592	0.836114
	Q9QZD8	1.7336	0.793768	1.0177e-15	0.0487527	0.836114
	P60766	2.16812	1.11645	-1.39703e-15	0.0493583	0.836114
	Q9D906	1.53339	0.616722	-2.66454e-15	0.0497577	0.836114

## Sheet: F4J
J	GO cellular component
	ID	Description	setSize	enrichmentScore	NES	pvalue	p.adjust	qvalue	rank	leading_edge	core_enrichment
	GO:0098796	membrane protein complex	260	0.444463	1.75886	9.08496e-07	0.000327058	0.0002955	651	tags=39%, list=27%, signal=32%	12847/66290/12388/20014/16480/11776/11774/108124/109154/66736/13200/65114/66212/66046/20533/68316/50797/13859/69683/12385/28084/11826/70349/19766/18117/83493/223696/68342/16430/232910/67184/20338/20202/71770/11773/56692/68349/12306/76614/17709/226646/13135/20194/103963/114584/68194/17356/22272/68197/20832/20818/13138/14672/53421/11765/11767/14693/66144/66576/94040/108123/19349/12367/17254/12864/6…
	GO:0098827	endoplasmic reticulum subcompartment	141	0.454968	1.68421	0.000179636	0.0143874	0.0129991	316	tags=26%, list=13%, signal=24%	11671/20014/15944/277753/109154/26458/57377/66736/13200/14792/211548/66212/68316/19330/69683/56334/14232/15490/27061/18117/83493/16430/20338/16145/107513/13135/15368/103963/93673/103425/106529/20832/20818/53421/18633/28088/20866
	GO:0005789	endoplasmic reticulum membrane	139	0.45054	1.66144	0.00019331	0.0143874	0.0129991	316	tags=26%, list=13%, signal=24%	11671/20014/15944/277753/109154/26458/57377/66736/13200/14792/211548/66212/68316/69683/56334/14232/15490/27061/18117/83493/16430/20338/16145/107513/13135/15368/103963/93673/103425/106529/20832/20818/53421/18633/28088/20866
	GO:0031984	organelle subcompartment	179	0.435257	1.66079	0.000107641	0.0143874	0.0129991	318	tags=26%, list=13%, signal=24%	11671/20014/15944/20239/277753/11776/11774/109154/26458/57377/66736/26394/19346/13200/14792/211548/66212/68316/19330/69683/56334/20340/14232/15490/27061/18117/83493/16430/20338/16145/107513/13135/15368/103963/93673/103425/106529/20832/20818/53421/18633/28088/11765/11767/20866/24045
	GO:0042175	nuclear outer membrane-endoplasmic reticulum membrane network	147	0.445817	1.65823	0.000199825	0.0143874	0.0129991	443	tags=31%, list=19%, signal=27%	11671/20014/15944/277753/109154/26458/57377/66736/13200/14792/211548/66212/68316/69683/56334/14232/20617/15490/27061/18117/83493/16430/20338/16145/107513/13135/15368/103963/93673/103425/106529/20832/20818/53421/18633/28088/20866/13112/94040/13595/66624/15451/67398/67006/19683
	Wiki pathways
	ID	Description	setSize	enrichmentScore	NES	pvalue	p.adjust	qvalue	rank	leading_edge	core_enrichment
	WP163	Cytoplasmic ribosomal proteins	69	0.520972	1.76213	0.000670394	0.0308381	0.0296385	799	tags=68%, list=34%, signal=47%	19899/76808/22121/20103/54217/66480/19989/27367/14109/56040/68193/16898/26961/20084/19943/19944/27176/67891/267019/19988/68436/19946/110954/319195/20116/57808/26451/20055/11837/27370/67186/19933/19981/19942/19951/27050/57294/67097/20104/20102/67671/270106/66475/66489/269261/68052/27207
	WP434	TCA cycle	24	-0.636244	-1.92092	0.00162705	0.0374222	0.0359664	412	tags=58%, list=17%, signal=49%	66945/67680/14194/18293/67834/17448/68263/235339/18597/27273/18604/27402/66052/66925

## Sheet: F4K
K
		Sucnr1fl/fl							Hep-Sucnr1 KO
	ATF6	1.32927	0.745588	0.925147	0.857333	1.11148	0.692947	0.641939	0.926335	1.21399	1.19105	1.14631	1.28482	1.00298	1.21741
	ATF4	1.0071	0.896323	1.01576	0.848299	1.01885	1.08931	1.12436	1.13114	1.2264	1.10441	1.05952	1.04041	1.09409	1.13445
	CHOP	1.15919	0.942778	0.898034	0.877407	0.992729	0.942401	0.947241	1.06209	1.11516	1.33953	1.32275	1.16008	1.18179	1.00631

[truncated: 1 more sheets: F4L]
