# Supplementary material for: SUCNR1 coordinates metabolic flux, mitochondrial function, and nutrient-dependent adaptation in hepatocytes
Source: Sci Adv. 2026 Jun 12;12(24):eaec8873. doi: 10.1126/sciadv.aec8873 (PMC13262611; doi:10.1126/sciadv.aec8873)
Supplement: Supplementary file 2 — Data S1 to S15 [file sciadv.aec8873_data_s1_to_s15.zip › aec8873_data_s5.xlsx]

## Sheet: F5A
A
	Accession	Flox_RF-vs-Flox_F_FoldChange	Flox_RF-vs-Flox_F_Log2FoldChange	Flox_RF-vs-Flox_F_ZScore	Flox_RF-vs-Flox_F_P.Value	Flox_RF-vs-Flox_F_P.Adj		Accession	Alb_RF-vs-Alb_F_FoldChange	Alb_RF-vs-Alb_F_Log2FoldChange	Alb_RF-vs-Alb_F_ZScore	Alb_RF-vs-Alb_F_P.Value	Alb_RF-vs-Alb_F_P.Adj
	Q8C7G5	0.430814	-1.21486	-1.53845e-15	6.11194e-05	0.0826404		Q8K2K6	0.353096	-1.50187	1.58603e-17	1.49416e-05	0.038639
	P01029	3.50098	1.80776	9.99201e-16	8.3865e-05	0.0826404		Q9CXS4	0.241182	-2.0518	-4.996e-16	8.14079e-05	0.07019
	Q9CR95	0.147069	-2.76543	-3.25137e-16	0.000117348	0.0826404		Q9CQC7	0.506736	-0.980694	-1.58603e-17	8.14269e-05	0.07019
	Q9CZM2	1.79974	0.847792	3.33067e-15	0.000188444	0.0826404		Q8VCB3	0.175382	-2.51143	7.05785e-16	0.000280843	0.139915
	Q9ET01	0.361612	-1.46749	1.86359e-15	0.000194926	0.0826404		Q8C7E7	0.438042	-1.19086	2.25217e-15	0.000320656	0.139915
	Q99JB8	2.04664	1.03326	1.7605e-15	0.000198717	0.0826404		P51855	1.95541	0.967474	-3.17207e-17	0.000372985	0.139915
	P35550	2.17359	1.12008	-8.56458e-16	0.000261458	0.0826404		O55201	3.7019	1.88827	-1.28865e-17	0.000378734	0.139915
	Q9JLV1	1.73969	0.798834	-1.18952e-15	0.000275731	0.0826404		Q9ET01	0.554218	-0.851473	3.22758e-15	0.00051996	0.168077
	Q9CR41	1.71459	0.777861	3.63202e-15	0.00029061	0.0826404		Q9D1H6	0.490218	-1.02851	1.73671e-15	0.000640265	0.182991
	Q9D1L0	1.89932	0.925479	-2.98174e-15	0.000346342	0.0826404		P62996	1.83739	0.877662	-1.03885e-15	0.000720251	0.182991
	Q8K2K6	0.44867	-1.15627	1.57017e-15	0.000350711	0.0826404		Q9CR95	0.1931	-2.37258	4.16334e-16	0.000778384	0.182991
	Q9CX00	2.67026	1.41698	0	0.000423032	0.0887438		P56812	1.89991	0.925929	-2.88658e-15	0.000903296	0.19466
	P62254	1.79898	0.847183	1.06264e-15	0.000445088	0.0887438		P01942	0.497051	-1.00854	1.75257e-15	0.0010632	0.211496
	Q922V4	2.34873	1.23188	7.21645e-16	0.000487568	0.0902697		Q99JZ7	0.395612	-1.33784	1.11022e-17	0.00121563	0.224545
	O70571	0.144423	-2.79163	-1.11022e-17	0.000595797	0.0935151		O55042	0.362738	-1.463	5.55112e-16	0.00140797	0.242734
	Q9D8E6	1.57657	0.656789	-4.34573e-15	0.000602162	0.0935151		Q3UDE2	0.582282	-0.78021	1.58603e-17	0.00154491	0.249696
	Q921W0	2.99825	1.58412	1.34615e-15	0.000696157	0.0935151		P02088	0.544929	-0.875861	-2.96588e-15	0.00207974	0.316365
	CON_Q2UVX4	0.457066	-1.12952	1.59396e-15	0.000723895	0.0935151		Q922E4	0.524577	-0.930775	2.76366e-15	0.00249068	0.357828
	Q8VHK9	3.1724	1.66557	1.03092e-15	0.000736958	0.0935151		Q9DCZ4	0.542309	-0.882814	1.14723e-15	0.00281481	0.383111
	Q921L3	2.36623	1.24259	-1.42346e-15	0.000757231	0.0935151		P63087	0.476528	-1.06937	-5.55112e-17	0.00324081	0.417168
	Q9JHK4	3.41558	1.77213	1.47501e-15	0.000792153	0.0935151		Q8BH69	0.43295	-1.20773	-1.35209e-15	0.00338768	0.417168
	Q9ESP1	2.45139	1.2936	6.74064e-16	0.000793724	0.0935151		Q9D1L0	2.2046	1.14052	-1.42743e-15	0.00359993	0.423156
	P14148	2.1537	1.10682	-8.08877e-16	0.000913855	0.100504		Q9CXY6	2.16343	1.11332	0	0.00427116	0.428908
	Q9CYA0	2.21319	1.14613	1.58603e-17	0.000962755	0.100504		Q925N2	0.515938	-0.954731	-1.29896e-15	0.00444752	0.428908
	O35465	4.39638	2.13631	7.41074e-16	0.000969366	0.100504		Q9WTX6	2.20452	1.14046	-7.93016e-18	0.00461311	0.428908
	Q4VAA2	1.69611	0.762226	2.36319e-15	0.00119958	0.119589		P56183	2.26797	1.1814	7.93016e-18	0.00464401	0.428908
	P63028	1.85487	0.891317	1.99444e-15	0.00125796	0.120764		Q8R1I1	0.515084	-0.95712	-2.57334e-15	0.00520519	0.442156
	Q9QZS3	1.58137	0.661177	-1.40364e-15	0.00136779	0.124701		P01869	0.414443	-1.27076	-1.26883e-15	0.00520531	0.442156
	P62743	2.54493	1.34763	6.38378e-16	0.00143594	0.124701		Q0P678	0.500918	-0.997353	-1.62568e-15	0.00542967	0.442156
	Q8VCB3	0.301251	-1.73096	-9.8334e-16	0.00149947	0.124701		Q9D554	2.33156	1.2213	9.25186e-18	0.00561117	0.442156
	P97821	1.76851	0.82253	3.21172e-15	0.00158008	0.124701		Q3V3R4	1.67617	0.745169	1.10824e-15	0.00607555	0.452997
	P48428	1.66129	0.732301	-2.42663e-15	0.00176534	0.124701		Q9CQ86	1.90548	0.930151	-2.08167e-15	0.00616398	0.452997
	Q9DBG7	1.82629	0.868918	-2.37905e-17	0.00184275	0.124701		Q8BHN3	1.64112	0.71468	-1.14987e-15	0.00633288	0.452997
	P56812	1.89973	0.925791	1.8398e-15	0.0019903	0.124701		P54822	1.83206	0.873469	1.87003e-15	0.00655442	0.452997
	Q8VC19	0.122603	-3.02794	-2.45835e-16	0.00200455	0.124701		Q3URS9	2.49465	1.31884	0	0.00665656	0.452997
	Q921X9	2.07979	1.05644	8.08877e-16	0.00205036	0.124701		Q99J36	2.23515	1.16037	6.92898e-16	0.00724032	0.458457
	Q3THG9	1.69068	0.757607	7.93016e-18	0.00215432	0.124701		Q9Z0R9	2.90065	1.53638	-7.69523e-16	0.00731846	0.458457
	P41105	1.5236	0.607488	4.47261e-15	0.00217026	0.124701		P34928	0.635993	-0.652917	3.79756e-15	0.0075705	0.458457
	Q80UM7	1.88013	0.910829	-9.35759e-16	0.00217869	0.124701		Q8WUR0	0.547017	-0.870342	-2.76366e-15	0.0078589	0.458457
	O70378	2.00619	1.00446	-2.56937e-15	0.00230405	0.124701		Q6P9Q6	0.459874	-1.12069	0	0.00792407	0.458457
	P12970	1.50802	0.592655	3.09276e-15	0.00231966	0.124701		Q8K3K8	2.61601	1.38737	-1.12014e-15	0.00796698	0.458457
	Q8BFR5	0.43399	-1.20427	-7.0182e-16	0.00233004	0.124701		Q9DBM2	1.61673	0.693082	3.56064e-15	0.00797779	0.458457
	Q8VCZ9	0.528937	-0.918832	-9.91271e-19	0.0023375	0.124701		Q9QZE7	0.596174	-0.746195	-3.27119e-15	0.00843766	0.464251
	Q61578	1.5899	0.668936	-3.98887e-15	0.00233956	0.124701		Q9DBS5	2.07442	1.05271	-2.86114e-15	0.00890878	0.470252
	Q9CR57	1.55724	0.638991	-2.77556e-15	0.00234814	0.124701		O09012	1.91788	0.939514	2.48214e-15	0.00906919	0.470252
	O55143	2.22209	1.15192	-1.48294e-15	0.00235722	0.124701		Q9QZQ8	0.398258	-1.32823	1.4988e-15	0.00909227	0.470252
	Q6ZQ58	2.50059	1.32227	-1.89134e-15	0.00239096	0.124701		Q9CXJ1	0.522127	-0.937528	-8.64388e-16	0.0093995	0.47661
	P15864	1.90797	0.932038	-9.04039e-16	0.00242343	0.124701		Q64337	3.94234	1.97905	1.16177e-15	0.00969901	0.482339
	P70194	4.15216	2.05386	7.94008e-16	0.00248115	0.124701		P15327	0.536295	-0.898901	8.77274e-16	0.0101291	0.489406
	P62900	0.560819	-0.834392	3.06897e-15	0.00261361	0.124701		Q8CAS9	2.46596	1.30215	-1.17813e-15	0.0102911	0.489406
	P70665	1.96712	0.976082	8.88178e-16	0.00266877	0.124701		Q7TPV4	2.28073	1.18949	-2.37905e-17	0.0109768	0.49575
	Q61102	1.91079	0.934169	1.80411e-15	0.0026713	0.124701		P07759	0.645125	-0.63235	-2.37905e-17	0.0111185	0.49575
	Q9DAU1	2.04783	1.03409	1.63361e-15	0.00268488	0.124701		Q9D898	2.16864	1.11679	-2.0559e-15	0.0111189	0.49575
	Q9ERS2	1.69292	0.759512	2.29975e-15	0.00271641	0.124701		Q8R0N6	0.461625	-1.11521	-2.1808e-17	0.0119982	0.507168
	Q8BP67	1.5357	0.618893	-2.90244e-15	0.00277482	0.124701		P47856	1.68115	0.749451	3.12746e-15	0.0122536	0.507168
	Q9D1H8	2.71083	1.43874	-7.30897e-16	0.00278535	0.124701		Q921W0	2.76305	1.46626	1.13451e-15	0.012297	0.507168
	Q61699	1.61846	0.694622	3.77476e-15	0.00279588	0.124701		E9PV24	0.599249	-0.738773	1.09833e-15	0.0126608	0.507168
	Q62048	1.77254	0.825822	-1.03092e-15	0.00283507	0.124701		Q9Z211	0.46763	-1.09656	1.41157e-15	0.0126673	0.507168
	Q8VI47	3.64913	1.86755	-4.65897e-16	0.00283849	0.124701		Q8R2Q8	1.63559	0.709811	-2.16952e-15	0.0130944	0.507168
	P80313	2.22967	1.15683	1.43437e-15	0.003026	0.125392		Q6NZB0	0.433674	-1.20532	1.2609e-15	0.0132789	0.507168
	Q3TAS6	2.14754	1.10268	1.48492e-15	0.0030518	0.125392		Q61543	0.343119	-1.54322	-7.49401e-16	0.0134633	0.507168
	Q9R092	0.444902	-1.16844	-2.14907e-15	0.00307573	0.125392		O88544	0.609004	-0.715476	2.17881e-15	0.013659	0.507168
	Q9DBD0	2.00252	1.00181	7.93016e-18	0.0030961	0.125392		Q8BYK6	1.73122	0.79179	-9.85942e-16	0.0141128	0.507168
	O70400	1.66777	0.737917	-3.52099e-15	0.00325946	0.129977		Q924Z4	2.23243	1.15862	1.57744e-15	0.0145129	0.507168
	Q5SX40	0.451699	-1.14657	-7.13715e-16	0.00341787	0.130478		Q9JIK5	3.63373	1.86145	2.77556e-17	0.015925	0.543189
	Q8BTM8	2.99417	1.58216	6.66134e-16	0.00342304	0.130478		Q9CQ69	0.665684	-0.58709	-2.1808e-17	0.0159638	0.543189
	Q91WD5	1.58798	0.667196	3.90561e-15	0.00359437	0.135023		Q8BKC5	1.75635	0.812577	-2.77952e-15	0.0171805	0.545456
	Q02257	3.6061	1.85044	9.0726e-16	0.00372985	0.138111		Q80VJ2	0.466097	-1.1013	-1.34416e-15	0.0177436	0.545456
	Q8CIB5	1.97219	0.979798	-8.5367e-16	0.00382516	0.139645		Q8VDG7	1.85796	0.893722	1.00151e-15	0.0179476	0.545456
	Q8BVY0	2.50987	1.32761	-1.22719e-15	0.00395536	0.141514		Q9JIF0	2.67344	1.4187	1.03885e-15	0.0191835	0.545456
	Q9QZD8	1.99651	0.99748	2.48809e-15	0.00425861	0.143467		Q5SX40	1.56868	0.649549	-2.3394e-15	0.01928	0.545456
	Q9CZ04	1.8851	0.91464	2.15568e-15	0.00459085	0.152557		P14602	3.24236	1.69704	1.29262e-15	0.0194074	0.545456
	P63085	2.35663	1.23672	6.74064e-16	0.00469381	0.154005		P63028	2.63876	1.39986	-1.57414e-15	0.0195695	0.545456
	Q9EQP2	1.5495	0.631801	1.37985e-15	0.00497499	0.157608		P42208	1.51152	0.596001	3.8719e-15	0.0195836	0.545456
	P70290	0.339818	-1.55717	-6.10623e-16	0.00506808	0.157608		Q9JKS5	0.546359	-0.872078	1.03158e-15	0.0197333	0.545456
	P61022	1.62466	0.700138	0	0.00521527	0.157608		Q61586	1.75878	0.814572	-1.38778e-15	0.019851	0.545456
	Q9D1M0	1.63389	0.708315	3.54875e-15	0.00546666	0.157608		P09813	0.591109	-0.758504	-9.6748e-16	0.0199209	0.545456
	Q9CY64	1.91011	0.933654	2.61002e-15	0.00548181	0.157608		P60766	0.592417	-0.755315	1.98056e-15	0.0199473	0.545456
	Q6ZQI3	3.35094	1.74456	1.7486e-15	0.00573799	0.157608		Q9WTL7	0.597245	-0.743605	2.00633e-15	0.0205364	0.545456
	O09044	1.97552	0.98223	-1.64452e-15	0.0057519	0.157608		Q00623	0.664244	-0.590215	3.88578e-15	0.0206041	0.545456
	Q60855	2.41828	1.27398	-1.24504e-15	0.00583132	0.157608		P33622	0.57314	-0.803042	1.78429e-17	0.0213493	0.554439
	Q8BJZ4	1.79047	0.840335	-2.37905e-17	0.00590214	0.157608		Q80WJ7	0.655619	-0.609071	1.24299e-15	0.0218318	0.55898
	Q91VU6	2.11656	1.08172	1.77173e-15	0.00601991	0.157608		Q8JZL3	0.62127	-0.686708	-1.06264e-15	0.022704	0.561022
	Q8BFW7	1.84585	0.884287	9.11969e-16	0.00607663	0.157608		Q9DCF9	0.419832	-1.25211	-2.2482e-15	0.0242824	0.561022
	P19253	1.70142	0.766738	2.17683e-15	0.00610532	0.157608		Q8CGY8	2.47148	1.30537	-5.44703e-16	0.024417	0.561022
	P60521	2.1738	1.12022	2.14511e-15	0.00616603	0.157608		Q9JM14	1.66293	0.73373	1.18952e-17	0.0251604	0.561022
	Q60766	2.63778	1.39933	1.14789e-15	0.00622105	0.157608		Q63836	0.544674	-0.876534	1.63361e-15	0.0260735	0.56231
	P51863	1.7658	0.82032	-9.93253e-16	0.00622959	0.157608		Q9QUJ7	2.85847	1.51525	-7.21645e-16	0.0266678	0.56231
	Q9D8T2	2.01353	1.00973	-2.40978e-15	0.00629943	0.157608		P30999	0.233913	-2.09595	-9.99201e-16	0.0267456	0.56231
	P47964	1.584	0.663573	3.74304e-15	0.00641309	0.157608		Q9QYI4	1.54386	0.626546	-1.38315e-15	0.0281035	0.580739
	Q9Z1Z0	1.56016	0.641695	-7.93016e-18	0.00678785	0.157608		Q9D6J6	0.665172	-0.588201	-3.71925e-15	0.0282959	0.580739
	Q8VDW0	1.71413	0.777475	-2.09356e-15	0.006939	0.157608		P60521	1.97386	0.98102	1.45122e-15	0.0297231	0.594964
	Q8CGY8	2.22912	1.15648	1.48492e-15	0.00695033	0.157608		Q8BWN8	1.52719	0.610879	-2.39491e-15	0.0299092	0.594964
	Q9D517	1.89042	0.918704	2.22507e-15	0.0069965	0.157608		Q8BHG2	1.50866	0.593268	1.2153e-15	0.0308321	0.602755
	Q01279	1.83761	0.877834	9.1296e-16	0.00703074	0.157608		Q8BK72	0.530782	-0.913809	-2.27992e-15	0.0310768	0.602755
	Q9EQH3	2.11556	1.08104	-1.50078e-15	0.00704027	0.157608		Q3U1J4	1.92219	0.94275	-1.47501e-15	0.0313802	0.602755
	Q7TMS5	1.54507	0.62767	-3.97499e-15	0.0070589	0.157608		P99028	0.375685	-1.41241	-1.78429e-17	0.0326103	0.620075
	Q9D8X1	0.57462	-0.79932	-3.05708e-15	0.00711546	0.157608		Q9D517	1.6098	0.686883	4.62593e-18	0.0335829	0.628395
	Q64735	1.5377	0.620777	2.69923e-15	0.0071358	0.157608		Q9CQ88	2.73881	1.45355	4.65897e-16	0.0344833	0.628395
	Q8K019	1.58716	0.666446	1.24504e-15	0.00715064	0.157608		Q8C1A5	1.55519	0.637092	1.44792e-15	0.0352653	0.628395
	Q8JZU2	1.60429	0.681933	-1.22521e-15	0.00715985	0.157608		Q91YD9	1.75877	0.814568	-1.11254e-15	0.035684	0.628395
	Q9CZS1	1.55537	0.637257	2.63678e-15	0.0072302	0.157608		P01867	0.500934	-0.997308	1.36795e-15	0.0358708	0.628395
	Q62186	1.84556	0.884059	1.85863e-15	0.00739569	0.157608		P28352	2.36854	1.244	-6.29126e-16	0.0364731	0.628395
	P63166	0.571681	-0.806718	-9.8334e-16	0.00744165	0.157608		P48776	0.658933	-0.601797	-1.16177e-15	0.0375911	0.628395
	P84091	2.22285	1.15241	2.044e-15	0.0075576	0.157608		Q8BVG4	1.88341	0.913344	-2.22441e-15	0.0376539	0.628395
	P56394	1.57684	0.657036	-2.52179e-15	0.0076054	0.157608		P50136	0.486294	-1.0401	1.93496e-15	0.0381083	0.628395
	Q64152	1.94129	0.957019	-1.67525e-15	0.00767128	0.157608		Q9WU84	0.640173	-0.643466	-3.23551e-15	0.0382384	0.628395
	P62880	1.61893	0.695043	3.55271e-15	0.00769421	0.157608		P13634	0.416755	-1.26273	4.95635e-18	0.0388261	0.628395
	O55029	1.6001	0.678166	-1.18952e-15	0.00772738	0.157608		Q8VBT0	1.95714	0.968746	1.79486e-15	0.0389412	0.628395
	P46664	0.66456	-0.589528	4.2922e-15	0.00778311	0.157608		Q3UGR5	0.503646	-0.989517	-1.34813e-15	0.0391958	0.628395
	Q61335	2.20551	1.14111	7.03802e-16	0.00800018	0.158629		O89053	2.8237	1.49759	-1.12873e-15	0.0398203	0.628395
	P70245	1.87067	0.903551	9.04039e-16	0.0080782	0.158629		Q9QZE5	3.80532	1.92802	-1.03885e-15	0.0408388	0.628395
	Q8VCR2	1.60146	0.679387	-3.5993e-15	0.00808909	0.158629		P10833	0.552075	-0.857063	1.91427e-15	0.0410358	0.628395
	Q99KG5	2.95181	1.5616	1.49285e-15	0.00813951	0.158629		Q9R092	1.94757	0.961675	-1.41157e-15	0.0415672	0.628395
	Q9CQS8	2.55467	1.35314	1.73671e-15	0.00823539	0.1593		Q9D883	0.648077	-0.625763	2.18873e-15	0.0418052	0.628395
	Q3UTJ2	2.20004	1.13753	2.77556e-17	0.00839652	0.160824		P62814	1.55356	0.635579	-3.20775e-15	0.0427759	0.632105
	Q9JMG1	2.02942	1.02107	1.5444e-15	0.0085021	0.160824		Q8R238	2.10901	1.07656	-1.82394e-15	0.0438257	0.636504
	P41317	1.8321	0.873498	1.81601e-15	0.00853533	0.160824		Q7TQH0	1.66636	0.736703	-1.82989e-15	0.0438844	0.636504
	Q8WUR0	2.64901	1.40545	1.65344e-15	0.00856237	0.160824		Q68FD5	2.02732	1.01957	1.32434e-15	0.0440581	0.636504
	O70305	2.56835	1.36084	0	0.009082	0.169356		Q921M3	1.63418	0.708565	9.5955e-16	0.0446097	0.640893
	Q8R242	0.586861	-0.768908	-1.85037e-17	0.00919937	0.17032		Q5F2E7	3.42305	1.77528	-8.04912e-16	0.0456988	0.644543
	P62717	1.63324	0.707735	2.26951e-15	0.00957362	0.173869		Q9QZ08	0.533165	-0.907345	2.157e-15	0.04681	0.650881
	Q02780	1.59689	0.675264	-1.19349e-15	0.00959233	0.173869		Q8BI84	2.3837	1.25321	-1.57414e-15	0.0468151	0.650881
	Q60634	2.49031	1.31633	0	0.00969762	0.174557		Q9Z2Y8	0.65355	-0.613629	0	0.047248	0.653386
	P23249	2.06032	1.04287	-7.57331e-16	0.00979942	0.175173		Q8CIN4	1.92265	0.943095	-9.25186e-18	0.0482085	0.658313
	Q8BWG8	2.2385	1.16253	0	0.0100004	0.176333		Q8VE97	0.565488	-0.822432	9.25186e-18	0.0489458	0.659924
	Q91YW3	1.52851	0.61213	-3.9968e-15	0.0102828	0.180088
	Q9DBG6	4.63494	2.21255	3.31084e-16	0.0103558	0.18015
	Q9JM76	1.53904	0.622034	2.60902e-15	0.0105202	0.18155
	Q64464	1.93561	0.952792	-1.62965e-15	0.0106083	0.18155
	P08207	1.65968	0.730907	3.26326e-15	0.0108961	0.184593
	Q9EQZ6	0.415918	-1.26563	1.94289e-17	0.0110868	0.185047
	O09158	1.98709	0.99066	-2.77556e-17	0.0111371	0.185047
	P01631	0.437051	-1.19413	-1.9072e-15	0.0113733	0.18658
	Q8VHE0	1.73023	0.790962	2.37905e-17	0.0119198	0.193141
	P07309	0.551119	-0.859565	2.70121e-15	0.0119223	0.193141
	Q9DB34	1.92993	0.948551	-8.16807e-16	0.0127183	0.195631
	Q91WT8	1.55849	0.64015	1.23314e-15	0.0129348	0.195631
	Q99KB8	0.650866	-0.619567	1.27301e-15	0.0130149	0.195631
	Q3UPH1	2.25464	1.1729	1.28469e-15	0.0130611	0.195631
	Q61704	0.501058	-0.99695	-1.15463e-15	0.0131563	0.195631
	O35345	1.6152	0.691713	-3.54161e-15	0.0131762	0.195631
	Q61599	1.83232	0.873675	-1.76446e-15	0.0132965	0.195631
	Q9D0F3	1.72746	0.788649	1.94686e-15	0.0134677	0.195631
	Q8VBT0	1.86185	0.896734	1.73423e-15	0.0134903	0.195631
	Q80XL6	1.5231	0.607009	-2.37905e-17	0.0141083	0.195631
	P45878	1.51015	0.594693	-1.33326e-15	0.0142964	0.196799
	Q6NZC7	1.83352	0.874615	-2.23432e-15	0.0145502	0.197456
	Q9Z223	3.17624	1.66732	1.10907e-15	0.0146517	0.197798
	Q9D1I5	1.86707	0.900778	-2.50593e-15	0.0147392	0.197949
	P42227	1.65342	0.725455	1.03885e-15	0.0148242	0.198064
	Q9EP69	2.58136	1.36813	1.64947e-15	0.0150009	0.198334
	Q91VC3	0.567748	-0.816678	-2.76763e-15	0.0151437	0.198334
	Q99JY9	1.62798	0.703081	3.31481e-15	0.0151506	0.198334
	P35980	2.15234	1.10591	-1.35209e-15	0.0153501	0.199145
	Q9CY27	2.02984	1.02137	7.34036e-16	0.0153661	0.199145
	Q8BKC5	3.04688	1.60733	1.07322e-15	0.0154549	0.199299
	Q8BRF7	1.83968	0.879458	2.5327e-15	0.0156589	0.199684
	Q924Y0	1.68883	0.756022	-3.0095e-15	0.0157292	0.199684
	Q8VDN2	1.57759	0.657725	-1.16573e-15	0.0158181	0.199684
	Q9D0Q7	0.637723	-0.648998	-3.56064e-15	0.0160557	0.200043
	Q8CIE6	2.87059	1.52135	6.29126e-16	0.0162904	0.20107
	Q8BVG4	1.55738	0.639118	-1.78429e-17	0.016544	0.202187
	Q8R238	2.35576	1.23619	-3.76683e-17	0.0167709	0.202187
	Q8C0C7	2.01727	1.0124	7.0975e-16	0.0171571	0.204183
	O35955	1.67165	0.741273	-3.05311e-15	0.0172291	0.204183
	Q62465	1.59787	0.676154	1.38778e-17	0.0173755	0.204183
	Q6DFW4	1.74015	0.799212	9.51651e-16	0.0176666	0.204183
	Q9DBG3	2.05134	1.03656	6.91907e-16	0.0179747	0.204183
	Q6NV83	0.610177	-0.712701	1.04926e-15	0.0179977	0.204183
	Q1HFZ0	1.51246	0.5969	3.96508e-18	0.0180393	0.204183
	Q8CFX1	1.9127	0.935611	-1.56621e-15	0.0181818	0.204901
	Q61907	1.64657	0.719468	2.66916e-15	0.0185866	0.205515
	Q80ZK0	2.5001	1.32198	5.23391e-16	0.0186899	0.205515
	A6H630	2.12438	1.08704	2.06501e-15	0.0190225	0.206056
	Q9JJL8	0.630814	-0.664712	-3.39411e-15	0.0193054	0.206056
	Q9DBS5	2.49544	1.3193	-1.09436e-15	0.0194491	0.206056
	Q9D906	1.97517	0.981974	1.49335e-15	0.0194644	0.206056
	Q9CXJ1	0.569264	-0.812831	-1.15648e-17	0.0195721	0.206056
	Q8BVA5	1.64403	0.717233	-1.48691e-17	0.0196126	0.206056
	P62814	1.64522	0.718278	1.04876e-15	0.0196449	0.206056
	Q9D554	2.13352	1.09324	6.70099e-16	0.0197152	0.206056
	P07356	1.66538	0.735853	-1.02002e-15	0.0204786	0.208979
	Q9DC50	0.302277	-1.72606	9.4369e-16	0.0208294	0.209628
	P58735	2.45769	1.2973	2.11289e-15	0.0210047	0.209628
	Q68FL6	1.77206	0.825431	-1.76446e-15	0.0210597	0.209628
	Q9D0W5	1.67746	0.746282	-7.93016e-18	0.0210643	0.209628
	Q61081	1.59951	0.67763	-2.20062e-15	0.0211893	0.209628
	P14206	1.50931	0.593894	-1.25297e-15	0.021329	0.20966
	Q61768	1.80336	0.850685	-1.70499e-15	0.0215633	0.20966
	Q922D8	1.57411	0.654532	1.58603e-17	0.0219771	0.21098
	P42925	3.6443	1.86564	7.4836e-16	0.0222529	0.211651
	O35728	1.55217	0.634282	1.19745e-15	0.0222906	0.211651
	Q91VS7	1.85509	0.891487	-1.60239e-15	0.0223786	0.211651
	Q99KP6	1.71281	0.776363	-9.6748e-16	0.0224268	0.211651
	P61620	2.77302	1.47146	-9.7541e-16	0.0224979	0.211651
	Q5SUF2	2.53557	1.34231	-1.01308e-15	0.0225369	0.211651
	Q9WV55	1.57383	0.654284	-1.12807e-15	0.0226786	0.211816
	P70195	1.69374	0.76021	-2.87072e-15	0.0228755	0.211816
	Q62189	1.69939	0.765019	-1.91117e-15	0.0230862	0.212005
	P39061	1.57825	0.65833	-2.24622e-15	0.0231641	0.212005
	Q91YM4	0.659612	-0.600311	3.73114e-15	0.0233445	0.212312
	Q60710	1.94627	0.960713	7.4147e-16	0.0234377	0.212415
	Q6PHN9	1.69347	0.759979	2.86527e-15	0.0237748	0.213973
	Q8JZV9	0.516451	-0.953298	2.25415e-15	0.0244928	0.214971
	P56565	1.55607	0.637908	2.9976e-15	0.0245376	0.214971
	Q60737	2.45918	1.29818	1.63163e-15	0.0250179	0.21633
	B7ZMP1	1.92527	0.94506	1.48294e-15	0.0253386	0.21633
	Q91VW3	0.648752	-0.62426	-3.53685e-15	0.0254321	0.21633
	Q8VDQ8	2.62746	1.39367	4.996e-16	0.0255956	0.21633
	P39054	1.54495	0.627561	-1.58603e-17	0.0259737	0.21633
	Q8BFY9	1.62772	0.702851	-3.10862e-15	0.0260181	0.21633
	Q64337	2.70329	1.43472	-1.83385e-17	0.0263361	0.216698
	Q9DD20	1.5264	0.610136	-1.17589e-15	0.0263449	0.216698
	Q9JIL4	0.596906	-0.744425	-2.91632e-15	0.0264307	0.216698
	Q78PY7	1.52684	0.610548	3.63301e-15	0.0266342	0.217094
	Q7TMY8	1.53335	0.616691	1.57282e-15	0.0270292	0.217181
	P51150	2.12384	1.08668	-6.14588e-16	0.0271145	0.217181
	Q99JF5	1.50929	0.593866	-1.2376e-15	0.0271928	0.217181
	Q91XL9	1.79252	0.841989	9.91271e-18	0.0273051	0.217181
	P62830	1.61784	0.69407	2.10149e-15	0.0273052	0.217181
	P46061	2.10281	1.07232	-1.31046e-15	0.0273152	0.217181
	Q9JI78	2.28023	1.18918	-1.13243e-15	0.0275009	0.217324
	Q6A0A9	1.6739	0.743211	2.92821e-15	0.0276435	0.217666
	P43883	0.449086	-1.15494	-1.43734e-17	0.028012	0.217666
	Q7TMB8	1.78093	0.832632	8.32667e-18	0.028048	0.217666
	Q91VJ5	1.56459	0.645783	0	0.028267	0.217985
	Q9CRD2	2.17862	1.12342	1.59942e-15	0.0284717	0.21834
	Q3UEB3	1.76668	0.821038	-2.59143e-15	0.0300249	0.226234
	Q9ET26	1.98023	0.985665	1.42743e-15	0.0307808	0.229925
	Q9D0I9	2.39337	1.25905	1.11815e-15	0.0310289	0.230653
	P57759	0.587208	-0.768057	-9.5162e-16	0.0311354	0.230653
	Q8BWM0	1.58691	0.666224	3.20478e-15	0.0313956	0.230653
	Q9WVK4	1.5272	0.610888	1.58603e-17	0.0316519	0.230653
	O35309	2.3754	1.24817	-1.11419e-15	0.0317251	0.230653
	Q9R0Q3	2.16095	1.11166	1.8279e-15	0.0318223	0.230653
	P22892	2.21208	1.1454	6.05418e-16	0.0323334	0.230835
	Q99M87	0.397352	-1.33151	5.07531e-16	0.0324298	0.230835
	Q9CX34	1.57029	0.651029	2.157e-15	0.0324327	0.230835
	Q8K199	1.5939	0.672559	2.18159e-15	0.032809	0.231089
	O35609	1.88262	0.912743	-7.48905e-16	0.0331669	0.232347
	Q8BFR4	0.466806	-1.0991	-7.93016e-18	0.0335277	0.233189
	Q8BMJ2	2.19135	1.13182	-1.20538e-15	0.0336277	0.233189
	Q8BU14	2.05123	1.03649	1.31542e-15	0.0339677	0.234206
	Q60854	2.17861	1.12341	5.8485e-16	0.0341261	0.234206
	O35864	1.5355	0.618712	2.28389e-15	0.034155	0.234206
	Q3T9X0	0.615177	-0.700926	-1.59872e-15	0.0343831	0.235148
	Q60598	1.51347	0.597856	2.5773e-17	0.0346919	0.236358
	Q9CRC0	1.55065	0.632869	-1.13005e-15	0.0351926	0.236933
	Q924Z4	2.09908	1.06976	-7.93016e-18	0.0353226	0.237192
	Q9R112	3.40701	1.7685	-7.61296e-16	0.0357293	0.237347
	Q9JIF7	2.25836	1.17527	-1.14194e-15	0.0358036	0.237347
	Q9CQE8	1.65112	0.723444	1.90225e-15	0.0364073	0.239512
	Q9Z1D1	1.53182	0.615246	2.25613e-15	0.0369892	0.240953
	Q8BZ09	1.84145	0.880845	2.44249e-15	0.037006	0.240953
	Q9CR67	1.52646	0.610193	4.1934e-15	0.0370911	0.240953
	Q9QZN4	2.30327	1.20368	-1.58603e-17	0.0372475	0.241135
	O70310	1.75195	0.808964	-2.37905e-17	0.0373563	0.241135
	Q8VCI5	1.60714	0.684494	-3.96508e-18	0.0374035	0.241135
	P05063	1.69017	0.757168	2.69229e-15	0.0377904	0.242457
	O88487	1.57793	0.658031	3.15621e-15	0.0383713	0.245122
	P35951	1.85458	0.891089	2.92821e-15	0.0383948	0.245122
	Q9Z1T1	2.93241	1.55209	1.59872e-15	0.0388623	0.247496
	O35488	2.39956	1.26277	-5.09017e-16	0.039324	0.248629
	P50518	1.54489	0.627508	-2.1689e-15	0.0396999	0.249081
	Q6P8X1	2.02926	1.02095	-1.33425e-15	0.0398798	0.249081
	P35279	2.12113	1.08483	-1.22521e-15	0.0405915	0.251417
	Q9ERG0	1.50747	0.592129	1.19745e-15	0.0406341	0.251417
	Q9Z1F9	1.95478	0.967004	1.36795e-15	0.0408039	0.251417
	Q05793	1.86009	0.895373	2.90277e-15	0.0414296	0.252672
	Q8R1B4	2.02104	1.0151	1.29658e-15	0.0417668	0.25413
	Q69ZR2	1.59076	0.669719	-3.96508e-18	0.0420066	0.254178
	Q9D6K7	0.508867	-0.974639	9.06682e-16	0.0422446	0.254178
	Q9QXD1	1.61174	0.688616	1.68516e-17	0.0423948	0.254178
	Q9D1D4	1.69313	0.75969	-2.61894e-15	0.0424592	0.254178
	P46935	1.58289	0.662557	-2.06383e-15	0.0426572	0.254178
	Q9JLQ0	1.61823	0.694416	-3.54346e-15	0.0435807	0.25673
	P28666	2.1947	1.13403	-2.77556e-17	0.0437543	0.256768
	Q6GQT9	2.27078	1.18319	-2.37905e-17	0.0437852	0.256768
	Q99NB9	0.549203	-0.864589	2.30768e-15	0.0441141	0.258112
	O08573	1.70657	0.771098	2.58523e-15	0.0444066	0.258349
	Q922B2	1.53608	0.619255	2.21252e-15	0.0448777	0.258349
	P15116	1.64072	0.714331	-1.58603e-17	0.0448931	0.258349
	Q9QXX4	2.05891	1.04188	-1.23711e-15	0.0449316	0.258349
	P70677	1.7163	0.779304	-8.34154e-16	0.0450288	0.258349
	Q9CXS4	0.653586	-0.613551	3.33711e-15	0.0450517	0.258349
	Q63932	1.51449	0.598827	-2.27397e-15	0.0452373	0.258841
	Q02053	1.70825	0.772523	-2.58523e-15	0.0455562	0.260092
	Q8BU30	1.95116	0.964335	1.34416e-15	0.0464171	0.262879
	Q64737	1.99279	0.994792	1.30154e-15	0.0466106	0.262879
	Q9CXA2	1.55719	0.638946	-2.74693e-15	0.0466215	0.262879
	O08600	0.665208	-0.588122	-1.1697e-15	0.0466668	0.262879
	Q9DBZ5	1.67546	0.744559	1.77834e-15	0.0473721	0.264899
	Q64010	0.420259	-1.25065	1.60982e-15	0.0481946	0.266377
	P35123	1.6643	0.734919	-2.31296e-17	0.0489579	0.269303
	Q8CAQ8	1.58371	0.663306	-1.97461e-15	0.0499986	0.272835

## Sheet: F5B
B
	Gene Symbol	Accession	Alb_RF-vs-Alb_F_Log2FoldChange	Flox_RF-vs-Flox_F_Log2FoldChange	Alb_RF-vs-Alb_F_P.Value	Flox_RF-vs-Flox_F_P.Value
	Apoa5	Q8C7G5	-0.429043	-1.21486	0.0953186	6.11194e-05
	C4b	P01029	-0.101417	1.80776	0.715699	8.3865e-05
	Necap1	Q9CR95	-2.37258	-2.76543	0.000778384	0.000117348
	Rpl15	Q9CZM2	-0.137811	0.847792	0.551238	0.000188444
	Pygl	Q9ET01	-0.851473	-1.46749	0.00051996	0.000194926
	Pacsin3	Q99JB8	0.286656	1.03326	0.202064	0.000198717
	Fbl	P35550	0.327848	1.12008	0.216182	0.000261458
	Bag3	Q9JLV1	0.281175	0.798834	0.123537	0.000275731
	Hypk	Q9CR41	-0.186174	0.777861	0.343095	0.00029061
	Chchd2	Q9D1L0	1.14052	0.925479	0.00359993	0.000346342
	Agfg1	Q8K2K6	-1.50187	-1.15627	1.49416e-05	0.000350711
	Ist1	Q9CX00	0.55768	1.41698	0.16124	0.000423032
	Ube2g1	P62254	-0.341664	0.847183	0.390733	0.000445088
	Plrg1	Q922V4	-0.634927	1.23188	0.190736	0.000487568
	Pdk4	O70571		-2.79163		0.000595797
	Rpl4	Q9D8E6	-0.0620365	0.656789	0.706395	0.000602162
	Chmp1a	Q921W0	1.46626	1.58412	0.012297	0.000696157
	C3	CON_Q2UVX4	0.207286	-1.12952	0.373226	0.000723895
	Dhx36	Q8VHK9	-0.66554	1.66557	0.116828	0.000736958
	Tmco1	Q921L3	0.68557	1.24259	0.427828	0.000757231

## Sheet: F5C
C
	GO Biological Process (Sucnr1 fl/fl)
	ID	Description	setSize	enrichmentScore	NES	pvalue	p.adjust	qvalue	rank	leading_edge	core_enrichment
	GO:0046907	intracellular transport	294	0.475583	1.59747	1.41482e-08	3.53281e-05	3.32706e-05	470	tags=34%, list=19%, signal=31%	110750/16480/72993/70572/18633/234852/11774/12847/53421/18412/19299/67475/15944/66212/232910/14252/26413/227648/70349/11773/11938/11765/27061/27096/56334/19349/19346/65114/19387/18708/71770/69276/72183/11842/66511/13424/68953/56330/216440/71999/24045/16835/76983/54645/67398/69981/13859/20338/16573/69178/103694/16145/11972/94040/67458/29810/140740/70361/67300/68278/53817/16971/77407/68581/67184/19…
	GO:0006886	intracellular protein transport	176	0.506988	1.66702	1.78458e-07	0.000153502	0.000144563	470	tags=38%, list=19%, signal=33%	110750/16480/72993/70572/18633/11774/12847/53421/18412/15944/66212/232910/26413/227648/70349/11773/11765/27061/56334/19349/19346/65114/19387/18708/71770/69276/72183/11842/56330/216440/24045/76983/54645/67398/69981/20338/16573/69178/103694/16145/29810/140740/67300/68581/67184/11640/67844/19305/20848/108124/110379/238799/56398/16650/19298/50797/65973/17999/11776/231103/55946/56041/13660/67511/13043…
	GO:0051649	establishment of localization in cell	379	0.444138	1.50025	1.84424e-07	0.000153502	0.000144563	470	tags=32%, list=19%, signal=31%	117167/110750/16480/72993/70572/18633/234852/11774/12847/53421/18412/19299/67475/15944/64383/66212/232910/14252/26413/227648/70349/109689/11773/11938/11765/27061/27096/17886/56334/19349/19346/65114/19387/18708/71770/69276/72183/11842/57436/11826/17758/66511/20619/74244/13424/68953/56330/216440/71999/24045/16835/76983/54645/67398/69981/13859/20338/16573/69178/20430/103694/16145/11972/94040/67458/2…
	GO:0033365	protein localization to organelle	205	0.47233	1.56686	2.70266e-06	0.00168713	0.00158888	403	tags=30%, list=16%, signal=28%	14232/110750/16480/12385/72993/70572/18633/11774/53421/18412/15944/66212/66624/68944/26413/53317/103425/227648/12468/108155/27061/66736/93739/56334/69683/19349/19346/65114/19387/18708/69276/18117/218952/218490/80280/56330/216440/71648/67398/69981/16145/14569/29810/140740/77407/68581/67184/11640/20818/19305/20848/56702/110379/238799/56398/12488/16650/19298/17999/30960/11776/231103
	GO:0072657	protein localization to membrane	141	0.512253	1.66633	3.87146e-06	0.00193341	0.00182081	398	tags=40%, list=16%, signal=35%	16480/72993/18633/11774/53421/18412/83493/66212/14252/12995/68944/103425/227648/108155/11773/234214/66736/56334/69683/19349/19346/65114/18708/71770/69276/18117/20619/218952/56330/71648/13649/54645/67398/20533/16573/18107/140740/67300/16859/16971/67184/13830/68059/67844/20818/12306/19305/20194/12558/74117/19298/65962/18222/17913/93742/11776
	GO Biological Process (Hep-Sucnr1 KO)
	ID	Description	setSize	enrichmentScore	NES	pvalue	p.adjust	qvalue	rank	leading_edge	core_enrichment
	GO:0006119	oxidative phosphorylation	82	-0.557308	-2.14273	8.61345e-07	0.00215681	0.00205816	522	tags=51%, list=21%, signal=42%	11947/75406/66694/67130/78330/13382/17991/68342/11949/22273/226646/102060/68197/66445/68198/68202/66592/67003/28080/66416/17993/407785/12866/17995/68375/68349/66414/66108/12858/57423/227197/67184/12850/22272/72900/11814/66152/68194/66046/26914/66576/20617
	GO:0015986	proton motive force-driven ATP synthesis	50	-0.590437	-2.0774	2.51684e-05	0.0166862	0.015923	621	tags=66%, list=25%, signal=50%	70316/11957/66218/66495/71679/11947/75406/67130/78330/17991/68342/11949/226646/68197/68198/68202/66592/28080/66416/17993/407785/17995/27425/68375/68349/66414/66108/57423/227197/67184/72900/68194/66046
	GO:0006959	humoral immune response	37	-0.620376	-2.05899	3.99828e-05	0.0166862	0.015923	372	tags=43%, list=15%, signal=37%	20202/16644/18673/14109/12628/12279/14061/15007/19946/110135/12520/12269/56744/50909/110382/15139
	GO:0042776	proton motive force-driven mitochondrial ATP synthesis	49	-0.585158	-2.05243	3.70999e-05	0.0166862	0.015923	621	tags=65%, list=25%, signal=50%	70316/11957/66218/66495/71679/11947/75406/67130/78330/17991/68342/11949/226646/68197/68198/68202/66592/28080/66416/17993/407785/17995/68375/68349/66414/66108/57423/227197/67184/72900/68194/66046
	GO:0080135	regulation of cellular response to stress	85	0.520669	1.87279	2.54704e-05	0.0166862	0.015923	259	tags=27%, list=11%, signal=25%	15507/22070/108155/16145/76893/18708/14004/67397/72736/110052/67490/229317/67452/210766/12491/101943/21849/56207/68585/12759/27061/66125/26395
	GO Cellular component (Sucnr1 fl/fl)
	ID	Description	setSize	enrichmentScore	NES	pvalue	p.adjust	qvalue	rank	leading_edge	core_enrichment
	GO:0005789	endoplasmic reticulum membrane	144	0.553638	1.82064	2.40124e-09	3.00345e-07	2.58671e-07	636	tags=49%, list=26%, signal=38%	20014/14232/109154/18633/53421/67475/15944/83493/66212/66624/26458/68944/103425/227648/211548/11938/27061/13200/66736/103963/56334/69683/16430/18708/102294/69276/106529/18117/28169/57377/13595/72736/20832/67398/20338/16145/107513/140740/60440/70361/22201/15490/20818/26459/93673/18618/66116/65973/28088/13135/30960/27973/20866/67878/56298/50527/13112/68585/20249/15451/76299/67512/67006/50907/11671/…
	GO:0098827	endoplasmic reticulum subcompartment	146	0.551302	1.81378	1.69387e-09	3.00345e-07	2.58671e-07	636	tags=48%, list=26%, signal=38%	20014/14232/109154/18633/53421/67475/15944/83493/66212/66624/26458/68944/103425/227648/211548/11938/27061/13200/66736/103963/56334/69683/16430/18708/102294/69276/106529/18117/28169/57377/13595/72736/20832/67398/20338/16145/107513/140740/60440/70361/22201/15490/20818/26459/93673/18618/66116/65973/28088/13135/30960/27973/20866/67878/56298/50527/13112/68585/20249/15451/76299/67512/67006/50907/11671/…
	GO:0031984	organelle subcompartment	185	0.524671	1.74679	2.51497e-09	3.00345e-07	2.58671e-07	623	tags=44%, list=25%, signal=36%	20014/14232/109154/18633/11774/53421/67475/15944/83493/20239/66212/66624/26458/68944/103425/227648/211548/11938/11765/27061/13200/66736/103963/56334/69683/16430/19346/18708/102294/69276/106529/18117/28169/24045/57377/13595/72736/71648/20832/67398/20338/16145/107513/140740/60440/70361/22201/15490/67844/20818/26459/93673/18618/12488/66116/65973/28088/13135/30960/11776/56041/27973/20866/13430/67878/…
	GO:0005783	endoplasmic reticulum	394	0.459184	1.55606	3.30959e-09	3.00345e-07	2.58671e-07	789	tags=48%, list=32%, signal=39%	20014/14232/109154/18633/53421/18412/67475/15944/83493/66212/64136/66624/26458/68944/103425/50762/227648/211548/98238/11938/76737/27061/13200/107045/66736/27096/93739/103963/56334/19899/69683/16430/76893/18708/102294/72599/57874/50790/69276/72029/20397/106529/57436/18117/56388/12038/13109/13113/110920/13101/100198/216440/28169/57377/13595/72736/56615/20832/76983/13649/67398/69981/20338/64291/1036…
	GO:0042175	nuclear outer membrane-endoplasmic reticulum membrane network	152	0.543805	1.79672	4.16581e-09	3.02438e-07	2.60473e-07	636	tags=47%, list=26%, signal=37%	20014/14232/109154/18633/53421/67475/15944/83493/66212/66624/26458/68944/103425/227648/211548/11938/27061/13200/66736/103963/56334/69683/16430/18708/102294/69276/106529/18117/28169/57377/13595/72736/20832/67398/20338/16145/94040/107513/140740/60440/70361/22201/15490/20818/26459/93673/18618/66116/65973/28088/13135/30960/27973/20866/67878/56298/50527/13112/68585/20249/15451/76299/67512/67006/50907/…
	GO Cellular component (Hep-Sucnr1 KO)
	ID	Description	setSize	enrichmentScore	NES	pvalue	p.adjust	qvalue	rank	leading_edge	core_enrichment
	GO:0098800	inner mitochondrial membrane protein complex	78	-0.618495	-2.33752	3.29226e-09	1.20497e-06	1.06045e-06	621	tags=63%, list=25%, signal=48%	70316/11957/66218/17992/66495/71679/11947/75406/66694/12034/67130/78330/70257/17991/68342/11949/22273/76614/226646/68197/66445/68198/68202/18673/67003/28080/66416/17993/407785/12866/17995/27425/68375/68349/66075/66414/66108/12858/57423/227197/12864/67184/22272/72900/68316/66152/68194/66046/66576
	GO:0098798	mitochondrial protein-containing complex	170	-0.464287	-1.96626	6.02112e-08	1.10186e-05	9.69717e-06	579	tags=45%, list=24%, signal=37%	17992/67840/66495/18604/94063/71679/53333/11947/75406/66694/12034/67130/22333/78330/94062/70257/13382/17991/68342/11949/94061/67414/22273/69956/66419/76614/226646/67036/102060/67212/68572/99045/68197/68611/66445/68198/68202/13171/68499/18673/67003/27393/67952/28080/67308/66416/17993/407785/94065/12866/71701/68537/56280/17995/27425/68375/68349/66075/66414/66108/12858/64658/57423/27398/227197/12864…
	GO:0070469	respirasome	52	-0.644806	-2.2276	8.89901e-07	6.51407e-05	5.73283e-05	510	tags=62%, list=21%, signal=50%	75406/66694/67130/78330/17991/68342/22273/226646/68197/66445/68198/68202/67003/66416/17993/407785/12866/17995/68375/68349/66414/66108/12858/227197/12864/67184/22272/72900/66152/68194/66046/66576
	GO:0098803	respiratory chain complex	52	-0.644806	-2.2276	8.89901e-07	6.51407e-05	5.73283e-05	510	tags=62%, list=21%, signal=50%	75406/66694/67130/78330/17991/68342/22273/226646/68197/66445/68198/68202/67003/66416/17993/407785/12866/17995/68375/68349/66414/66108/12858/227197/12864/67184/22272/72900/66152/68194/66046/66576
	GO:0005746	mitochondrial respirasome	51	-0.645119	-2.22449	6.49177e-07	6.51407e-05	5.73283e-05	510	tags=63%, list=21%, signal=51%	75406/66694/67130/78330/17991/68342/22273/226646/68197/66445/68198/68202/67003/66416/17993/407785/12866/17995/68375/68349/66414/66108/12858/227197/12864/67184/22272/72900/66152/68194/66046/66576
	Reactome (Sucnr1 fl/fl)
	ID	Description	setSize	enrichmentScore	NES	pvalue	p.adjust	qvalue	rank	leading_edge	core_enrichment
	R-MMU-70268	Pyruvate metabolism	17	-0.634741	-2.17385	0.000684475	0.0457229	0.041789	76	tags=41%, list=3%, signal=40%	13382/22333/18597/17436/14651/18604/27273
	R-MMU-8980692	RHOA GTPase cycle	22	0.689999	1.82214	0.000248628	0.0457229	0.041789	344	tags=50%, list=14%, signal=43%	16480/19299/14252/27061/18708/20619/76983/11857/70361/13830/15369
	R-MMU-8856688	Golgi-to-ER retrograde transport	38	0.585837	1.68552	0.000596418	0.0457229	0.041789	535	tags=47%, list=22%, signal=38%	16564/12847/74764/70349/56334/19346/11842/13424/28169/16573/68581/108124/59042/50797/13427/67511/56447/22151
	R-MMU-199977	ER to Golgi Anterograde Transport	54	0.552899	1.65891	0.000307437	0.0457229	0.041789	777	tags=61%, list=32%, signal=43%	12847/227648/70349/27096/56334/11842/13424/76983/13032/70361/68581/108124/110379/59042/50797/13427/56041/67511/56447/22151/50907/89867/11843/56418/99412/69162/20742/12343/235661/20334/77371/54160/338366
	R-MMU-948021	Transport to the Golgi and subsequent modification	55	0.543666	1.63317	0.000502427	0.0457229	0.041789	777	tags=60%, list=32%, signal=42%	12847/227648/70349/27096/56334/11842/13424/76983/13032/70361/68581/108124/110379/59042/50797/13427/56041/67511/56447/22151/50907/89867/11843/56418/99412/69162/20742/12343/235661/20334/77371/54160/338366
	Reactome (Hep-Sucnr1 KO)
	ID	Description	setSize	enrichmentScore	NES	pvalue	p.adjust	qvalue	rank	leading_edge	core_enrichment
	R-MMU-163200	Respiratory electron transport, ATP synthesis by chemiosmotic coupling, and heat production by uncoupling proteins.	79	-0.586584	-2.23591	6.02295e-08	2.03576e-05	1.90832e-05	621	tags=58%, list=25%, signal=45%	70316/11957/66218/52892/17992/66495/71679/11947/75406/66694/67130/78330/68267/17991/68342/11949/22273/226646/68197/66445/68198/68202/67003/28080/66416/17993/407785/17995/27425/68375/68349/66414/66108/12858/57423/227197/12864/67184/22272/72900/14718/66152/68194/66046/68493/66576
	R-MMU-611105	Respiratory electron transport	64	-0.603347	-2.24705	6.20414e-07	6.99e-05	6.55245e-05	510	tags=61%, list=21%, signal=50%	70316/66218/52892/17992/66495/75406/66694/67130/78330/68267/17991/68342/22273/226646/68197/66445/68198/68202/67003/66416/17993/407785/17995/68375/68349/66414/66108/12858/227197/12864/67184/22272/72900/14718/66152/68194/66046/68493/66576
	R-MMU-1799339	SRP-dependent cotranslational protein targeting to membrane	80	-0.563048	-2.15463	5.21425e-07	6.99e-05	6.55245e-05	827	tags=71%, list=34%, signal=49%	114641/20091/67427/66481/270106/67248/66483/20103/67097/16785/20068/26451/20088/100503670/19942/27176/66480/19988/67671/68193/66489/57808/19943/26961/19941/19944/19981/268449/20055/11837/67025/20044/76808/20054/65019/110954/27050/68052/267019/19951/269261/319195/67186/27367/56040/19933/20115/20084/54217/14109/20102/20005/19934/16898/22121/217337/19946
	R-MMU-975956	Nonsense Mediated Decay (NMD) independent of the Exon Junction Complex (EJC)	81	-0.532573	-2.05071	5.51059e-06	0.000465645	0.000436496	827	tags=72%, list=34%, signal=49%	114641/20091/67427/66481/270106/67248/66483/20103/67097/16785/20068/26451/20088/100503670/19942/27176/66480/19988/67671/68193/66489/57808/19943/26961/19941/19944/19981/268449/20055/11837/67025/20044/76808/20054/65019/110954/27050/68052/267019/19951/14852/269261/319195/67186/27367/56040/19933/20115/20084/54217/225363/14109/20102/20005/19934/16898/22121/19946
	R-MMU-6799198	Complex I biogenesis	35	-0.655784	-2.14884	1.3926e-05	0.000941398	0.000882469	510	tags=74%, list=21%, signal=60%	70316/66218/66495/75406/67130/78330/17991/68342/226646/68197/68198/68202/66416/17993/407785/17995/68375/68349/66414/66108/227197/67184/72900/68194/66046/68493

## Sheet: F5D
D
	Sucnr1fl/fl		Hep-Sucnr1 KO
	Fasted	RF	Fasted	RF
	0.95481	1.68616	0.935214	1.12286
	1.24419	1.58364	1.03296	1.00078
	0.801003	1.40161	1.03182	0.703288
		1.57056		1.79139

## Sheet: F5E
E
	Sucnr1fl/fl	Hep-Sucnr1 KO
	826.954	528.792
	832.967	495.412
	1146.47	598.339
	1007.3	673.61

## Sheet: F5F
F
		Sucnr1fl/fl				Hep-Sucnr1 KO
	Histidine	1.28853	1.48797	1.40646	1.74518	1.32965	0.991631	1.33888	0.937079
	Hydroxyproline trans	5.13329	6.32451	4.91715	6.7326	3.06503	5.21462	4.83801	5.00964
	3- Methyl Histidine	2.73686	2.88467	3.23545	3.62866	0.899579	1.48058	1.51333	1.53905
	1- Methyl Histidine	0.932637	0.985158	0.886593	1.01333	0.614982	0.807939	0.500565	0.353911
	Asparagine	1.97926	2.689	2.25944	2.4489	2.58792	2.26086	1.69458	1.77149
	Arginine	1.84685	2.0502	2.00121	0.258701	3.69802	3.98737	0.0821666	3.7144
	Taurine	0.803171	1.00437	0.626786	1.12857	0.374758	0.601145	0.989464	0.283533
	Serine	2.87763	3.27675	2.49024	3.26575	2.0441	2.99279	2.44469	2.66142
	Glutamine	0.845524	1.08826	0.932494	1.31081	1.05739	0.603284	1.1283	0.659292
	Ethanolamine	0.676786	0.700023	0.531336	0.744721	0.852547	0.442808	0.671479	0.392091
	Glycine	2.3615	2.97631	2.04846	2.8554	2.27086	2.0576	2.13296	2.14983
	Aspartic acid	1.02509	1.35767	1.01542	3.6672	0.6749	0.464249	3.19428	0.418862
	Sarcosine	5.21816	5.39995	3.40004	4.54223	2.39112	3.25742	4.59468	2.45882
	Citrulline	1.5206	1.55629	1.51514	1.79129	1.24055	1.06025	1.22652	1.09004
	Glutamic acid	1.02025	0.988806	1.03101		0.536259	0.435427	0.894133	0.32046
	beta-Alanine	0.86898	0.931438	0.960256	1.25053	0.574412	0.648594	1.12428	0.443766
	Threonine	2.72297	3.38953	2.7117	3.03763	1.53239	1.9234	3.04587	2.23884
	Alanine	5.11153	5.68257	6.49285	8.02295	3.09233	3.77431	4.79434	3.1342
	γ-Aminobutyric Acid (GABA)	0.671308	0.68902	0.47091	1.18534	1.37128	0.393749	1.13614	0.293305
	Hydroxylyine	6.85361	9.22161	5.40411	6.49338	4.31434	4.42644	4.3058	5.5658
	Proline	6.00054	6.00519	5.09107	6.83586	4.19749	3.64357	5.49142	3.621
	α-Aminoisobutyric acid (AIBA)	0.697487	0.803112	0.583549	0.974286	0.409017	0.391845	1.45388	0.240355
	Orinithine	1.651	1.8347	1.53871	3.3437	0.785297	0.519169	1.76707	0.557113
	Lysine	1.54181	1.99426	1.55053	1.85756	0.959401	0.911645	1.08203	1.00101
	Cystine	3.30341	2.35933	2.69027	4.85138	2.92905	2.07877	2.23433	2.95466
	L-2-Aminoadipic Acid	0.703201	0.717774	0.413265	0.541152	1.11718	0.576706	1.45704	0.388695
	α-Aminobutyric acid (AABA)	0.803364	0.836037	0.539532	0.70563	0.950216	0.766944	0.979701	0.65523
	Tyrosine	1.87247	1.31774	1.52387	1.57449	3.18035	0.904169	1.5203	1.09615
	Methionine	2.42062	3.43233	2.44302	2.71693	2.03964	3.04895	2.70348	2.20378
	Valine	1.76484	1.51856	1.29573	1.53042	1.141	1.07083	1.10585	0.932101
	Isoleucine	1.36215	1.48918	1.24789	1.2021	0.739299	0.573191	0.790025	0.522996
	Leucine	1.35488	1.41194	1.21333	1.24468	0.730693	0.612571	0.933968	0.63394
	Phenylalanine	1.83837	1.29802	1.60954	1.63582	1.71799	0.930894	1.23896	0.780439
	Tryptophan	1.16245	1.40682	1.46265	0.975037	1.66833	1.33414	1.48207	1.40206
