# Supplementary material for: SUCNR1 coordinates metabolic flux, mitochondrial function, and nutrient-dependent adaptation in hepatocytes
Source: Sci Adv. 2026 Jun 12;12(24):eaec8873. doi: 10.1126/sciadv.aec8873 (PMC13262611; doi:10.1126/sciadv.aec8873)
Supplement: Supplementary file 2 — Data S1 to S15 [file sciadv.aec8873_data_s1_to_s15.zip › aec8873_data_s6.xlsx]

## Sheet: F6B
B
	CV	PC	PP	PN
	7.82	7.14	3.24	2.18
	7.61	5.75	3.73	2.48
	3.47	4.14	2.02	1.73
	6.63	6.44	5.17	2.19

## Sheet: F6C
C
	1			2			3			4			5			6			7			8
	Mean	SEM	N	Mean	SEM	N	Mean	SEM	N	Mean	SEM	N	Mean	SEM	N	Mean	SEM	N	Mean	SEM	N	Mean	SEM	N
	1.68e-05	1.99e-06	3	1.61e-05	1.02e-06	3	1.53e-05	9.53e-07	3	1.35e-05	7.88e-07	3	1.1e-05	6.9e-07	3	1.07e-05	7.23e-07	3	1.06e-05	8.73e-07	3	1.06e-05	9.72e-07	3

## Sheet: F6D
D
	E19.5	P5	P10	P14	3 months
	0.84223	5.64998	15.74	18.5054	18.6271
	1.06194	3.9647	18.0278	18.936	26.5129
	1.11446	4.01181	23.6922	16.7192	24.9335
	0.960309	3.97095	24.4396	22.1209	51.9965
	1.02106	10.0251		28.8696

## Sheet: F6E
E
	Network	Description	Set Size	Enrichment Score	NES	P-value	Adjusted P-value	Q-value	Leading Edge
	Pericentral	Pericentral	80	0.538	4.674	1.43e-12	4.30e-12	NA	tags=64%, list=17%, signal=53%
	Periportal	Periportal	45	-0.336	-2.438	4.65e-04	6.97e-04	NA	tags=51%, list=24%, signal=39%
	Wnt	Wnt	46	-0.237	-1.738	2.05e-02	2.05e-02	NA	tags=65%, list=44%, signal=37%

## Sheet: F6F
F	Pericentral
	Ontology	GO ID	GO Term	Total Genes	Upregulated	Downregulated	Gene Ratio	Background Ratio	Rich Factor	Fold Enrichment	Z-Score	P-value	Adjusted P-value	Q-value	Upregulated Genes	Downregulated Genes
	BP	GO:0048241	epinephrine transport	3	2	1	3/76	13/28905	0.2308	87.77	16.07	4.90e-06	2.87e-04	1.89e-04	Slc22a3, Slc22a1	Gck
	BP	GO:0006805	xenobiotic metabolic process	19	14	5	19/76	129/28905	0.1473	56.02	32.16	1.71e-28	2.71e-25	1.78e-25	Gstm2, Cyp2c37, Cyp2a4, Cyp1a2, Cyp2c50, Cyp2c54, Gsta3, Cyp2a5, Sult1b1, Cyp2e1, Cyp2c29, Cyp2c38, Gstm1, Cyp2c55	Cyp2g1, Ugt2b37, Cyp2c39, Ahr, Cyp2a22
	BP	GO:0046164	alcohol catabolic process	5	5	0	5/76	37/28905	0.1351	51.4	15.75	4.49e-08	4.74e-06	3.11e-06	Sult1e1, Akr1c20, Sult1b1, Cyp7a1, Cyp27a1	—
	BP	GO:0033559	unsaturated fatty acid metabolic process	18	13	5	18/76	140/28905	0.1286	48.9	29.17	6.86e-26	2.71e-23	1.78e-23	Ces2c, Ces2b, Cyp2c37, Cyp2a4, Cyp2c50, Cyp2c54, Cyp2a5, Akr1c20, Cyp2e1, Cyp2c29, Cyp2c38, Cyp2c55, Scd2	Cyp2g1, Hpgd, Cyp2c39, Ahr, Cyp2a22
	BP	GO:0019748	secondary metabolic process	6	5	1	6/76	61/28905	0.0984	37.41	14.62	1.34e-08	1.63e-06	1.07e-06	Cyp2a4, Cyp1a2, Gsta3, Cyp2a5, Akr1c20	Cyp2a22
	BP	GO:0120254	olefinic compound metabolic process	15	11	4	15/76	172/28905	0.0872	33.17	21.73	4.62e-19	7.32e-17	4.81e-17	Cyp2c37, Cyp2a4, Cyp1a2, Cyp2c50, Cyp2c54, Cyp2a5, Akr1c20, Cyp2e1, Cyp2c29, Cyp2c38, Cyp2c55	Cyp2g1, Cyp2c39, Ahr, Cyp2a22
	BP	GO:0060351	cartilage development involved in endochondral bone morphogenesis	3	2	1	3/76	41/28905	0.0732	27.83	8.83	1.73e-04	4.99e-03	3.28e-03	Npr2, Axin2	Por
	BP	GO:0006953	acute-phase response	3	3	0	3/76	44/28905	0.0682	25.93	8.5	2.14e-04	5.56e-03	3.65e-03	Saa3, Saa2, Orm2	—
	BP	GO:0070988	demethylation	3	2	1	3/76	50/28905	0.06	22.82	7.93	3.13e-04	7.75e-03	5.10e-03	Cyp1a2, Cyp3a59	Por
	BP	GO:0006575	cellular modified amino acid metabolic process	9	7	2	9/76	199/28905	0.0452	17.2	11.77	2.77e-09	3.99e-07	2.62e-07	Slc1a2, Gstm2, Gstm3, Gsta3, Sult1b1, Gstm6, Gstm1	Slc16a10, Vnn1
	BP	GO:0006790	sulfur compound metabolic process	10	8	2	10/76	321/28905	0.0312	11.85	10.04	1.24e-08	1.63e-06	1.07e-06	Slc1a2, Gstm2, Sult1e1, Gstm3, Gsta3, Sult1b1, Gstm6, Gstm1	Acot1, Pdk4
	BP	GO:0042445	hormone metabolic process	7	4	3	7/76	246/28905	0.0285	10.82	7.94	3.94e-06	2.60e-04	1.71e-04	Sult1e1, Cyp1a2, Akr1c20, Sult1b1	Ugt2b37, Slc16a10, Por
	BP	GO:0008202	steroid metabolic process	9	7	2	9/76	360/28905	0.025	9.51	8.34	4.46e-07	3.97e-05	2.61e-05	Sult1e1, Cyp1a2, Akr1c20, Cyp2e1, Cyp7a1, Cyp27a1, Cyp3a59	Ugt2b37, Por
	BP	GO:0009150	purine ribonucleotide metabolic process	9	5	4	9/76	441/28905	0.0204	7.76	7.35	2.38e-06	1.71e-04	1.13e-04	Sult1e1, Npr2, Pfkfb1, Gda, Sult1b1	Acot1, Gck, Pdk4, Vnn1
	CC	GO:0045171	intercellular bridge	4	4	0	4/76	101/28618	0.0396	14.91	7.23	1.54e-04	4.28e-03	3.57e-03	Gstm2, Gstm3, Gstm6, Gstm1	—
	CC	GO:0045178	basal part of cell	8	4	4	8/76	334/28618	0.024	9.02	7.61	3.00e-06	3.32e-04	2.77e-04	Slc13a3, Rhbg, Slc22a3, Slc22a1	Hpgd, Slc16a10, Gck, Slc16a7
	MF	GO:0043295	glutathione binding	4	4	0	4/78	19/28396	0.2105	76.64	17.31	1.98e-07	3.54e-06	1.52e-06	Gstm2, Gstm3, Gstm6, Gstm1	—
	MF	GO:0004364	glutathione transferase activity	5	5	0	5/78	33/28396	0.1515	55.16	16.34	3.07e-08	5.81e-07	2.49e-07	Gstm2, Gstm3, Gsta3, Gstm6, Gstm1	—
	MF	GO:0045236	CXCR chemokine receptor binding	2	2	0	2/78	15/28396	0.1333	48.54	9.67	7.64e-04	4.82e-03	2.07e-03	Cxcl9, Cxcl1	—
	MF	GO:0004497	monooxygenase activity	19	15	4	19/78	155/28396	0.1226	44.63	28.58	1.65e-26	2.77e-24	1.19e-24	Cyp2d40, Cyp2c37, Cyp2a4, Cyp1a2, Cyp2c50, Cyp2c54, Cyp2a5, Akr1c20, Cyp2e1, Cyp2c29, Cyp7a1, Cyp27a1, Cyp2c38, Cyp3a59, Cyp2c55	Cyp2g1, Cyp2c39, Ahr, Cyp2a22
	MF	GO:0020037	heme binding	16	13	3	16/78	166/28396	0.0964	35.09	23.12	1.12e-20	6.00e-19	2.57e-19	Cyp2d40, Cyp2c37, Cyp2a4, Cyp1a2, Cyp2c50, Cyp2c54, Cyp2a5, Cyp2e1, Cyp2c29, Cyp7a1, Cyp27a1, Cyp2c38, Cyp2c55	Cyp2g1, Cyp2c39, Cyp2a22
	MF	GO:0005506	iron ion binding	13	12	1	13/78	174/28396	0.0747	27.2	18.19	1.70e-15	5.48e-14	2.35e-14	Cyp2c37, Lcn2, Cyp1a2, Cyp2c50, Cyp2c54, Cyp2e1, Cyp2c29, Cyp7a1, Cyp27a1, Cyp2c38, Cyp2c55, Scd2	Cyp2c39
	MF	GO:0015293	symporter activity	6	5	1	6/78	149/28396	0.0403	14.66	8.77	3.55e-06	4.97e-05	2.13e-05	Slc13a3, Slc1a2, Slc22a3, Slc1a4, Slc22a1	Slc16a7
	MF	GO:0072341	modified amino acid binding	4	4	0	4/78	119/28396	0.0336	12.24	6.45	3.29e-04	2.60e-03	1.11e-03	Gstm2, Gstm3, Gstm6, Gstm1	—
	Periportal
	Ontology	GO ID	GO Term	Total Genes	Upregulated	Downregulated	Gene Ratio	Background Ratio	Rich Factor	Fold Enrichment	Z-Score	P-value	Adjusted P-value	Q-value	Upregulated Genes	Downregulated Genes
	BP	GO:0072350	tricarboxylic acid metabolic process	4	0	4	4/42	18/28905	0.2222	152.94	24.6	1.16e-08	1.01e-05	5.68e-06	—	Acly, Ass1, Asl, Pck1
	BP	GO:0000050	urea cycle	2	0	2	2/42	10/28905	0.2	137.64	16.49	9.21e-05	3.12e-03	1.76e-03	—	Ass1, Asl
	BP	GO:0051764	actin crosslink formation	2	1	1	2/42	15/28905	0.1333	91.76	13.41	2.14e-04	5.15e-03	2.91e-03	Cobl	Gas2
	BP	GO:1901607	alpha-amino acid biosynthetic process	5	0	5	5/42	61/28905	0.082	56.41	16.53	2.84e-08	1.01e-05	5.68e-06	—	Sdsl, Gls2, Sds, Ass1, Asl
	BP	GO:0008593	regulation of Notch signaling pathway	3	1	2	3/42	94/28905	0.0319	21.96	7.77	3.49e-04	7.18e-03	4.05e-03	Enho	Hes1, Gas2
	BP	GO:0006805	xenobiotic metabolic process	4	1	3	4/42	129/28905	0.031	21.34	8.83	3.72e-05	1.89e-03	1.06e-03	As3mt	Cyp2u1, Gsta2, Cyp2f2
	BP	GO:0120254	olefinic compound metabolic process	5	1	4	5/42	172/28905	0.0291	20.01	9.54	5.01e-06	3.50e-04	1.97e-04	Cyp4a12a	Hsd17b6, Cyp2u1, Cyp2f2, Cyp17a1
	BP	GO:0001889	liver development	4	1	3	4/42	141/28905	0.0284	19.52	8.41	5.26e-05	2.21e-03	1.25e-03	Cobl	Hes1, Asl, Pck1
	BP	GO:0044282	small molecule catabolic process	8	0	8	8/42	353/28905	0.0227	15.6	10.53	3.76e-08	1.01e-05	5.68e-06	—	Hsd17b6, Mfsd2a, Cryl1, Bdh2, Sdsl, Gls2, Sds, Pck1
	BP	GO:0006575	cellular modified amino acid metabolic process	4	0	4	4/42	199/28905	0.0201	13.83	6.93	1.99e-04	5.11e-03	2.88e-03	—	Gsta2, Mfsd2a, Ass1, Asl
	BP	GO:0046890	regulation of lipid biosynthetic process	4	0	4	4/42	224/28905	0.0179	12.29	6.47	3.12e-04	6.81e-03	3.85e-03	—	Mfsd2a, Cyp17a1, Serpina12, Pck1
	CC	GO:0070852	cell body fiber	2	0	2	2/42	10/28618	0.2	136.28	16.4	9.39e-05	7.04e-03	4.65e-03	—	Ass1, Asl
	CC	GO:0030864	cortical actin cytoskeleton	3	1	2	3/42	84/28618	0.0357	24.34	8.21	2.58e-04	9.67e-03	6.38e-03	Cobl	Cdh1, Scnn1a
	MF	GO:0052869	arachidonic acid omega-hydroxylase activity	2	1	1	2/43	8/28396	0.25	165.09	18.08	6.24e-05	3.06e-03	1.45e-03	Cyp4a12a	Cyp2u1
	MF	GO:0016840	carbon-nitrogen lyase activity	3	0	3	3/43	13/28396	0.2308	152.39	21.26	9.15e-07	2.04e-04	9.63e-05	—	Sdsl, Sds, Asl
	MF	GO:0015643	toxic substance binding	2	0	2	2/43	16/28396	0.125	82.55	12.71	2.65e-04	4.22e-03	1.99e-03	—	Alb, Ass1
	MF	GO:0020037	heme binding	4	1	3	4/43	166/28396	0.0241	15.91	7.5	1.16e-04	3.18e-03	1.50e-03	Cyp4a12a	Cyp2u1, Cyp2f2, Cyp17a1
	MF	GO:0005506	iron ion binding	4	1	3	4/43	174/28396	0.023	15.18	7.31	1.39e-04	3.18e-03	1.50e-03	Cyp4a12a	Cyp2u1, Cyp2f2, Cyp17a1
	Wnt
	Ontology	GO ID	GO Term	Total Genes	Upregulated	Downregulated	Gene Ratio	Background Ratio	Rich Factor	Fold Enrichment	Z-Score	P-value	Adjusted P-value	Q-value	Upregulated Genes	Downregulated Genes
	BP	GO:0036514	dopaminergic neuron axon guidance	3	2	1	3/46	6/28905	0.5	314.18	30.63	7.52e-08	2.51e-06	1.10e-06	Wnt5a, Fzd3	Ryk
	BP	GO:0000320	re-entry into mitotic cell cycle	2	1	1	2/46	5/28905	0.4	251.35	22.35	2.47e-05	2.91e-04	1.28e-04	Ccnd1	Myc
	BP	GO:0035426	extracellular matrix-cell signaling	2	1	1	2/46	5/28905	0.4	251.35	22.35	2.47e-05	2.91e-04	1.28e-04	Lrp5	Fzd4
	BP	GO:0061643	chemorepulsion of axon	2	1	1	2/46	5/28905	0.4	251.35	22.35	2.47e-05	2.91e-04	1.28e-04	Wnt5a	Ryk
	BP	GO:0099566	regulation of postsynaptic cytosolic calcium ion concentration	2	1	1	2/46	7/28905	0.2857	179.53	18.86	5.18e-05	5.26e-04	2.30e-04	Wnt5a	Fzd9
	BP	GO:0008078	mesodermal cell migration	2	1	1	2/46	8/28905	0.25	157.09	17.63	6.90e-05	6.60e-04	2.89e-04	Lrp5	Lrp6
	BP	GO:2000108	positive regulation of leukocyte apoptotic process	3	1	2	3/46	33/28905	0.0909	57.12	12.88	1.99e-05	2.47e-04	1.08e-04	Wnt5a	Cd44, Myc
	BP	GO:0010463	mesenchymal cell proliferation	5	2	3	5/46	56/28905	0.0893	56.1	16.48	2.93e-08	1.07e-06	4.68e-07	Wnt5a, Sox9	Lrp6, Gpc3, Myc
	BP	GO:0097242	amyloid-beta clearance	3	1	2	3/46	37/28905	0.0811	50.95	12.14	2.82e-05	3.19e-04	1.40e-04	Lrp2	Lrp4, Lrp1
	BP	GO:0016055	Wnt signaling pathway	32	9	23	32/46	462/28905	0.0693	43.52	36.79	2.18e-47	2.52e-44	1.10e-44	Ccnd1, Wnt5b, Wnt5a, Fzd3, Lgr5, Lrp5, Fzd7, Sox9, Axin2	Rspo3, Fzd4, Fzd9, Fzd8, Lrp6, Cd44, Gpc3, Lrp4, Reck, Fzd6, Fzd5, Ryk, Sdc1, Znrf3, Gpc4, Ror1, Fzd1, Kremen1, Myc, Rnf43, Lgr4, Notum, Lrp1
	BP	GO:0001942	hair follicle development	7	4	3	7/46	120/28905	0.0583	36.65	15.63	8.33e-10	5.56e-08	2.44e-08	Wnt5a, Fzd3, Lgr5, Sox9	Lrp4, Fzd6, Lgr4
	BP	GO:0010812	negative regulation of cell-substrate adhesion	3	1	2	3/46	61/28905	0.0492	30.9	9.33	1.27e-04	1.11e-03	4.85e-04	Fzd7	Fzd4, Lrp1
	BP	GO:0061138	morphogenesis of a branching epithelium	11	3	8	11/46	229/28905	0.048	30.18	17.7	6.34e-14	1.06e-11	4.63e-12	Wnt5a, Lrp5, Sox9	Rspo3, Lrp6, Cd44, Gpc3, Fzd5, Myc, Ahr, Lgr4
	BP	GO:0060173	limb development	9	3	6	9/46	213/28905	0.0423	26.55	14.94	4.70e-11	5.88e-09	2.58e-09	Wnt5a, Lrp5, Sox9	Lrp6, Gpc3, Lrp4, Reck, Fzd6, Kremen1
	BP	GO:0060562	epithelial tube morphogenesis	15	6	9	15/46	395/28905	0.038	23.86	18.27	2.89e-17	7.23e-15	3.17e-15	Wnt5a, Fzd3, Lgr5, Lrp5, Lrp2, Sox9	Lrp6, Cd44, Gpc3, Fzd6, Fzd1, Sdc4, Myc, Ahr, Lgr4
	BP	GO:0043583	ear development	9	4	5	9/46	258/28905	0.0349	21.92	13.48	2.58e-10	2.58e-08	1.13e-08	Wnt5a, Fzd3, Lgr5, Sox9	Fzd6, Ror1, Sdc4, Myc, Lrp10
	BP	GO:0045598	regulation of fat cell differentiation	5	3	2	5/46	149/28905	0.0336	21.09	9.81	3.93e-06	6.10e-05	2.67e-05	Wnt5b, Wnt5a, Axin2	Lrp6, Lrp3
	BP	GO:0060021	roof of mouth development	3	1	2	3/46	101/28905	0.0297	18.66	7.1	5.64e-04	3.61e-03	1.58e-03	Wnt5a	Lrp6, Fzd1
	BP	GO:0001503	ossification	14	4	10	14/46	487/28905	0.0287	18.06	15.16	1.81e-14	3.29e-12	1.44e-12	Wnt5a, Lrp5, Sox9, Axin2	Fzd9, Lrp6, Gpc3, Lrp4, Lrp3, Fzd1, Kremen1, Ahr, Lgr4, Notum
	BP	GO:1905475	regulation of protein localization to membrane	6	0	6	6/46	215/28905	0.0279	17.54	9.72	1.15e-06	2.41e-05	1.05e-05	—	Gpc1, Fzd9, Gpc3, Lrp4, Gpc4, Lrp1
	BP	GO:0072001	renal system development	10	4	6	10/46	359/28905	0.0279	17.5	12.56	2.11e-10	2.35e-08	1.03e-08	Wnt5a, Lgr5, Lrp2, Sox9	Cd44, Gpc3, Lrp4, Myc, Ahr, Lgr4
	BP	GO:0048771	tissue remodeling	6	1	5	6/46	216/28905	0.0278	17.45	9.69	1.19e-06	2.45e-05	1.07e-05	Lrp5	Rspo3, Lrp6, Ahr, Lgr4, Lrp1
	BP	GO:0045732	positive regulation of protein catabolic process	5	3	2	5/46	199/28905	0.0251	15.79	8.36	1.60e-05	2.04e-04	8.92e-05	Wnt5a, Sox9, Axin2	Gpc3, Lrp1
	BP	GO:0007548	sex differentiation	8	4	4	8/46	336/28905	0.0238	14.96	10.28	5.45e-08	1.91e-06	8.38e-07	Ccnd1, Wnt5a, Lrp2, Sox9	Fzd4, Lrp6, Ahr, Lgr4
	BP	GO:0090287	regulation of cellular response to growth factor stimulus	7	2	5	7/46	327/28905	0.0214	13.45	9.04	8.15e-07	1.90e-05	8.31e-06	Wnt5a, Lrp2	Gpc1, Fzd4, Gpc3, Fzd1, Lrp1
	BP	GO:0051347	positive regulation of transferase activity	9	3	6	9/46	431/28905	0.0209	13.12	10.12	2.27e-08	8.72e-07	3.82e-07	Ccnd1, Wnt5a, Axin2	Fzd4, Fzd8, Fzd5, Ryk, Ror1, Myc
	BP	GO:0060560	developmental growth involved in morphogenesis	6	2	4	6/46	290/28905	0.0207	13	8.2	6.48e-06	9.32e-05	4.08e-05	Wnt5a, Sox9	Lrp6, Ryk, Ahr, Lrp1
	BP	GO:0019827	stem cell population maintenance	4	3	1	4/46	214/28905	0.0187	11.75	6.3	3.74e-04	2.63e-03	1.15e-03	Lrp5, Fzd7, Sox9	Myc
	BP	GO:0008361	regulation of cell size	4	1	3	4/46	223/28905	0.0179	11.27	6.15	4.36e-04	2.99e-03	1.31e-03	Wnt5a	Ryk, Ahr, Lrp1
	BP	GO:0007605	sensory perception of sound	4	1	3	4/46	284/28905	0.0141	8.85	5.31	1.08e-03	6.22e-03	2.73e-03	Lrp2	Fzd4, Ror1, Myc
	BP	GO:0042060	wound healing	5	2	3	5/46	373/28905	0.0134	8.42	5.76	3.09e-04	2.24e-03	9.82e-04	Wnt5a, Fzd7	Cd44, Fzd6, Sdc4
	CC	GO:0005796	Golgi lumen	7	0	7	7/46	22/28618	0.3182	197.95	37.08	2.88e-15	2.45e-13	1.57e-13	—	Gpc1, Sdc3, Gpc3, Sdc1, Gpc4, Sdc4, Sdc2
	CC	GO:0043235	receptor complex	7	2	5	7/46	418/28618	0.0167	10.42	7.78	4.42e-06	1.88e-04	1.21e-04	Lrp5, Lrp2	Cd44, Ryk, Ror1, Ahr, Lrp1
	MF	GO:0042813	Wnt receptor activity	12	3	9	12/44	16/28396	0.75	484.02	76.13	6.68e-32	9.68e-30	5.55e-30	Fzd3, Lrp5, Fzd7	Fzd4, Fzd9, Fzd8, Lrp6, Fzd6, Fzd5, Ryk, Ror1, Fzd1
	MF	GO:0017147	Wnt-protein binding	13	3	10	13/44	31/28396	0.4194	270.64	59.17	8.41e-30	6.10e-28	3.50e-28	Fzd3, Lrp5, Fzd7	Fzd4, Fzd9, Fzd8, Lrp6, Reck, Fzd6, Fzd5, Ryk, Ror1, Fzd1
	MF	GO:0005109	frizzled binding	9	3	6	9/44	42/28396	0.2143	138.29	35.08	9.22e-18	4.46e-16	2.56e-16	Wnt5b, Wnt5a, Fzd7	Rspo3, Lrp6, Ryk, Znrf3, Fzd1, Rnf43
	MF	GO:0031994	insulin-like growth factor I binding	2	1	1	2/44	13/28396	0.1538	99.29	13.96	1.81e-04	2.19e-03	1.25e-03	Lrp2	Igfbp4
	MF	GO:0034185	apolipoprotein binding	3	0	3	3/44	20/28396	0.15	96.8	16.88	3.88e-06	7.04e-05	4.04e-05	—	Lrp6, Lrp4, Lrp1
	MF	GO:0038024	cargo receptor activity	6	1	5	6/44	74/28396	0.0811	52.33	17.42	1.66e-09	4.82e-08	2.76e-08	Lrp2	Lrp6, Cd44, Sdc1, Lrp1, Lrp10
	MF	GO:0030165	PDZ domain binding	7	3	4	7/44	123/28396	0.0569	36.73	15.64	8.08e-10	2.93e-08	1.68e-08	Fzd3, Lrp2, Fzd7	Fzd4, Fzd8, Fzd1, Sdc2
	MF	GO:0031625	ubiquitin protein ligase binding	6	1	5	6/44	337/28396	0.0178	11.49	7.63	1.29e-05	2.08e-04	1.19e-04	Axin2	Fzd4, Fzd8, Fzd6, Fzd5, Myc

## Sheet: F6G
G
	GLUL mean optical density		GLUL area		CYP2F2 mean optical density		CYP2F2 area
	Sucnr1fl/fl	Hep-Sucnr1 KO	Sucnr1fl/fl	Hep-Sucnr1 KO	Sucnr1fl/fl	Hep-Sucnr1 KO	Sucnr1fl/fl	Hep-Sucnr1 KO
	0.0920831	0.0881429	1.16948	0.693727	0.13303	0.158076	0.915668	0.973586
	0.0746475	0.102136	0.784263	0.978023	0.125962	0.142738	0.940089	1.00989
	0.0781606	0.0864147	1.10143	0.638944	0.132891	0.177191	1.04944	1.09634
	0.0483387	0.0870802	1.38226	1.06741	0.116639	0.144089	0.89946	1.06457
	0.0487387	0.0871426	0.631447	0.78657	0.127261	0.154902	0.949598	1.09158
	0.0569713	0.0869553	0.823477	1.11412	0.123601	0.113554	0.873958	0.8839
	0.0548212	0.0812298	0.740437	0.875376	0.179039	0.14963	1.09785	1.06284
	0.0797129	0.0837422	0.609534	1.05991	0.182759	0.136351	1.11989	0.948733
	0.0817435	0.10369	1.75767	0.821747	0.175479	0.134652	1.15404	0.984176
