# Supplementary material for: SUCNR1 coordinates metabolic flux, mitochondrial function, and nutrient-dependent adaptation in hepatocytes
Source: Sci Adv. 2026 Jun 12;12(24):eaec8873. doi: 10.1126/sciadv.aec8873 (PMC13262611; doi:10.1126/sciadv.aec8873)
Supplement: Supplementary file 2 — Data S1 to S15 [file sciadv.aec8873_data_s1_to_s15.zip › aec8873_data_s7.xlsx]

## Sheet: SF1A
A
	Slc13a2			Slc13a3			Slc13a5
	Fed	Fasted	RF	Fed	Fasted	RF	Fed	Fasted	RF
	1.22262	1.03321	0.668887	1.06363	0.489358	1.03457	0.675506	0.803501	0.599168
	0.826112	0.846131	1.36533	0.94592	0.504244	0.634329	1.09633	0.868725	0.824071
	1.03211	1.24035	0.303778	0.905643	0.526758	0.783509	1.03772	1.19983	0.672796
	0.938511	0.887424	0.479467	0.95087	0.556971	0.861253	1.03044	0.979549	0.510455
	1.05144	0.791597	0.976988	1.09781	0.540973	0.759004	1.1789	0.805365	0.474282
	0.929208	0.541298	0.591375	1.03613	0.598252	0.919204	0.981104	1.2661	0.445855

## Sheet: SF1B
B
	Slc22a7			Slc22a13			Slc16a1
	Fed	Fasted	RF	Fed	Fasted	RF	Fed	Fasted	RF
	1.02593	0.308887	0.860807	2.54473	1.33764	4.03828	0.881379	1.20653	1.16021
	1.06729	0.208798	0.232702	0.862201	6.98856	3.0613	1.17661	1.21228	1.06908
	0.908813	0.299868	0.436033	1.54199	1.5199	5.44162	1.08064	1.34777	1.01972
	0.860318	0.233489	0.48858	0.488742	3.93944	3.09908	0.980766	1.4991	0.833547
	1.02807	0.386256	0.735637	0.231674	2.64475	3.7869	1.00668	1.50869	1.02401
	1.10957	0.184242	0.712521	0.330663	0.759095	2.74339	0.873923	1.68712	1.06792
