# Supplementary material for: SUCNR1 coordinates metabolic flux, mitochondrial function, and nutrient-dependent adaptation in hepatocytes
Source: Sci Adv. 2026 Jun 12;12(24):eaec8873. doi: 10.1126/sciadv.aec8873 (PMC13262611; doi:10.1126/sciadv.aec8873)
Supplement: Supplementary file 2 — Data S1 to S15 [file sciadv.aec8873_data_s1_to_s15.zip › aec8873_data_s8.xlsx]

## Sheet: S3A
A
		Sucnr1fl/fl			Hep-Sucnr1 KO
	scWAT	0.838507	1.34382	0.817674	0.780809	0.657434	1.00687
	eWAT	0.972482	0.519596	0.883646	2.03216	0.388621	0.579222
	BAT	1.18872	1.01563	0.79565	0.561921	0.89251	1.12683

## Sheet: S3B
B
	Lactate		Pyruvate		Glycerol
	Sucnr1fl/fl	Hep-Sucnr1 KO	Sucnr1fl/fl	Hep-Sucnr1 KO	Sucnr1fl/fl	Hep-Sucnr1 KO
	2.1007	2.26457	98.5255	95.753	199.883	196.923
	2.41217	2.49139	78.5371	56.7265	229.187	209.207
	1.58196	1.888	48.6775	64.0265	207.135	180.717
	1.51468	1.96505	76.7372	102.975	218.457	224.525
	1.79684	1.82614	74.8256	87.2233	223.785	198.625
			78.6712		153.788

## Sheet: S3C
C
	SIRT1		FOXO1		PCK1		G6PASE
	Sucnr1fl/fl	Hep-Sucnr1 KO	Sucnr1fl/fl	Hep-Sucnr1 KO	Sucnr1fl/fl	Hep-Sucnr1 KO	Sucnr1fl/fl	Hep-Sucnr1 KO
	1.14885	0.900274	0.633029	1.13552	0.960851	0.904193	0.754875	1.2408
	1.03299	0.949115	1.04082	0.958024	0.937345	0.986757	0.886211	1.14529
	1.01657	0.988765	1.12729	0.722262	1.18233	0.710676	1.20748	0.861294
	0.801588	0.704255	1.19886	0.656795	0.919475	0.583942	1.15143	0.628134
