# Supplementary material for: SUCNR1 coordinates metabolic flux, mitochondrial function, and nutrient-dependent adaptation in hepatocytes
Source: Sci Adv. 2026 Jun 12;12(24):eaec8873. doi: 10.1126/sciadv.aec8873 (PMC13262611; doi:10.1126/sciadv.aec8873)
Supplement: Supplementary file 2 — Data S1 to S15 [file sciadv.aec8873_data_s1_to_s15.zip › aec8873_data_s9.xlsx]

## Sheet: SF4A
A
	Sucnr1fl/fl	Hep-Sucnr1 KO
	17.69	18.16
	17.43	17.05
	17.6	17.46
	16.81	16.8
		18.18
		16.58

## Sheet: SF4B
B
		Sucnr1fl/fl				Hep-Sucnr1 KO
	0	201	188	195	203	168	168	176	194
	15	455	484	436	434	538	453	453	461
	30	362	308	383	326	307	315	400	407
	60	203	187	220	240	182	257	232	286
	120	187	142	189	190	151	177	178	211
	AUC
	Sucnr1fl/fl			Hep-Sucnr1 KO
	Mean	SEM	N	Mean	SEM	N
	30889	1209	4	32649	1934	4

## Sheet: SF4C
C
		Sucnr1fl/fl						Hep-Sucnr1 KO
	0	189	180	181	176	200	180	208	200	180	192	197	176	208	160	175	200
	15	103	105	137	109	109	121	105	122	110	102	101	131	123	100	140	115
	30	97	130	123	146	133	117	126	132	126	117	125	139	124	130	136	167
	60	107	122	137	146	146	143	116	149	134	183	134	158	165	181	157	196
	120	111	149	135	163	162	147	132	143	147	149	144	158	177	151	165	216
	Sucnr1fl/fl			Hep-Sucnr1 KO
	Mean	SEM	N	Mean	SEM	N
	16233	849.4	6	17945	1143	10

## Sheet: SF4D
D
		Sucnr1fl/fl					Hep-Sucnr1 KO
	0	68	82	77	74	83	92	85	82	85	83
	15	109	134	112	92	115	126	122	129	117.5	128
	30	137	165	143	143	131	145	157	165	149	183
	60	102	119	125	112	118	113	122	119	113	151
	120	76	79	82	71	81	73	82	77	83	85
	Sucnr1fl/fl			Hep-Sucnr1 KO
	Mean	SEM	N	Mean	SEM	N
	13016	420.5	5	14066	608.2	5

## Sheet: SF4E
E
	Sucnr1fl/fl	Hep-Sucnr1 KO
	68	92
	82	85
	77	82
	74	85
	83	83
