# Supplementary material for: SUCNR1 coordinates metabolic flux, mitochondrial function, and nutrient-dependent adaptation in hepatocytes
Source: Sci Adv. 2026 Jun 12;12(24):eaec8873. doi: 10.1126/sciadv.aec8873 (PMC13262611; doi:10.1126/sciadv.aec8873)
Supplement: Supplementary file 2 — Data S1 to S15 [file sciadv.aec8873_data_s1_to_s15.zip › aec8873_data_s10.xlsx]

## Sheet: SF6A
A
		Sucnr1fl/fl			Hep-Sucnr1 KO
	Phosphoenolpyruvic acid	15.8603	26.0084	30.4258	14.7989	28.7799	16.6908
	a-ketoglutaric acid	7.7319	11.4237	34.8256	6.51572	18.7781	7.43487
	Glucose	1.22813	1.58876	2.98637	2.15284	1.50974	2.09361
	Ribose-5-Phosphate	9.93223	5.37716	22.2692	7.1739	9.4377	6.90578
	Glutamic acid	19.0511	14.4397	70.9205	15.1519	21.3295	10.767
	Aspartic acid	16.7787	47.0175	11.206	30.1426	42.0418	80.2428
	Lactic acid	8.49463	9.27997	6.64089	19.4733	9.62836	16.955
	Malic acid	33.7879	31.1868	21.5989	65.2235	23.5727	38.4002
	Glucose-6-Phosphate	17.9762	10.6303	21.502	17.0158	20.7825	23.7434
	Dihydroxyacetone-phosphate	65.5885	73.6746	112.27	87.9471	78.8834	81.0564
	Alanine	239.194	176.825	363.567	148.149	160.06	115.517
	Fumaric acid	249.832	206.713	182.767	344.709	399.558	220.331
	2-Phosphoglyceric acid	15.1577	8.26826	32.1409	13.1224	23.771	12.1153
	3-Phosphoglyceric acid	40.8382	58.472	86.2627	48.784	77.8643	46.0136
	Succinic acid	134.593	165.172	173.823	168.823	172.686	233.827
	Glutamine	62.2245	61.4294	48.7623	128.969	80.9378	90.5991

## Sheet: SF6B
B
		Sucnr1fl/fl			Hep-Sucnr1 KO
	Phosphoenolpyruvic acid	73.2878	79.7509	78.4289	69.5781	81.1457	78.7157
	a-ketoglutaric acid	0	0	0	0	0	0
	Glucose	56.1544	58.0788	38.4189	67.1419	43.7549	60.0756
	Ribose-5-Phosphate	6.62025	4.18555	6.04257	4.57198	3.95292	3.98108
	Glutamic acid	3.09618	1.71836	1.40516	2.13124	4.11515	4.13018
	Aspartic acid	0.0252341	0.293616	4.49979	0	0	0
	Lactic acid	3.17989	10.7377	6.38812	3.09809	5.77033	8.47463
	Malic acid	2.26672	11.4427	8.00173	0	15.8046	4.60191
	Glucose-6-Phosphate	76.3725	81.3224	84.361	76.7126	82.2447	81.4632
	Dihydroxyacetone-phosphate	68.8531	79.0672	51.3748	67.4043	78.4565	77.3766
	Alanine	0	0	0	0	0	0
	Fumaric acid	28.1635	22.7988	31.643	21.6679	26.3176	22.4899
	2-Phosphoglyceric acid	59.3606	71.0982	70.1249	65.9047	93.0756	66.0482
	3-Phosphoglyceric acid	56.0064	66.3076	76.8321	36.5569	67.3652	63.2633
	Succinic acid	0.522435	0.947223	0.585562	0.257877	0	0.130137
	Glutamine	0.624829	2.65858	0.165987	0.2578	0.769565	0.203039
