# Supplementary material for: SUCNR1 coordinates metabolic flux, mitochondrial function, and nutrient-dependent adaptation in hepatocytes
Source: Sci Adv. 2026 Jun 12;12(24):eaec8873. doi: 10.1126/sciadv.aec8873 (PMC13262611; doi:10.1126/sciadv.aec8873)
Supplement: Supplementary file 2 — Data S1 to S15 [file sciadv.aec8873_data_s1_to_s15.zip › aec8873_data_s11.xlsx]

## Sheet: SF6A
A
	Scramble	Sucnr1 siRNA
	1.1549	0.220112
	1.4031	0.105915
	0.846145	0.039869
	0.900856	0.196346
	0.853969	0.152057
	0.841036	0.284637

## Sheet: SF6B
B
	Time (minutes)	Scramble			Sucnr1 siRNA					Scramble			Sucnr1 siRNA
		P11	P12	P13	P11	P12	P13		Non-mito O2 production	41.38	38.97	46.46	25.41	3.81	20.8
	1.55349	173.053	249.207	263.74	62.8251	17.781	63.7757		Basal respiration	114.52	203.52	214.63	33.99	8.25	39.57
	10.1622	161.256	242.206	246.39	61.5937	14.2406	61.947		Maximal respiration	443.64	489.52	523.1	52.7	16.45	65.24
	18.7826	155.905	242.491	238.763	59.3985	12.0548	60.3703		Proton leak	34.93	28.32	47.57	6.24	-6.53	8.26
	27.4912	76.3083	67.2911	97.9489	34.9168	-2.72028	31.9595		ATP production	98.83	175.2	144.73	27.76	14.78	31.31
	36.1068	77.6031	78.6532	96.1522	32.7815	1.59076	30.1694		Spare respiratory capacity	221.8	286	330.8	18.7	8.2	25.68
	44.7076	78.8049	81.3062	94.0347	31.6424	2.97379	29.0638
	53.4142	351.623	516.901	550.996	70.0682	20.2575	82.8183
	62.0257	370.587	528.49	556.249	76.3729	18.2547	86.0473
	70.6368	377.705	528.435	569.564	78.103	16.6344	84.7768
	79.3513	41.3806	38.9681	46.4626	25.7558	3.80828	20.8036
	87.9613	47.1702	49.084	54.8864	28.4375	7.79699	21.6807
	96.5778	44.9443	48.6734	54.3073	25.4067	7.45222	20.8266

## Sheet: SF6C
C
	Time (minutes)	Scramble			Sucnr1 siRNA
		P11	P12	P13	P11	P12	P13
	1.55349	21.1579	32.0449	31.4972	6.533	-0.433406	7.85267
	10.1622	20.679	32.294	29.8221	6.70334	-0.0516535	7.46143
	18.7826	20.3799	31.2922	28.4452	6.42589	-0.51195	7.17967
	27.4912	26.0036	47.7889	45.1071	8.21764	-0.978396	10.1168
	36.1068	26.5239	48.3673	42.5792	7.75838	-0.431271	9.61368
	44.7076	26.2981	49.0888	41.3504	7.26372	-0.137629	9.70434
	53.4142	27.9574	54.6763	43.8179	7.86276	-0.302262	10.0091
	62.0257	29.0776	52.5312	43.1905	8.30496	-0.465284	9.33549
	70.6368	29.3288	52.223	44.302	8.00703	-0.399792	9.03992
	79.3513	24.3254	47.3489	38.6384	6.82264	-0.158609	8.80888
	87.9613	24.3423	49.2855	40.0344	6.675	-0.294181	9.22157
	96.5778	24.0831	49.2459	40.1953	6.24334	-0.304658	8.99042

## Sheet: SF6D
D
	Time (minutes)	Control			NF-56-EJ40 + cESA			NF-56-EJ40					Control			NF-56-EJ40			NF-56-EJ40 + cESA
	1.55312	52.102	34.1977	60.5493	86.9267	9.59413	48.2546	19.4922	2.52311	4.39136		Non-mito O2 production	5.11	8.45	15.61	-8.97	-1.11	-1.72	4.74	5.4	9.5
	10.1857	50.4842	32.0482	57.2368	83.1254	9.24666	44.348	15.3976	2.31729	2.61647		Basal respiration	45.78	15.55	106.55	27.77	1.56	4.03	58.7	1.87	33.82
	18.8259	50.8921	27.6675	57.7574	82.2885	7.26832	43.3207	13.5241	0.0513361	2.31765		Maximal respiration	72.06	34.22	201.31	3	2.13	2.1	75.63	1.67	58.36
	27.5601	24.7995	8.65628	24.5611	52.5257	5.10825	20.6449	10.1319	2.28104	1.9397		Proton leak	19.39	2.78	29.3	23.7	1.21	2.34	37.32	-1.13	9.92
	36.182	24.7167	11.8497	24.8133	52.1377	4.64789	20.4146	10.0008	2.21118	1.92232		ATP production	26.4	13.78	77.24	4.07	-1.22	1.69	25.45	2.99	23.9
	44.7883	25.7707	9.86622	24.9016	51.126	4.27586	19.425	10.0617	1.07067	2.15021		Spare respiratory capacity	26.27	18.67	112.48	-25.73	2.45	-1.93	14.97	1.13	24.54
	53.5147	74.9515	49.7551	104.139	79.1312	7.07117	67.8645	0	1.04078	2.08011
	62.1227	76.7895	52.6474	103.548	89.4389	5.47137	67.1121	0	1.93684	1.24435
	70.7399	71.7544	51.7582	98.8094	87.7591	5.29296	64.94	0	1.10994	1.86686
	79.4628	5.10728	5.63006	12.1871	13.81	6.40729	9.91944	1.57782	1.66537	1.66214
	88.096	7.62601	4.1277	12.3632	15.6377	5.40286	10.9481	1.52101	1.82328	2.09123
	96.7042	9.51209	4.87069	12.1148	14.6156	5.53127	9.5024	0	1.41436	1.6058

## Sheet: SF6E
E
	Time (minutes)	Control			NF-56-EJ40 + cESA			NF-56-EJ40
	1.55312	9.34279	7.22161	11.2516	11.7885	0	10.5772	0.723656	0.821234	1.66941
	10.1857	9.34416	7.155	11.2084	11.5566	0.760091	9.8473	0.591512	0.408498	1.45794
	18.8259	9.86625	6.56086	11.3003	11.8012	0.100531	9.98343	1.32171	0.596532	0.904671
	27.5601	14.7339	10.5927	17.8556	18.3386	1.1797	14.4319	1.15982	0.279141	1.10144
	36.182	14.8664	10.7018	18.3242	18.3158	0.401879	14.3038	0.450145	0.191668	1.38298
	44.7883	15.995	11.2194	18.5281	19.1173	0.726243	14.0096	0.975619	0.531669	1.02633
	53.5147	16.5294	11.1033	18.8417	18.8078	1.2769	14.1747	0.662754	0.86933	0.936718
	62.1227	16.181	10.5352	17.8748	18.1994	1.45849	13.2509	0.820035	0.438593	0.781563
	70.7399	15.7826	10.1437	17.5463	18.1099	0.345628	13.0879	0.671507	0.301292	0.910127
	79.4628	14.9747	10.615	16.5449	17.572	1.30494	12.2166	0.707573	0.325859	0.871707
	88.096	14.8903	9.87053	15.993	17.5298	0.215082	11.966	1.32061	0.489439	0.810451
	96.7042	14.3793	9.5868	15.5907	16.7625	0.302281	12.1731	0.479633	0.218906	0.913125

## Sheet: SF6F
F
	Scramble	Sucnr1 siRNA
	94.8	91.2
	92.7	93.1
	94	93.6
	94.1	90
	96.1	89
	96.6	86.1
	95.4	86.5
	94.9	85.1
	93	85.6
	93.2

## Sheet: SF6G
G
		scramble			Sucnr1 siRNA
	C-V	1.184	0.856169	0.959832	2.41908	1.05202	1.32677
	C-III	1.33732	0.72124	0.941437	1.54618	1.1619	0.789156
	C-IV	1.31115	0.66558	1.02327	0.934703	0.558821	1.00722
	C-II	1.19028	0.932445	0.877276	1.35559	0.911258	1.23864

## Sheet: SF6H
H
		Sucnr1fl/fl			Hep-Sucnr1 KO
	Basal	24.92	24.0567	18.8333	12.17	20.54	24.4267
	ADP	28.98	39.1267	23.7	19.5233	28.1667	21.0667
	Oligomycin	-6.51667	8.58333	25.0433	5.36	6.30333	6.34333
	FCCP	1.64333	7.25667	22.6067	14.2533	8.51333	17.9533
	Rotenone and Antimycin A	-14.61	-12.6333	9.76333	11.02	-3.83333	2.18333
