# Supplementary material for: SUCNR1 coordinates metabolic flux, mitochondrial function, and nutrient-dependent adaptation in hepatocytes
Source: Sci Adv. 2026 Jun 12;12(24):eaec8873. doi: 10.1126/sciadv.aec8873 (PMC13262611; doi:10.1126/sciadv.aec8873)
Supplement: Supplementary file 2 — Data S1 to S15 [file sciadv.aec8873_data_s1_to_s15.zip › aec8873_data_s12.xlsx]

## Sheet: SF8A
A
	GeneSymbol	Accession	Log2FoldChange	P.Value	P.Adj	ZScore
	Apoa5	Q8C7G5	-1.21486	6.11194e-05	0.0826404	-1.53845e-15
	C4b	P01029	1.80776	8.3865e-05	0.0826404	9.99201e-16
	Necap1	Q9CR95	-2.76543	0.000117348	0.0826404	-3.25137e-16
	Rpl15	Q9CZM2	0.847792	0.000188444	0.0826404	3.33067e-15
	Pygl	Q9ET01	-1.46749	0.000194926	0.0826404	1.86359e-15
	Pacsin3	Q99JB8	1.03326	0.000198717	0.0826404	1.7605e-15
	Fbl	P35550	1.12008	0.000261458	0.0826404	-8.56458e-16
	Bag3	Q9JLV1	0.798834	0.000275731	0.0826404	-1.18952e-15
	Hypk	Q9CR41	0.777861	0.00029061	0.0826404	3.63202e-15
	Chchd2	Q9D1L0	0.925479	0.000346342	0.0826404	-2.98174e-15
	Agfg1	Q8K2K6	-1.15627	0.000350711	0.0826404	1.57017e-15
	Ist1	Q9CX00	1.41698	0.000423032	0.0887438	0
	Ube2g1	P62254	0.847183	0.000445088	0.0887438	1.06264e-15
	Plrg1	Q922V4	1.23188	0.000487568	0.0902697	7.21645e-16
	Pdk4	O70571	-2.79163	0.000595797	0.0935151	-1.11022e-17
	Rpl4	Q9D8E6	0.656789	0.000602162	0.0935151	-4.34573e-15
	Chmp1a	Q921W0	1.58412	0.000696157	0.0935151	1.34615e-15
	C3	CON_Q2UVX4	-1.12952	0.000723895	0.0935151	1.59396e-15
	Dhx36	Q8VHK9	1.66557	0.000736958	0.0935151	1.03092e-15
	Tmco1	Q921L3	1.24259	0.000757231	0.0935151	-1.42346e-15

## Sheet: SF8B
B
	GeneSymbol	Accession	Log2FoldChange	P.Value	P.Adj	ZScore
	Agfg1	Q8K2K6	-1.50187	1.49416e-05	0.038639	1.58603e-17
	Cenpv	Q9CXS4	-2.0518	8.14079e-05	0.07019	-4.996e-16
	Ndufb4	Q9CQC7	-0.980694	8.14269e-05	0.07019	-1.58603e-17
	Gys2	Q8VCB3	-2.51143	0.000280843	0.139915	7.05785e-16
	Stbd1	Q8C7E7	-1.19086	0.000320656	0.139915	2.25217e-15
	Gss	P51855	0.967474	0.000372985	0.139915	-3.17207e-17
	Supt5h	O55201	1.88827	0.000378734	0.139915	-1.28865e-17
	Pygl	Q9ET01	-0.851473	0.00051996	0.168077	3.22758e-15
	Ndufaf4	Q9D1H6	-1.02851	0.000640265	0.182991	1.73671e-15
	Tra2b	P62996	0.877662	0.000720251	0.182991	-1.03885e-15
	Necap1	Q9CR95	-2.37258	0.000778384	0.182991	4.16334e-16
	Pdcd5	P56812	0.925929	0.000903296	0.19466	-2.88658e-15
	Hba	P01942	-1.00854	0.0010632	0.211496	1.75257e-15
	Errfi1	Q99JZ7	-1.33784	0.00121563	0.224545	1.11022e-17
	Snca	O55042	-1.463	0.00140797	0.242734	5.55112e-16
	Ttll12	Q3UDE2	-0.78021	0.00154491	0.249696	1.58603e-17
	Hbb-b1	P02088	-0.875861	0.00207974	0.316365	-2.96588e-15
	Pcyt2	Q922E4	-0.930775	0.00249068	0.357828	2.76366e-15
	Apoo	Q9DCZ4	-0.882814	0.00281481	0.383111	1.14723e-15
	Ppp1cc	P63087	-1.06937	0.00324081	0.417168	-5.55112e-17

## Sheet: SF8C
C
	BiP				p-eiF2⍺ / eiF2⍺
	Sucnr1fl/fl		Hep-Sucnr1 KO		Sucnr1fl/fl		Hep-Sucnr1 KO
	Fasted	RF	Fasted	RF	Fasted	RF	Fasted	RF
	0.979114	1.44058	0.913911	1.33915	1.03924	1.33404	1.09225	1.17908
	0.990559	1.6232	0.961437	1.14367	1.13275	1.23437	0.884019	1.38379
	1.03033	1.55609	1.12465	1.79883	0.828017	1.69094	1.02373	1.29192
		1.83583		0.935784		1.4327		0.986684
