# Supplementary material for: SUCNR1 coordinates metabolic flux, mitochondrial function, and nutrient-dependent adaptation in hepatocytes
Source: Sci Adv. 2026 Jun 12;12(24):eaec8873. doi: 10.1126/sciadv.aec8873 (PMC13262611; doi:10.1126/sciadv.aec8873)
Supplement: Supplementary file 2 — Data S1 to S15 [file sciadv.aec8873_data_s1_to_s15.zip › aec8873_data_s13.xlsx]

## Sheet: SF9A
A
	Slc13a2						Slc13a3						Slc13a5
	E19.5	P5	P10	P14	3 months		E19.5	P5	P10	P14	3 months		E19.5	P5	P10	P14	3 months
	0.188719	0.149912	0.118941	0.0258513	3.21825		1.25767	2.08541	2.88852	1.83195	0.0452537		0.648829	1.4109	2.02816	6.98608	17.5147
	0.636435	0.0605386	0.0460895	0.0294335	5.92733		0.991731	1.69308	2.3496	2.58481	0.0370697		1.0351	0.277065	2.60453	2.98297	31.3912
	0.318954	0.103694	0.0924208	0.164355	3.25765		1.00575	1.89446	2.02472	1.4271	0.0439925		0.86976	0.396936	0.955638	4.44268	38.0564
	1.06805	0.0926094	0.0651975	0.0614714	7.65248		0.823263	0.929475	2.10414	1.52507	0.0450938		1.44631	1.24138	3.48887	5.96821	33.9973
	2.78784	0.102461		0.067102			0.921588	1.84326		1.78677						19.6915

## Sheet: SF9B
B
	Slc16a1						Slc22a7
	E19.5	P5	P10	P14	3 months		E19.5	P5	P10	P14	3 months
	1.20026	0.892236	0.822377	0.465859	0.092527		0.399542	1804.84	6868.97	10104.1	1166.25
	1.05604	0.861134	0.857289	0.618091	0.0821169		0.59215	1657.87	7141.09	14542.6	379.192
	0.912566	0.854101	1.00614	0.419392	0.103891		1.84706	1717.78	12142.6	9361.41	774.295
	0.861815	0.884829	0.871766	0.426892	0.0988926		1.16125	1131.02	8367.05	9230.18	463.199
	0.969319	0.760929		0.501971				2765.33		11437.8
