# Supplementary material for: SUCNR1 coordinates metabolic flux, mitochondrial function, and nutrient-dependent adaptation in hepatocytes
Source: Sci Adv. 2026 Jun 12;12(24):eaec8873. doi: 10.1126/sciadv.aec8873 (PMC13262611; doi:10.1126/sciadv.aec8873)
Supplement: Supplementary file 2 — Data S1 to S15 [file sciadv.aec8873_data_s1_to_s15.zip › aec8873_data_s14.xlsx]

## Sheet: SF10
		LFC
	b-MCA	4.81553
	CA	5.61928
	CDCA	4.32333
	GCA	4.60764
	TCA	5.1861
	TCDCA	5.62648
	DCA	1.7684
	HDCA	2.91266
	LCA	0.807474
	UDCA	8.18108
	TDCA	5.1861
	TLCA	5.24199
	TUDCA	6.67069
