# Supplementary material for: SUCNR1 coordinates metabolic flux, mitochondrial function, and nutrient-dependent adaptation in hepatocytes
Source: Sci Adv. 2026 Jun 12;12(24):eaec8873. doi: 10.1126/sciadv.aec8873 (PMC13262611; doi:10.1126/sciadv.aec8873)
Supplement: Supplementary file 2 — Data S1 to S15 [file sciadv.aec8873_data_s1_to_s15.zip › aec8873_data_s15.xlsx]

## Sheet: ProteinGroups
Protein FDR Confidence: Combined	Master	Accession	Description	Gene ID	Gene Symbol	Coverage [%]	# Peptides	# PSMs	# Unique Peptides	# AAs	MW [kDa]	calc. pI	Score Mascot: Mascot	# Protein Groups	Modifications	Found in Sample: [S4] F4: Sample, Alb, F, 05	Found in Sample: [S5] F5: Sample, Alb, F, 06	Found in Sample: [S6] F6: Sample, Alb, F, 07	Found in Sample: [S11] F11: Sample, Alb, RF, 12	Found in Sample: [S12] F12: Sample, Alb, RF, 13	Found in Sample: [S13] F13: Sample, Alb, RF, 14	Found in Sample: [S14] F14: Sample, Alb, RF, 15	Found in Sample: [S1] F1: Sample, Flox, F, 02	Found in Sample: [S2] F2: Sample, Flox, F, 03	Found in Sample: [S3] F3: Sample, Flox, F, 04	Found in Sample: [S7] F7: Sample, Flox, RF, 08	Found in Sample: [S8] F8: Sample, Flox, RF, 09	Found in Sample: [S9] F9: Sample, Flox, RF, 10	Found in Sample: [S10] F10: Sample, Flox, RF, 11	Biological Process	Cellular Component	Molecular Function	Pfam IDs	Reactome Pathways	WikiPathways	Abundances (Normalized): F4: Sample, Alb, F, 05	Abundances (Normalized): F5: Sample, Alb, F, 06	Abundances (Normalized): F6: Sample, Alb, F, 07	Abundances (Normalized): F11: Sample, Alb, RF, 12	Abundances (Normalized): F12: Sample, Alb, RF, 13	Abundances (Normalized): F13: Sample, Alb, RF, 14	Abundances (Normalized): F14: Sample, Alb, RF, 15	Abundances (Normalized): F1: Sample, Flox, F, 02	Abundances (Normalized): F2: Sample, Flox, F, 03	Abundances (Normalized): F3: Sample, Flox, F, 04	Abundances (Normalized): F7: Sample, Flox, RF, 08	Abundances (Normalized): F8: Sample, Flox, RF, 09	Abundances (Normalized): F9: Sample, Flox, RF, 10	Abundances (Normalized): F10: Sample, Flox, RF, 11
High	Master Protein	P01942	Hemoglobin subunit alpha OS=Mus musculus OX=10090 GN=Hba PE=1 SV=2	P01942	Hba	68	7	1262	6	142	15.1	8.22	19541	1		High	High	High	High	High	High	High	High	High	High	High	High	High	High	other metabolic processes;transport;developmental processes;other biological processes	non-structural extracellular;cytosol;other cell component	signal transduction activity or receptor binding;other molecular function	Pf00042	Scavenging of heme from plasma; Erythrocytes take up carbon dioxide and release oxygen; Erythrocytes take up oxygen and release carbon dioxide; Cytoprotection by HMOX1; Heme signaling		1.03073e+10	7.99814e+09	6.9807e+09	3.43151e+09	4.3033e+09	4.14709e+09	4.77104e+09	2.35901e+09	6.05756e+09	6.78723e+09	6.00346e+09	5.1929e+09	4.25174e+09	5.39974e+09
High	Master Protein	P02088	Hemoglobin subunit beta-1 OS=Mus musculus OX=10090 GN=Hbb-b1 PE=1 SV=2	mmu:100503605; mmu:101488143; mmu:15129; P02088; Q54AI0; Q91V86; Q9CRZ2; Q9CXH5; Q9CY12; Q9CY54; Q9R0S6	Hbb-b1	71	11	1131	10	147	15.8	7.65	17475	1	Acetyl [N-Term]	High	High	High	High	High	High	High	High	High	High	High	High	High	High	other metabolic processes;transport;other biological processes	non-structural extracellular;cytosol;other cell component	other molecular function	Pf00042		Comprehensive IL-17A signaling	9.95696e+09	8.13949e+09	6.98663e+09	3.80829e+09	4.2169e+09	4.88316e+09	5.26734e+09	2.68499e+09	6640526317	7.63105e+09	5.62837e+09	4.68586e+09	3.95394e+09	5.36793e+09
High	Master Protein	P12710	Fatty acid-binding protein, liver OS=Mus musculus OX=10090 GN=Fabp1 PE=1 SV=2	mmu:14080; P12710	Fabp1	76	9	1723	9	127	14.2	8.56	24585	1		High	High	High	High	High	High	High	High	High	High	High	High	High	High	stress response;transport;other biological processes	cytosol;nucleus;other cytoplasmic organelle;other cell component	transporter activity;other molecular function	Pf00061	Triglyceride catabolism; Cytoprotection by HMOX1; Heme degradation; Regulation of lipid metabolism by PPARalpha	Selenium metabolism / selenoproteins; PPAR signaling pathway	5.45504e+09	4.64885e+09	5.1475e+09	4.84133e+09	5.64102e+09	5.31571e+09	5.63468e+09	6.02361e+09	4.82083e+09	5.51068e+09	3.54582e+09	5.75009e+09	5.38304e+09	4.63001e+09
High	Master Protein	Q922E4	Ethanolamine-phosphate cytidylyltransferase OS=Mus musculus OX=10090 GN=Pcyt2 PE=1 SV=1	mmu:68671; Q922E4; Q99J50	Pcyt2	60	17	315	17	404	45.2	6.58	3352	1		High	High	High	High	High	High	High	High	High	High	High	High	High	High	other metabolic processes	other cell component	other molecular function	Pf01467	Synthesis of PE	One-carbon metabolism and related pathways; Kennedy pathway; Glycerolipids and glycerophospholipids; Glycerolipids and glycerophospholipids	3.6588e+09	3.07538e+09	2.52247e+09	1.41052e+09	1.33626e+09	1.81181e+09	1.91988e+09	1.03422e+09	2.47286e+09	2.60047e+09	2.05156e+09	1.71911e+09	1.40713e+09	1.82047e+09
High	Master Protein	P19157	Glutathione S-transferase P 1 OS=Mus musculus OX=10090 GN=Gstp1 PE=1 SV=2	mmu:14870; P19157; Q8BNY4	Gstp1	80	14	1354	14	210	23.6	7.87	19876	1		High	High	High	High	High	High	High	High	High	High	High	High	High	High	cell cycle OR cell proliferation;other metabolic processes;stress response;developmental processes;other biological processes	plasma membrane;other membranes;cytosol;mitochondrion;nucleus;other cell component	enzyme regulator activity;other molecular function	Pf02798, Pf14497	Neutrophil degranulation; Glutathione conjugation; Paracetamol ADME; Detoxification of Reactive Oxygen Species	Metapathway biotransformation; Oxidative stress and redox pathway	2.3088e+09	2.06414e+09	2.15922e+09	1.82252e+09	2.10153e+09	2.15824e+09	2.18407e+09	2.21476e+09	2.38186e+09	2.47945e+09	2.86228e+09	2.93043e+09	3.07126e+09	2.61287e+09
High	Master Protein	Q8C196	Carbamoyl-phosphate synthase [ammonia], mitochondrial OS=Mus musculus OX=10090 GN=Cps1 PE=1 SV=2	A0JNU4; mmu:227231; Q6NX75; Q8C196	Cps1	81	97	6504	95	1500	164.5	6.92	87709	1		High	High	High	High	High	High	High	High	High	High	High	High	High	High	other metabolic processes;stress response;developmental processes;other biological processes	plasma membrane;other membranes;mitochondrion;nucleus;other cell component	other molecular function	Pf00117, Pf00988, Pf02142, Pf02786, Pf02787	Urea cycle		1.91879e+09	2.45488e+09	2.39159e+09	2.71444e+09	2.0286e+09	1.95076e+09	2.49179e+09	1.99141e+09	2.71263e+09	1.87762e+09	2.55528e+09	2.28675e+09	2.0707e+09	2.53373e+09
High	Master Protein	P07724	Albumin OS=Mus musculus OX=10090 GN=Alb PE=1 SV=3	mmu:11657; P07724; Q3TV03; Q61802; Q8C7C7; Q8C7H3; Q8CG74	Alb	82	49	2401	44	608	68.6	6.07	36254	1		High	High	High	High	High	High	High	High	High	High	High	High	High	High	stress response;other biological processes	non-structural extracellular;extracellular matrix;ER/Golgi;other cell component	nucleic acid binding activity;other molecular function	Pf00273	Scavenging of heme from plasma; Platelet degranulation ; Regulation of Insulin-like Growth Factor (IGF) transport and uptake by Insulin-like Growth Factor Binding Proteins (IGFBPs); Post-translational protein phosphorylation; Cytoprotection by HMOX1; Heme degradation; Aspirin ADME; Prednisone ADME; Recycling of bile acids and salts; Heme biosynthesis; Ciprofloxacin ADME; HDL remodeling		1.67457e+09	1.35602e+09	1.03245e+09	9.70194e+08	7.9625e+08	8.87571e+08	1.09644e+09	1.13386e+09	9.29654e+08	1.89711e+09	8.59281e+08	9.20733e+08	9.09076e+08	8.49492e+08
High	Master Protein	O35490	Betaine--homocysteine S-methyltransferase 1 OS=Mus musculus OX=10090 GN=Bhmt PE=1 SV=1	mmu:12116; O35490; Q3UEM1; Q3UL72; Q561N0	Bhmt	79	26	1791	26	407	45	7.9	20702	1		High	High	High	High	High	High	High	High	High	High	High	High	High	High	other metabolic processes	non-structural extracellular;cytosol;nucleus;other cell component	other molecular function	Pf02574	Sulfur amino acid metabolism; Choline catabolism	One-carbon metabolism and related pathways; One-carbon metabolism; Glutathione and one-carbon metabolism	1.42631e+09	1.98936e+09	1.69708e+09	9.66906e+08	1.34858e+09	1.26606e+09	1.65783e+09	1.34739e+09	1.60665e+09	1.33499e+09	1.75232e+09	1.63209e+09	1.80554e+09	1.69846e+09
High	Master Protein	P16015	Carbonic anhydrase 3 OS=Mus musculus OX=10090 GN=Ca3 PE=1 SV=3	mmu:12350; P16015; Q9ERN8	Ca3	87	17	821	17	260	29.3	7.37	10504	1		High	High	High	High	High	High	High	High	High	High	High	High	High	High	other metabolic processes;stress response;other biological processes	cytosol;other cell component	other molecular function	Pf00194	Reversible hydration of carbon dioxide		1.28988e+09	1.48725e+09	1.32985e+09	9.7761e+08	1.30366e+09	9.46846e+08	1.32477e+09	1.27641e+09	1.16339e+09	1.18629e+09	8.43976e+08	1.38708e+09	1.19751e+09	9.2711e+08
High	Master Protein	Q91Y97	Fructose-bisphosphate aldolase B OS=Mus musculus OX=10090 GN=Aldob PE=1 SV=3	mmu:230163; Q8K034; Q91W73; Q91Y97	Aldob	92	30	1779	29	364	39.5	8.27	22509	1	Acetyl [N-Term]	High	High	High	High	High	High	High	High	High	High	High	High	High	High	cell organization and biogenesis;other metabolic processes;other biological processes	other membranes;cytosol;cytoskeleton;ER/Golgi;other cell component	cytoskeletal activity;other molecular function	Pf00274	Glycolysis; Gluconeogenesis; Fructose catabolism	Polyol pathway; Glycolysis and gluconeogenesis	1.21974e+09	1.17894e+09	1.25234e+09	1.2787e+09	1.48763e+09	1.46301e+09	1.38517e+09	1.58081e+09	1.32357e+09	1.37738e+09	1.29339e+09	1.43447e+09	1.33547e+09	1.52266e+09
High	Master Protein	P08228	Superoxide dismutase [Cu-Zn] OS=Mus musculus OX=10090 GN=Sod1 PE=1 SV=2	mmu:20655; P08228	Sod1	80	11	606	11	154	15.9	6.51	10042	1		High	High	High	High	High	High	High	High	High	High	High	High	High	High	cell organization and biogenesis;other metabolic processes;stress response;transport;developmental processes;other biological processes	non-structural extracellular;plasma membrane;other membranes;cytosol;mitochondrion;nucleus;other cytoplasmic organelle;other cell component	other molecular function	Pf00080	Platelet degranulation ; Detoxification of Reactive Oxygen Species	One-carbon metabolism and related pathways; Oxidative stress response; Oxidative stress and redox pathway	1.10619e+09	9.50509e+08	8.67087e+08	9.01687e+08	9.67971e+08	8.28481e+08	1.00029e+09	1.1865e+09	1.00541e+09	1.00292e+09	1.07738e+09	1.08108e+09	1.0351e+09	8.73887e+08
High	Master Protein	P16858	Glyceraldehyde-3-phosphate dehydrogenase OS=Mus musculus OX=10090 GN=Gapdh PE=1 SV=2	A6H6A8; mmu:14433; P16858; Q0QEU0; Q3THM2; Q3TUI2; Q3UMT2; Q4V783; Q569X2; Q569X5; Q5U410	Gapdh	80	22	1197	22	333	35.8	8.25	17635	1		High	High	High	High	High	High	High	High	High	High	High	High	High	High	cell organization and biogenesis;protein metabolism;other metabolic processes;stress response;signal transduction;other biological processes	plasma membrane;other membranes;cytosol;cytoskeleton;nucleus;other cytoplasmic organelle;other cell component	enzyme regulator activity;cytoskeletal activity;other molecular function	Pf00044, Pf02800	Gluconeogenesis; Glycolysis	Glycolysis and gluconeogenesis	1.03706e+09	8.97827e+08	1.02705e+09	9.10425e+08	1.10486e+09	9.44102e+08	1.07596e+09	9.86478e+08	9.6776e+08	9.63626e+08	1.37625e+09	1.5142e+09	1.27572e+09	1.08277e+09
High	Master Protein	P16460	Argininosuccinate synthase OS=Mus musculus OX=10090 GN=Ass1 PE=1 SV=1	mmu:11898; P16460	Ass1	79	35	1484	35	412	46.6	8.22	18454	1		High	High	High	High	High	High	High	High	High	High	High	High	High	High	other metabolic processes;stress response;developmental processes;other biological processes	other membranes;cytosol;mitochondrion;nucleus;other cell component	other molecular function	Pf00764, Pf20979	Urea cycle	Alanine and aspartate metabolism	9.70427e+08	1.21425e+09	1.1386e+09	1.66125e+09	9.16084e+08	1.04747e+09	1.11126e+09	8.84602e+08	809968380	8.71214e+08	1.11119e+09	1.11401e+09	1.11149e+09	1.24776e+09
High	Master Protein	P00329	Alcohol dehydrogenase 1 OS=Mus musculus OX=10090 GN=Adh1 PE=1 SV=2	mmu:11522; P00329	Adh1	74	20	1014	20	375	39.7	8.1	10881	1		High	High	High	High	High	High	High	High	High	High	High	High	High	High	other metabolic processes;other biological processes	plasma membrane;other membranes;cytosol;mitochondrion;nucleus	other molecular function	Pf00107, Pf08240	RA biosynthesis pathway; Abacavir metabolism; Ethanol oxidation	Retinol metabolism; Comprehensive IL-17A signaling	9.40819e+08	9.18657e+08	9.88959e+08	9.88557e+08	1.02087e+09	1.03841e+09	1.01324e+09	9.3958e+08	9.9385e+08	7.85434e+08	1.07213e+09	9.65846e+08	1.02382e+09	1.15432e+09
High	Master Protein	P30115	Glutathione S-transferase A3 OS=Mus musculus OX=10090 GN=Gsta3 PE=1 SV=2	mmu:14859; P30115; Q544Y6	Gsta3	71	14	612	11	221	25.3	8.73	6931	1	Acetyl [N-Term]	High	High	High	High	High	High	High	High	High	High	High	High	High	High	other metabolic processes;developmental processes	cytosol	other molecular function	Pf00043, Pf02798	Glutathione conjugation; Heme degradation; Azathioprine ADME	Metapathway biotransformation; Oxidative stress and redox pathway	7.33503e+08	8.82401e+08	8.3538e+08	8.9784e+08	9.38347e+08	7.62711e+08	9.00298e+08	7.57933e+08	8.16222e+08	7.15058e+08	8.61803e+08	8.48429e+08	1.15235e+09	7.75893e+08
High	Master Protein	Q8BWT1	3-ketoacyl-CoA thiolase, mitochondrial OS=Mus musculus OX=10090 GN=Acaa2 PE=1 SV=3	mmu:52538; Q3TIT9; Q8BWT1; Q8JZR8	Acaa2	84	32	1656	32	397	41.8	8.09	29900	1	Acetyl [N-Term]	High	High	High	High	High	High	High	High	High	High	High	High	High	High	cell organization and biogenesis;other metabolic processes;stress response;transport	mitochondrion	other molecular function	Pf00108, Pf02803	Mitochondrial Fatty Acid Beta-Oxidation	Fatty acid biosynthesis	7.19243e+08	7.1044e+08	7.13016e+08	6.60985e+08	6.60701e+08	7.38413e+08	7.3645e+08	9.06346e+08	8.59102e+08	7.3862e+08	7.20201e+08	7.4143e+08	7.62774e+08	7.48816e+08
High	Master Protein	P32020	Sterol carrier protein 2 OS=Mus musculus OX=10090 GN=Scp2 PE=1 SV=3	A2APS2; A2APS3; mmu:20280; P32020; Q9DBM7	Scp2	74	33	1684	33	547	59.1	7.44	30074	1		High	High	High	High	High	High	High	High	High	High	High	High	High	High	cell organization and biogenesis;other metabolic processes;transport;other biological processes	ER/Golgi;nucleus;other cytoplasmic organelle;other cell component	signal transduction activity or receptor binding;transporter activity;other molecular function	Pf00108, Pf02036, Pf02803	Peroxisomal protein import; Synthesis of bile acids and bile salts via 7alpha-hydroxycholesterol; Beta-oxidation of pristanoyl-CoA; alpha-linolenic acid (ALA) metabolism	PPAR signaling pathway; Mitochondrial long chain fatty acid beta-oxidation	7.12576e+08	7.34452e+08	6.56191e+08	7.26298e+08	7.58982e+08	7.34651e+08	7.36304e+08	7.09197e+08	7.31626e+08	6.68789e+08	6.93471e+08	7.47977e+08	6.97688e+08	6.86833e+08
High	Master Protein	P35700	Peroxiredoxin-1 OS=Mus musculus OX=10090 GN=Prdx1 PE=1 SV=1	mmu:18477; P35700; Q3UBV4; Q9CWI2	Prdx1	86	16	730	14	199	22.2	8.12	9652	1		High	High	High	High	High	High	High	High	High	High	High	High	High	High	cell cycle OR cell proliferation;other metabolic processes;stress response;other biological processes	cytosol;mitochondrion;nucleus;other cytoplasmic organelle;other cell component	other molecular function	Pf00578, Pf10417	TP53 Regulates Metabolic Genes; Detoxification of Reactive Oxygen Species; NFE2L2 regulating anti-oxidant/detoxification enzymes	Oxidative stress and redox pathway	6.75411e+08	7.32758e+08	7.22174e+08	7.80307e+08	7.41474e+08	8.44567e+08	8.04555e+08	7.06538e+08	7.819e+08	7.65159e+08	7.76059e+08	8.83408e+08	8.86549e+08	8.22644e+08
High	Master Protein	Q61176	Arginase-1 OS=Mus musculus OX=10090 GN=Arg1 PE=1 SV=1	mmu:11846; Q3TB74; Q3UEL0; Q4FK78; Q61176; Q80VI4	Arg1	82	22	1192	22	323	34.8	7.01	23871	1		High	High	High	High	High	High	High	High	High	High	High	High	High	High	other metabolic processes;stress response;other biological processes	non-structural extracellular;other membranes;cytosol;mitochondrion;other cell component	other molecular function	Pf00491	Neutrophil degranulation; Urea cycle	Spinal cord injury	6.74624e+08	7.16642e+08	5.96534e+08	8.07583e+08	6.5725e+08	6.63013e+08	6.53383e+08	6.36167e+08	7.2261e+08	6.788e+08	7.51466e+08	6.94302e+08	6.96858e+08	6.55759e+08
High	Master Protein	P62983	Ubiquitin-ribosomal protein eS31 fusion protein OS=Mus musculus OX=10090 GN=Rps27a PE=1 SV=2	mmu:78294; P02248; P02249; P02250; P49664; P62983; P62991; Q29120; Q62317; Q64223; Q8VCH1; Q91887; Q91888; Q9CXY4; Q9CZM0; Q9D1R5; Q9D2W3; Q9D8D9; Q9ET23; Q9ET24; Q9Z0H9	Rps27a	54	9	408	9	156	17.9	9.64	3049	1		High	High	High	High	High	High	High	High	High	High	High	High	High	High	protein metabolism;other metabolic processes;other biological processes	cytosol;translational apparatus;nucleus;other cell component	other molecular function	Pf00240, Pf01599	Peroxisomal protein import; FCERI mediated NF-kB activation; Downstream TCR signaling; Activation of NF-kappaB in B cells; Neddylation; Asymmetric localization of PCP proteins; Degradation of AXIN; Hedgehog 'on' state; Ub-specific processing proteases; Regulation of RUNX3 expression and activity; Antigen processing: Ubiquitination & Proteasome degradation; Autodegradation of Cdh1 by Cdh1:APC/C; A…	Cytoplasmic ribosomal proteins	6.37404e+08	5.514e+08	4.8366e+08	6.05205e+08	5.42972e+08	6.00138e+08	5.97723e+08	6.31174e+08	6.21664e+08	5.57356e+08	6.06257e+08	6.00741e+08	5.6433e+08	5.24464e+08
High	Master Protein	Q64374	Regucalcin OS=Mus musculus OX=10090 GN=Rgn PE=1 SV=1	A2AFC8; mmu:19733; Q3UJG3; Q60944; Q64374	Rgn	77	22	1046	22	299	33.4	5.34	16110	1		High	High	High	High	High	High	High	High	High	High	High	High	High	High	other metabolic processes;developmental processes;other biological processes	nucleus;other cell component	enzyme regulator activity;other molecular function	Pf08450			6.31279e+08	5.11944e+08	5.49877e+08	4.87436e+08	5.63395e+08	4.83897e+08	6.38435e+08	7.14215e+08	5.82794e+08	5.16081e+08	5.93518e+08	6.93212e+08	6.01773e+08	4.83441e+08
High	Master Protein	P10126	Elongation factor 1-alpha 1 OS=Mus musculus OX=10090 GN=Eef1a1 PE=1 SV=3	mmu:13627; P10126; Q61511; Q6ZWN2; Q8BMB8; Q8BVS8; Q99KU5	Eef1a1	58	18	1031	18	462	50.1	9.01	14139	1		High	High	High	High	High	High	High	High	High	High	High	High	High	High	protein metabolism;other metabolic processes;other biological processes	plasma membrane;other membranes;cytosol;cytoskeleton;translational apparatus;nucleus;other cell component	nucleic acid binding activity;other molecular function	Pf00009, Pf03143, Pf03144	Neutrophil degranulation; Eukaryotic Translation Elongation; HSF1 activation; Protein methylation	Translation factors; EGFR1 signaling pathway	5.92175e+08	6.73619e+08	6.80227e+08	6.67063e+08	6.07036e+08	7.45791e+08	7.3159e+08	4.74564e+08	6.45389e+08	5.92126e+08	8.04444e+08	7.33375e+08	7.84028e+08	8.82643e+08
Medium	Master Protein	Q62419	Endophilin-A2 OS=Mus musculus OX=10090 GN=Sh3gl1 PE=1 SV=1	mmu:20405; Q62419	Sh3gl1	2	1	4	1	368	41.5	5.72	28	1		Peak Found	Peak Found	Peak Found	Peak Found	Peak Found	Peak Found	Peak Found	High	Peak Found	Peak Found	High	Peak Found	High	High	cell organization and biogenesis;transport;other biological processes	other membranes;cytosol;cytoskeleton;other cytoplasmic organelle;other cell component	signal transduction activity or receptor binding;other molecular function	Pf00018, Pf03114	Cargo recognition for clathrin-mediated endocytosis; EGFR downregulation; Negative regulation of MET activity		5.90631e+08	6.73502e+08	8.89535e+08	9.79991e+08	8.87552e+08	6.94952e+08	6.25612e+08	6.56461e+08	509518880	7.51095e+08	5.96474e+08	6.45595e+08	6.39105e+08	8.41679e+08
High	Master Protein	P11589	Major urinary protein 2 OS=Mus musculus OX=10090 GN=Mup2 PE=1 SV=1	P11589; Q99JF6	Mup2	72	14	783	1	180	20.7	5.11	13428	1		High	High	High	High	High	High	High	High	High	High	High	High	High	High	other metabolic processes;signal transduction;other biological processes	non-structural extracellular;cytosol;nucleus	kinase activity;other molecular function	Pf00061			5.73158e+08	5.27439e+08	3.04768e+08	2.84604e+08	2.96593e+08	3.65644e+08	3.79369e+08	3.72177e+08	549873256	4.96053e+08	5.80726e+08	5.6294e+08	5.33185e+08	3.95321e+08
High	Master Protein	P47738	Aldehyde dehydrogenase, mitochondrial OS=Mus musculus OX=10090 GN=Aldh2 PE=1 SV=1	mmu:11669; P47738	Aldh2	74	36	1336	34	519	56.5	7.62	20883	1		High	High	High	High	High	High	High	High	High	High	High	High	High	High	other metabolic processes;signal transduction;other biological processes	mitochondrion	other molecular function	Pf00171	Smooth Muscle Contraction; Mitochondrial protein degradation; Ethanol oxidation; Metabolism of serotonin	Fatty acid omega-oxidation; Tryptophan metabolism	5.42248e+08	5.47413e+08	5.77752e+08	5.39597e+08	6.29646e+08	5.8099e+08	6.22723e+08	7.2244e+08	6.30822e+08	5.52179e+08	5.58558e+08	6.45655e+08	6.10486e+08	5.37903e+08
High	Master Protein	B5X0G2	Major urinary protein 17 OS=Mus musculus OX=10090 GN=Mup17 PE=2 SV=2	B5X0G2	Mup17	78	17	881	7	180	20.6	5.02	14947	1		High	High	High	High	High	High	High	High	High	High	High	High	High	High		non-structural extracellular	other molecular function	Pf00061			5.39152e+08	4.40058e+08	2.40109e+08	1.49022e+08	2.55558e+08	2.89005e+08	2.93423e+08	2.87835e+08	4.44553e+08	4.69908e+08	5.9415e+08	4.70312e+08	5.58604e+08	3.43432e+08
High	Master Protein	P26443	Glutamate dehydrogenase 1, mitochondrial OS=Mus musculus OX=10090 GN=Glud1 PE=1 SV=1	mmu:14661; P26443; Q8C273	Glud1	66	31	1338	31	558	61.3	8	19116	1		High	High	High	High	High	High	High	High	High	High	High	High	High	High	other metabolic processes;developmental processes;other biological processes	mitochondrion;ER/Golgi;other cell component	other molecular function	Pf00208, Pf02812	Transcriptional activation of mitochondrial biogenesis; Glutamate and glutamine metabolism; Mitochondrial protein degradation		5.35685e+08	5.53335e+08	5.23967e+08	4.29366e+08	5.5868e+08	4.96496e+08	5.35362e+08	5.44886e+08	5.6069e+08	5.18903e+08	6.15174e+08	5.84268e+08	6.08032e+08	5.36488e+08
High	Master Protein	P24270	Catalase OS=Mus musculus OX=10090 GN=Cat PE=1 SV=4	mmu:12359; P24270; Q3TXQ6	Cat	80	41	1657	41	527	59.8	7.88	23973	1	Acetyl [N-Term]	High	High	High	High	High	High	High	High	High	High	High	High	High	High	protein metabolism;other metabolic processes;stress response;developmental processes;other biological processes	non-structural extracellular;other membranes;cytosol;other cytoplasmic organelle;other cell component	other molecular function	Pf00199, Pf06628	Peroxisomal protein import; Neutrophil degranulation; Detoxification of Reactive Oxygen Species	Selenium micronutrient network; Folic acid network; Oxidative stress response; Tryptophan metabolism	5.28935e+08	5.38704e+08	4.79108e+08	4.4321e+08	5.44111e+08	5.70363e+08	5.10551e+08	4.91882e+08	449098515	5.03146e+08	4.41966e+08	5.38023e+08	5.2774e+08	5.33768e+08
High	Master Protein	P54869	Hydroxymethylglutaryl-CoA synthase, mitochondrial OS=Mus musculus OX=10090 GN=Hmgcs2 PE=1 SV=2	mmu:15360; P54869; Q64740; Q9DBK1; Q9DBM4	Hmgcs2	65	25	1093	24	508	56.8	8.41	15228	1		High	High	High	High	High	High	High	High	High	High	High	High	High	High	other metabolic processes;stress response;developmental processes;other biological processes	mitochondrion	other molecular function	Pf01154, Pf08540	Mitochondrial protein degradation; Synthesis of Ketone Bodies	PPAR signaling pathway; Cholesterol metabolism with Bloch and Kandutsch-Russell pathways; Synthesis and degradation of ketone bodies	5.16318e+08	5.71019e+08	6.62819e+08	5.29398e+08	6.20133e+08	5.96945e+08	6.86467e+08	4.88984e+08	517526636	5.30277e+08	4.69914e+08	5.89601e+08	5.55752e+08	6.59056e+08
High	Master Protein	P24549	Aldehyde dehydrogenase 1A1 OS=Mus musculus OX=10090 GN=Aldh1a1 PE=1 SV=5	mmu:11668; P24549; Q7TQJ0; Q811J0	Aldh1a1	71	32	1152	19	501	54.4	7.8	17807	1	Acetyl [N-Term]	High	High	High	High	High	High	High	High	High	High	High	High	High	High	other metabolic processes;stress response;developmental processes;other biological processes	cytosol;other cell component	other molecular function	Pf00171	RA biosynthesis pathway; Ethanol oxidation; Fructose catabolism	Retinol metabolism; Dopaminergic neurogenesis; Fatty acid omega-oxidation; Tryptophan metabolism	4.85779e+08	4.53576e+08	4.59383e+08	2.7598e+08	4.34572e+08	4.11025e+08	4.32873e+08	3.70544e+08	3.13692e+08	3.54264e+08	4.94663e+08	4.3397e+08	4.75057e+08	4.20389e+08
High	Master Protein	P31786	Acyl-CoA-binding protein OS=Mus musculus OX=10090 GN=Dbi PE=1 SV=2	mmu:13167; P31786	Dbi	56	4	172	4	87	10	8.82	1833	1	Acetyl [N-Term]	High	High	High	High	High	High	High	High	High	High	High	High	High	High	cell cycle OR cell proliferation;other metabolic processes;stress response;developmental processes;other biological processes	non-structural extracellular;cytoskeleton;ER/Golgi;other cell component	signal transduction activity or receptor binding;other molecular function	Pf00887	Mitochondrial Fatty Acid Beta-Oxidation	PPAR signaling pathway	4.8471e+08	4.14407e+08	4.17862e+08	4.80705e+08	5.13605e+08	4.62594e+08	4.66955e+08	5.45233e+08	4.68313e+08	4.55987e+08	5.87021e+08	5.71245e+08	5.66317e+08	4.81632e+08
High	Master Protein	P10649	Glutathione S-transferase Mu 1 OS=Mus musculus OX=10090 GN=Gstm1 PE=1 SV=2	A2AE90; mmu:14862; P10649; Q58ET5	Gstm1	85	22	926	14	218	26	7.94	12549	1		High	High	High	High	High	High	High	High	High	High	High	High	High	High	other metabolic processes;other biological processes	non-structural extracellular;cytosol;other cell component	other molecular function	Pf00043, Pf02798	Glutathione conjugation	Metapathway biotransformation; Aflatoxin B1 metabolism; Estrogen metabolism; Oxidative stress and redox pathway	4.74787e+08	4.3324e+08	5.2352e+08	7.60588e+08	6.39265e+08	6.93353e+08	6.17315e+08	6.59383e+08	6.09859e+08	4.67279e+08	4.14709e+08	4.92068e+08	5.44567e+08	4.86973e+08
High	Master Protein	Q8VDM4	26S proteasome non-ATPase regulatory subunit 2 OS=Mus musculus OX=10090 GN=Psmd2 PE=1 SV=1	mmu:21762; Q8VDM4	Psmd2	43	32	502	32	908	100.1	5.17	5993	1	Acetyl [N-Term]	High	High	High	High	High	High	High	High	High	High	High	High	High	High	protein metabolism;other metabolic processes;other biological processes	nucleus;other cell component	enzyme regulator activity	Pf01851, Pf17781, Pf18051	FCERI mediated NF-kB activation; Downstream TCR signaling; Activation of NF-kappaB in B cells; Neddylation; Asymmetric localization of PCP proteins; Degradation of AXIN; Hedgehog 'on' state; Ub-specific processing proteases; Regulation of RUNX3 expression and activity; Antigen processing: Ubiquitination & Proteasome degradation; Autodegradation of Cdh1 by Cdh1:APC/C; APC/C:Cdc20 mediated degradat…	Proteasome degradation	4.73548e+08	2.99078e+08	2.19609e+08	1.24708e+08	2.77464e+08	2.85258e+08	2.69512e+08	2.76817e+08	3.90567e+08	4.68435e+08	5.27274e+08	4.34999e+08	4.89676e+08	3.23457e+08
High	Master Protein	P56480	ATP synthase subunit beta, mitochondrial OS=Mus musculus OX=10090 GN=Atp5f1b PE=1 SV=2	mmu:11947; P56480; Q0QEP4; Q3TFD7; Q3TIP9; Q3TK44; Q3TWD5; Q3TX28; Q3U6U4; Q3U774; Q3UB69; Q3UF69; Q8CI65; Q8VEJ5; Q9CTI7; Q9CWX7	Atp5f1b	76	27	1588	27	529	56.3	5.34	26304	1		High	High	High	High	High	High	High	High	High	High	High	High	High	High	other metabolic processes;transport;developmental processes;other biological processes	plasma membrane;other membranes;mitochondrion;other cell component	signal transduction activity or receptor binding;transporter activity;other molecular function	Pf00006, Pf02874	Mitochondrial protein degradation; Mitochondrial protein import; Formation of ATP by chemiosmotic coupling; Cristae formation	Oxidative phosphorylation; Electron transport chain	4.64705e+08	5.08837e+08	4.35486e+08	3.79003e+08	4.09314e+08	3.96257e+08	4.36215e+08	4.95415e+08	4.82176e+08	4.75612e+08	4.58214e+08	4.56693e+08	5.28893e+08	3.56636e+08
High	Master Protein	P17742	Peptidyl-prolyl cis-trans isomerase A OS=Mus musculus OX=10090 GN=Ppia PE=1 SV=2	mmu:268373; P17742; Q9CWJ5; Q9R137	Ppia	49	9	453	9	164	18	7.9	6455	1	Acetyl [N-Term]	High	High	High	High	High	High	High	High	High	High	High	High	High	High	cell adhesion;cell organization and biogenesis;protein metabolism;other metabolic processes;stress response;developmental processes;other biological processes	non-structural extracellular;cytosol;nucleus;other cell component	signal transduction activity or receptor binding;other molecular function	Pf00160	Neutrophil degranulation; Basigin interactions		4.60627e+08	4.41508e+08	3.99376e+08	4.4824e+08	4.76032e+08	4.32168e+08	4.7056e+08	5.16111e+08	4.89455e+08	4.50855e+08	5.04576e+08	5.5932e+08	5.16065e+08	4.23038e+08
High	Master Protein	Q9QXD6	Fructose-1,6-bisphosphatase 1 OS=Mus musculus OX=10090 GN=Fbp1 PE=1 SV=3	mmu:14121; P97323; Q3UEH1; Q9QXD6	Fbp1	82	27	1176	27	338	36.9	6.57	21112	1	Acetyl [N-Term]	High	High	High	High	High	High	High	High	High	High	High	High	High	High	other metabolic processes;stress response;other biological processes	non-structural extracellular;cytosol;nucleus;other cell component	other molecular function	Pf00316, Pf18913	Gluconeogenesis	Glycolysis and gluconeogenesis	4.4998e+08	4.24732e+08	4.50065e+08	4.66324e+08	4.46847e+08	4.69991e+08	4.18768e+08	4.7675e+08	4.49903e+08	4.07138e+08	4.98855e+08	5.35888e+08	5.14472e+08	4.23633e+08
High	Master Protein	P50247	Adenosylhomocysteinase OS=Mus musculus OX=10090 GN=Ahcy PE=1 SV=3	mmu:269378; P50247; Q91WF1	Ahcy	84	31	1347	30	432	47.7	6.54	22639	1		High	High	High	High	High	High	High	High	High	High	High	High	High	High	other metabolic processes;stress response;other biological processes	cytosol;ER/Golgi;nucleus;other cell component	other molecular function	Pf00670, Pf05221	Methylation; Sulfur amino acid metabolism	One-carbon metabolism; Glutathione and one-carbon metabolism	4.46684e+08	4.75024e+08	4.29355e+08	4.59161e+08	4.80291e+08	4.07776e+08	4.59211e+08	5.10307e+08	481851141	4.59546e+08	4.99434e+08	5.18811e+08	5.10316e+08	4.15704e+08
High	Master Protein	Q03265	ATP synthase subunit alpha, mitochondrial OS=Mus musculus OX=10090 GN=Atp5f1a PE=1 SV=1	mmu:11946; Q03265; Q3TFN0; Q3THN8; Q3TPR0; Q3TPV3; Q3TZU3; Q3UIR7; Q543Y6	Atp5f1a	68	36	1535	36	553	59.7	9.19	24242	1		High	High	High	High	High	High	High	High	High	High	High	High	High	High	other metabolic processes;transport;other biological processes	plasma membrane;other membranes;mitochondrion;nucleus;other cell component	signal transduction activity or receptor binding;transporter activity;other molecular function	Pf00006, Pf00306, Pf02874	Mitochondrial protein degradation; Formation of ATP by chemiosmotic coupling; Cristae formation	Oxidative phosphorylation; Electron transport chain	4.11435e+08	3.88576e+08	4.42937e+08	3.52729e+08	4.1926e+08	3.83323e+08	3.56879e+08	4.03705e+08	3.98705e+08	3.55969e+08	3.803e+08	4.31315e+08	4.5061e+08	3.52198e+08
High	Master Protein	Q9QXF8	Glycine N-methyltransferase OS=Mus musculus OX=10090 GN=Gnmt PE=1 SV=3	mmu:14711; Q91WN7; Q9QXF8	Gnmt	81	17	813	17	293	32.7	7.44	10652	1		High	High	High	High	High	High	High	High	High	High	High	High	High	High	cell organization and biogenesis;other metabolic processes;other biological processes	cytosol;other cell component	other molecular function	Pf13847	Glyoxylate metabolism and glycine degradation	One-carbon metabolism and related pathways	3.93598e+08	4.46091e+08	3.96144e+08	5.07771e+08	4.233e+08	3.61679e+08	4.20473e+08	4.70257e+08	4.35508e+08	3.89385e+08	4.95403e+08	4.71963e+08	4.59256e+08	3.98949e+08
High	Master Protein	Q64433	10 kDa heat shock protein, mitochondrial OS=Mus musculus OX=10090 GN=Hspe1 PE=1 SV=2	mmu:15528; Q64433	Hspe1	63	7	239	7	102	11	8.35	4250	1		High	High	High	High	High	High	High	High	High	High	High	High	High	High	protein metabolism;other metabolic processes	mitochondrion	other molecular function	Pf00166	RHOG GTPase cycle		3.93089e+08	3.29444e+08	3.14117e+08	3.42893e+08	3.25615e+08	3.31288e+08	3.60688e+08	3.89852e+08	4.11303e+08	3.45518e+08	3.76674e+08	4.0651e+08	3.90718e+08	3.41726e+08
High	Master Protein	Q64442	Sorbitol dehydrogenase OS=Mus musculus OX=10090 GN=Sord PE=1 SV=3	mmu:20322; Q569V5; Q64442; Q9CPS0	Sord	66	23	1182	23	357	38.2	7.02	19651	1		High	High	High	High	High	High	High	High	High	High	High	High	High	High	other metabolic processes;other biological processes	non-structural extracellular;other membranes;cytosol;cytoskeleton;mitochondrion	other molecular function	Pf00107, Pf08240	Fructose biosynthesis; Formation of xylulose-5-phosphate	Polyol pathway	3.86491e+08	3.96642e+08	3.74972e+08	3.5493e+08	4.05812e+08	3.61342e+08	3.84125e+08	4.5298e+08	4.03414e+08	3.65316e+08	4.01241e+08	4.22275e+08	4.08646e+08	3.41049e+08
High	Master Protein	P17182	Alpha-enolase OS=Mus musculus OX=10090 GN=Eno1 PE=1 SV=3	mmu:13806; mmu:433182; P17182; Q99KT7; Q9DCY7	Eno1	71	26	1206	26	434	47.1	6.8	19807	1		High	High	High	High	High	High	High	High	High	High	High	High	High	High	other metabolic processes;developmental processes;other biological processes	plasma membrane;other membranes;cytosol;nucleus;other cell component	nucleic acid binding activity;other molecular function	Pf00113, Pf03952		Glycolysis and gluconeogenesis	3.80788e+08	3.53823e+08	3.56104e+08	3.5981e+08	4.07986e+08	4.2584e+08	3.86297e+08	4.5319e+08	394276120	4.0939e+08	3.89204e+08	4.76319e+08	4.51565e+08	4.29087e+08
High	Master Protein	P11725	Ornithine transcarbamylase, mitochondrial OS=Mus musculus OX=10090 GN=Otc PE=1 SV=1	mmu:18416; P11725	Otc	82	24	932	24	354	39.7	8.73	13265	1		High	High	High	High	High	High	High	High	High	High	High	High	High	High	other metabolic processes;developmental processes;other biological processes	mitochondrion	other molecular function	Pf00185, Pf02729	Urea cycle; Mitochondrial protein import		3.73898e+08	3.38208e+08	3.09386e+08	3.54102e+08	3.67856e+08	3.19664e+08	3.10482e+08	4.2535e+08	393675140	3.45435e+08	3.40997e+08	3.65945e+08	3.37477e+08	3.17573e+08
High	Master Protein	P14152	Malate dehydrogenase, cytoplasmic OS=Mus musculus OX=10090 GN=Mdh1 PE=1 SV=3	mmu:17449; P14152; Q3TP22; Q80Y13; Q9DB45	Mdh1	51	14	405	14	334	36.5	6.58	5814	1		High	High	High	High	High	High	High	High	High	High	High	High	High	High	other metabolic processes	cytosol;cytoskeleton;other cell component	other molecular function	Pf00056, Pf02866	Gluconeogenesis	Glycolysis and gluconeogenesis; TCA cycle	3.40211e+08	3.24358e+08	3.32298e+08	3.63595e+08	3.59867e+08	3.20332e+08	3.5133e+08	3.60712e+08	3.32614e+08	3.19463e+08	3.51284e+08	3.64365e+08	3.80191e+08	3.34623e+08
High	Master Protein	CON_P07477	Trypsin-1 OS=Homo sapiens GN=PRSS1 PE=1 SV=1	A1A509; A6NJ71; B2R5I5; hsa:5644; P07477; Q5NV57; Q7M4N3; Q7M4N4; Q92955; Q9HAN4; Q9HAN5; Q9HAN6; Q9HAN7	PRSS1	11	2	25	2	247	26.5	6.51	257	1		High	High	Peak Found	High	High	High	High	High	High	High	High	High	High	High	cell organization and biogenesis;protein metabolism;other biological processes	non-structural extracellular	other molecular function	Pf00089	Uptake of dietary cobalamins into enterocytes; Activation of Matrix Metalloproteinases		3.39224e+08	4.00579e+08	5.67145e+08	4.26628e+08	6.30373e+08	4.30219e+08	3.06604e+08	2.4177e+08	3.15768e+08	3.88851e+08	3.23487e+08	3.7738e+08	2.85912e+08	5.36864e+08
High	Master Protein	P63038	60 kDa heat shock protein, mitochondrial OS=Mus musculus OX=10090 GN=Hspd1 PE=1 SV=1	mmu:15510; P19226; P19227; P63038; P97602; Q3KQP2; Q3UIP0; Q8C2C7; Q8VEF4	Hspd1	73	39	1842	39	573	60.9	6.18	33666	1		High	High	High	High	High	High	High	High	High	High	High	High	High	High	cell cycle OR cell proliferation;cell organization and biogenesis;protein metabolism;DNA metabolism;other metabolic processes;stress response;transport;developmental processes;signal transduction;other biological processes	non-structural extracellular;plasma membrane;other membranes;cytosol;cytoskeleton;mitochondrion;ER/Golgi;other cytoplasmic organelle;other cell component	nucleic acid binding activity;other molecular function	Pf00118	Mitochondrial protein degradation; Mitochondrial protein import	SIDS susceptibility pathways	3.22611e+08	3.53791e+08	2.99258e+08	3.43969e+08	3.04105e+08	3.01874e+08	3.14404e+08	3.81683e+08	3.48206e+08	3.06601e+08	3.4984e+08	3.15433e+08	3.4843e+08	3.04916e+08
High	Master Protein	Q63880	Carboxylesterase 3A OS=Mus musculus OX=10090 GN=Ces3a PE=1 SV=2	mmu:382053; Q3UEJ0; Q3UU08; Q63880; Q6P8Z0; Q6PG74; Q810S9	Ces3a	62	22	756	13	571	63.3	6.14	8702	1		High	High	High	High	High	High	High	High	High	High	High	High	High	High		ER/Golgi	other molecular function	Pf00135	Phase I - Functionalization of compounds; LDL clearance		3.21834e+08	3.40012e+08	3.19691e+08	3.11543e+08	2.94363e+08	3.28602e+08	3.36503e+08	2.52332e+08	320313200	3.38024e+08	4.28898e+08	3.84576e+08	4.00931e+08	3.00852e+08
High	Master Protein	P70694	Estradiol 17 beta-dehydrogenase 5 OS=Mus musculus OX=10090 GN=Akr1c6 PE=1 SV=1	mmu:83702; P70694	Akr1c6	59	18	701	13	323	37	8.28	9525	1		High	High	High	High	High	High	High	High	High	High	High	High	High	High	other metabolic processes;signal transduction;other biological processes	cytosol;nucleus;other cell component	other molecular function	Pf00248	Retinoid metabolism and transport; Prednisone ADME; RA biosynthesis pathway; Synthesis of Prostaglandins (PG) and Thromboxanes (TX); Synthesis of bile acids and bile salts via 7alpha-hydroxycholesterol; Synthesis of bile acids and bile salts via 24-hydroxycholesterol; Synthesis of bile acids and bile salts via 27-hydroxycholesterol		3.19088e+08	3.56703e+08	3.76745e+08	2.79962e+08	3.87259e+08	3.31603e+08	3.85945e+08	3.85125e+08	3.19668e+08	3.08318e+08	3.58721e+08	4.27243e+08	3.63218e+08	3.0394e+08
High	Master Protein	P11352	Glutathione peroxidase 1 OS=Mus musculus OX=10090 GN=Gpx1 PE=1 SV=2	mmu:14775; P11352; P12079; Q544W3; Q5RJH8; Q9CR54	Gpx1	81	13	382	13	201	22.3	7.21	4952	1		High	High	High	High	High	High	High	High	High	High	High	High	High	High	cell cycle OR cell proliferation;cell organization and biogenesis;other metabolic processes;stress response;developmental processes;signal transduction;other biological processes	cytosol;mitochondrion;other cell component	other molecular function	Pf00255	Detoxification of Reactive Oxygen Species; Synthesis of 15-eicosatetraenoic acid derivatives; Synthesis of 12-eicosatetraenoic acid derivatives	Selenium metabolism / selenoproteins; Metapathway biotransformation; Selenium micronutrient network; Folic acid network; Glutathione metabolism; One-carbon metabolism and related pathways; Tyrobp causal network in microglia; Oxidative stress response; Oxidative stress and redox pathway; Glutathione and one-carbon metabolism	3.05663e+08	2.69847e+08	2.55217e+08	2.38851e+08	2.73506e+08	2.49899e+08	2.65301e+08	3.01666e+08	3.02658e+08	2.80737e+08	2.98488e+08	1.97813e+08	3.23881e+08	2.80511e+08
High	Master Protein	Q921G7	Electron transfer flavoprotein-ubiquinone oxidoreductase, mitochondrial OS=Mus musculus OX=10090 GN=Etfdh PE=1 SV=1	mmu:66841; Q3U7K2; Q8BK82; Q921G7; Q9DCT9	Etfdh	58	28	745	28	616	68	7.58	10715	1		High	High	High	High	High	High	High	High	High	High	High	High	High	High	other metabolic processes;stress response	other membranes;mitochondrion	other molecular function	Pf01946, Pf05187, Pf21162	Respiratory electron transport		3.00898e+08	3.37356e+08	4.37636e+08	5.35603e+08	4.90656e+08	5.03567e+08	3.69362e+08	4.88799e+08	3.34013e+08	4.45023e+08	2.6452e+08	2.92975e+08	2.95654e+08	4.13112e+08
High	Master Protein	P14211	Calreticulin OS=Mus musculus OX=10090 GN=Calr PE=1 SV=1	mmu:12317; P14211; Q3TVD2	Calr	81	29	992	29	416	48	4.49	10174	1		High	High	High	High	High	High	High	High	High	High	High	High	High	High	cell organization and biogenesis;protein metabolism;other metabolic processes;stress response;transport;developmental processes;other biological processes	non-structural extracellular;extracellular matrix;plasma membrane;other membranes;cytosol;ER/Golgi;nucleus;other cytoplasmic organelle;other cell component	signal transduction activity or receptor binding;nucleic acid binding activity;other molecular function	Pf00262	ER-Phagosome pathway; Antigen Presentation: Folding, assembly and peptide loading of class I MHC; Scavenging by Class A Receptors; Calnexin/calreticulin cycle	Calcium regulation in cardiac cells	2.91207e+08	2.87762e+08	2.62598e+08	2.60085e+08	2.90993e+08	3.16991e+08	3.13763e+08	2.9381e+08	2.93503e+08	2.96594e+08	3.79181e+08	2.75611e+08	3.82734e+08	2.59838e+08
High	Master Protein	P05202	Aspartate aminotransferase, mitochondrial OS=Mus musculus OX=10090 GN=Got2 PE=1 SV=1	mmu:14719; O09188; P05202; Q3TIP6; Q3UD91; Q5HZH5	Got2	71	26	948	26	430	47.4	9	13847	1		High	High	High	High	High	High	High	High	High	High	High	High	High	High	other metabolic processes;transport;other biological processes	plasma membrane;other membranes;mitochondrion;other cell component	other molecular function	Pf00155	Gluconeogenesis; Aspartate and asparagine metabolism; Glyoxylate metabolism and glycine degradation; Glutamate and glutamine metabolism	Glycolysis and gluconeogenesis; Alanine and aspartate metabolism	2.82673e+08	3.06881e+08	2.8799e+08	3.0005e+08	2.84577e+08	2.57011e+08	2.83821e+08	2.93872e+08	3.09572e+08	2.81519e+08	2.87751e+08	2.89652e+08	2.8675e+08	2.95896e+08
High	Master Protein	P08249	Malate dehydrogenase, mitochondrial OS=Mus musculus OX=10090 GN=Mdh2 PE=1 SV=3	mmu:17448; P08249; Q0QF44; Q8CF79; Q8R1P0	Mdh2	58	16	673	16	338	35.6	8.68	12047	1		High	High	High	High	High	High	High	High	High	High	High	High	High	High	other metabolic processes	other membranes;mitochondrion;other cell component	other molecular function	Pf00056, Pf02866	Gluconeogenesis; Mitochondrial protein degradation; Citric acid cycle (TCA cycle)	Glycolysis and gluconeogenesis; TCA cycle	2.81796e+08	2.76069e+08	2.52241e+08	2.72599e+08	2.662e+08	3.35038e+08	3.47055e+08	3.3269e+08	3.67043e+08	2.75e+08	2.89217e+08	3.13492e+08	3.03029e+08	2.76838e+08
High	Master Protein	P09103	Protein disulfide-isomerase OS=Mus musculus OX=10090 GN=P4hb PE=1 SV=2	mmu:18453; P09103; Q922C8	P4hb	69	36	1352	36	509	57	4.88	21838	1		High	High	High	High	High	High	High	High	High	High	High	High	High	High	protein metabolism;other metabolic processes;stress response;transport;other biological processes	plasma membrane;other membranes;cytosol;cytoskeleton;ER/Golgi;other cell component	signal transduction activity or receptor binding;cytoskeletal activity;other molecular function	Pf00085, Pf13848	Collagen biosynthesis and modifying enzymes; Regulation of Insulin-like Growth Factor (IGF) transport and uptake by Insulin-like Growth Factor Binding Proteins (IGFBPs); Post-translational protein phosphorylation; VLDL assembly; Chylomicron assembly; LDL remodeling; Detoxification of Reactive Oxygen Species; Hedgehog ligand biogenesis; Insulin processing; Interleukin-12 signaling; Interleukin-23 …		2.78756e+08	2.84653e+08	2.67248e+08	3.0104e+08	2.78102e+08	2.83122e+08	2.94402e+08	2.8439e+08	2.85228e+08	2.78893e+08	4.23062e+08	3.46951e+08	3.74657e+08	2.97758e+08
High	Master Protein	Q9DCW4	Electron transfer flavoprotein subunit beta OS=Mus musculus OX=10090 GN=Etfb PE=1 SV=3	mmu:110826; Q810V3; Q9DCW4	Etfb	72	17	619	17	255	27.6	8.1	11471	1		High	High	High	High	High	High	High	High	High	High	High	High	High	High	other metabolic processes	mitochondrion;other cell component	other molecular function	Pf01012	Respiratory electron transport; Protein methylation		2.76844e+08	3.02436e+08	2.64773e+08	2.73003e+08	2.94752e+08	2.70737e+08	2.86272e+08	3.26081e+08	3.06921e+08	2.76986e+08	2.81974e+08	2.91363e+08	3.01959e+08	2.64199e+08
High	Master Protein	P15105	Glutamine synthetase OS=Mus musculus OX=10090 GN=Glul PE=1 SV=6	mmu:14645; P15105; Q3TRK7; Q64432; Q91VC6	Glul	72	24	748	24	373	42.1	7.08	10823	1	Acetyl [N-Term]	High	High	High	High	High	High	High	High	High	High	High	High	High	High	cell cycle OR cell proliferation;protein metabolism;other metabolic processes;stress response;developmental processes;other biological processes	plasma membrane;other membranes;cytosol;ER/Golgi;other cell component	other molecular function	Pf00120, Pf03951	Glutamate and glutamine metabolism; Astrocytic Glutamate-Glutamine Uptake And Metabolism		2.7003e+08	2.86089e+08	2.85921e+08	1.44391e+08	2.75391e+08	2.38311e+08	3.37736e+08	2.4397e+08	2.89384e+08	2.18183e+08	2.81895e+08	2.90865e+08	2.82767e+08	2.60377e+08
High	Master Protein	Q91X83	S-adenosylmethionine synthase isoform type-1 OS=Mus musculus OX=10090 GN=Mat1a PE=1 SV=1	mmu:11720; Q91X83	Mat1a	73	22	765	20	396	43.5	5.82	11729	1	Acetyl [N-Term]	High	High	High	High	High	High	High	High	High	High	High	High	High	High	cell organization and biogenesis;other metabolic processes	cytosol;nucleus;other cell component	other molecular function	Pf00438, Pf02772, Pf02773	Methylation; Sulfur amino acid metabolism; Metabolism of ingested SeMet, Sec, MeSec into H2Se	Methylation; One-carbon metabolism and related pathways; One-carbon metabolism; Glutathione and one-carbon metabolism	2.67583e+08	3.11652e+08	3.35113e+08	3.79235e+08	3.87662e+08	4.36573e+08	4.56685e+08	3.32826e+08	350835204	3.16929e+08	5.05641e+08	3.8504e+08	4.33969e+08	3.68899e+08
High	Master Protein	Q00623	Apolipoprotein A-I OS=Mus musculus OX=10090 GN=Apoa1 PE=1 SV=2	mmu:11806; O08855; O09042; Q00623; Q8BPD5	Apoa1	69	21	613	21	264	30.6	5.73	7778	1		High	High	High	High	High	High	High	High	High	High	High	High	High	High	cell cycle OR cell proliferation;cell organization and biogenesis;protein metabolism;other metabolic processes;transport;developmental processes;signal transduction;other biological processes	non-structural extracellular;cytosol;other cell component	signal transduction activity or receptor binding;transporter activity;enzyme regulator activity;other molecular function	Pf01442	Platelet degranulation ; Regulation of Insulin-like Growth Factor (IGF) transport and uptake by Insulin-like Growth Factor Binding Proteins (IGFBPs); Post-translational protein phosphorylation; Scavenging of heme from plasma; Retinoid metabolism and transport; Heme signaling; Scavenging by Class B Receptors; Scavenging by Class A Receptors; Chylomicron assembly; Chylomicron remodeling; ABC transp…	Statin pathway; PPAR signaling pathway	2.66415e+08	2.35522e+08	1.72722e+08	1.33187e+08	1.30833e+08	1.51661e+08	1.76676e+08	1.57832e+08	159590012	3.07478e+08	1.56706e+08	1.47894e+08	1.60143e+08	1.4881e+08
High	Master Protein	P11588	Major urinary protein 1 OS=Mus musculus OX=10090 GN=Mup1 PE=1 SV=1	mmu:100039054; P11588; Q61921	Mup1	78	16	828	3	180	20.6	5.1	14022	1		High	High	High	High	High	High	High	High	High	High	High	High	High	High	other metabolic processes;stress response;signal transduction;other biological processes	non-structural extracellular;cytosol;nucleus	signal transduction activity or receptor binding;kinase activity;other molecular function	Pf00061			2.66083e+08	2.07975e+08	1.29834e+08	4.32791e+07	1.30478e+08	1.09687e+08	1.50968e+08	1.34651e+08	1.96999e+08	2.51051e+08	2.97394e+08	2.93367e+08	2.90403e+08	1.87676e+08
High	Master Protein	P06151	L-lactate dehydrogenase A chain OS=Mus musculus OX=10090 GN=Ldha PE=1 SV=3	mmu:16828; P06151	Ldha	72	22	879	22	332	36.5	7.74	12938	1		High	High	High	High	High	High	High	High	High	High	High	High	High	High	other metabolic processes;other biological processes	cytosol;cytoskeleton;other cell component	other molecular function	Pf00056, Pf02866	Pyruvate metabolism	Glycolysis and gluconeogenesis	2.65347e+08	2.95876e+08	2.86775e+08	3.432e+08	3.09457e+08	3.1712e+08	3.2872e+08	2.99365e+08	294402016	2.88359e+08	4.08667e+08	3.38739e+08	3.83026e+08	3.38226e+08
High	Master Protein	P52760	2-iminobutanoate/2-iminopropanoate deaminase OS=Mus musculus OX=10090 GN=Rida PE=1 SV=3	mmu:15473; P52760; Q569N4	Rida	82	10	444	10	135	14.2	8.68	7938	1		High	High	High	High	High	High	High	High	High	High	High	High	High	High	RNA metabolism OR transcription;other metabolic processes;other biological processes	cytosol;mitochondrion;nucleus;other cytoplasmic organelle;other cell component	nucleic acid binding activity;other molecular function	Pf01042	Threonine catabolism		2.61163e+08	2.16309e+08	2.03719e+08	2.78066e+08	2.58822e+08	2.63484e+08	2.42134e+08	3.22764e+08	2.7778e+08	2.56706e+08	2.00274e+08	2.23589e+08	2.36704e+08	1.98243e+08
High	Master Protein	Q9QUK9	Trypsin-5 OS=Mus musculus OX=10090 GN=Try5 PE=1 SV=1	mmu:103964; Q9QUK9	Try5	12	2	33	2	246	26.3	5.3	26	1		Peak Found	High	High	High	High	High	High	Peak Found	High	High	High	High	High	High	protein metabolism	non-structural extracellular;other cell component	other molecular function	Pf00089	Neutrophil degranulation; Antimicrobial peptides; Alpha-defensins; Activation of Matrix Metalloproteinases		2.55725e+08	3.69655e+08	5.63555e+08	5.51211e+08	5.63837e+08	4.14189e+08	3.66382e+08	3.08117e+08	3.0684e+08	4.41219e+08	2.73751e+08	3.86065e+08	3.48934e+08	5.236e+08
High	Master Protein	Q63836	Selenium-binding protein 2 OS=Mus musculus OX=10090 GN=Selenbp2 PE=1 SV=2	mmu:20342; Q63836; Q8R1T6	Selenbp2	90	36	1421	8	472	52.6	6.18	22712	1		High	High	High	High	High	High	High	High	High	High	High	High	High	High	transport	other membranes;cytosol;nucleus	other molecular function	Pf05694		Selenium metabolism / selenoproteins	2.55279e+08	2.604e+08	1.69745e+08	1.08933e+08	1.31354e+08	8.21207e+07	1.89568e+08	1.01229e+08	237223324	2.16684e+08	2.69558e+08	2.92485e+08	2.24229e+08	1.38325e+08
High	Master Protein	P35505	Fumarylacetoacetase OS=Mus musculus OX=10090 GN=Fah PE=1 SV=2	mmu:14085; P35505; Q3TY87; Q9QW65	Fah	76	22	887	22	419	46.1	7.18	15583	1		High	High	High	High	High	High	High	High	High	High	High	High	High	High	other metabolic processes		other molecular function	Pf01557, Pf09298	Tyrosine catabolism		2.45371e+08	2.67198e+08	2.19153e+08	2.30448e+08	2.55237e+08	2.43533e+08	2.44224e+08	2.50322e+08	2.62464e+08	2.2495e+08	2.66673e+08	2.74853e+08	2.7012e+08	2.36631e+08
High	Master Protein	Q99LC5	Electron transfer flavoprotein subunit alpha, mitochondrial OS=Mus musculus OX=10090 GN=Etfa PE=1 SV=2	mmu:110842; Q3THD7; Q3V000; Q4V9X5; Q8BMD3; Q8BMU7; Q99LC5	Etfa	70	17	887	17	333	35	8.38	13865	1		High	High	High	High	High	High	High	High	High	High	High	High	High	High	other metabolic processes	mitochondrion;other cell component	other molecular function	Pf00766, Pf01012	Respiratory electron transport		2.44512e+08	2.80333e+08	2.53753e+08	2.46581e+08	3.16189e+08	2.72648e+08	2.96245e+08	2.91747e+08	311998564	2.63554e+08	2.77956e+08	3.05687e+08	2.61503e+08	2.64401e+08
High	Master Protein	P05201	Aspartate aminotransferase, cytoplasmic OS=Mus musculus OX=10090 GN=Got1 PE=1 SV=3	mmu:14718; P05201; Q3UJH8	Got1	81	25	651	25	413	46.2	7.14	9530	1		High	High	High	High	High	High	High	High	High	High	High	High	High	High	other metabolic processes;signal transduction;other biological processes	cytosol;other cell component	other molecular function	Pf00155	Gluconeogenesis; Aspartate and asparagine metabolism	Glycolysis and gluconeogenesis; Alanine and aspartate metabolism	2.43253e+08	3.19618e+08	1.55794e+08	1.82679e+08	1.18824e+08	1.37708e+08	1.80211e+08	1.49368e+08	1.74767e+08	2.50228e+08	1.42083e+08	2.90507e+08	1.81773e+08	1.34319e+08
High	Master Protein	P20029	Endoplasmic reticulum chaperone BiP OS=Mus musculus OX=10090 GN=Hspa5 PE=1 SV=3	mmu:14828; O35642; P20029; Q3UFF2; Q61630	Hspa5	62	37	1413	35	655	72.4	5.16	21777	1		High	High	High	High	High	High	High	High	High	High	High	High	High	High	protein metabolism;other metabolic processes;stress response;transport;developmental processes;signal transduction;other biological processes	non-structural extracellular;plasma membrane;other membranes;cytosol;mitochondrion;ER/Golgi;nucleus;other cell component	translation activity;other molecular function	Pf00012	Antigen Presentation: Folding, assembly and peptide loading of class I MHC; Regulation of HSF1-mediated heat shock response	Mapk signaling pathway	2.39022e+08	2.28898e+08	2.09583e+08	2.58114e+08	2.45487e+08	2.78541e+08	2.64273e+08	2.11215e+08	2.2701e+08	2.3516e+08	3.49429e+08	2.99484e+08	3.31008e+08	2.94059e+08
High	Master Protein	Q9CPU0	Lactoylglutathione lyase OS=Mus musculus OX=10090 GN=Glo1 PE=1 SV=3	mmu:109801; Q543L3; Q8R3T1; Q9CPU0	Glo1	67	10	389	10	184	20.8	5.47	5712	1	Acetyl [N-Term]	High	High	High	High	High	High	High	High	High	High	High	High	High	High	other metabolic processes;other biological processes	plasma membrane;other membranes;cytosol;nucleus	other molecular function	Pf00903	Pyruvate metabolism		2.3448e+08	1.95182e+08	1.91939e+08	1.81278e+08	2.37587e+08	1.59059e+08	1.87166e+08	2.14682e+08	2.05256e+08	1.96296e+08	2.08586e+08	2.62144e+08	2.31853e+08	2.06847e+08
High	Master Protein	Q9D2G5	Synaptojanin-2 OS=Mus musculus OX=10090 GN=Synj2 PE=1 SV=2	mmu:20975; O35404; O88399; O88400; O88401; O88402; O88403; O88404; Q9D2G5	Synj2	1	1	21	1	1434	158.4	7.5	51	1		Peak Found	High	High	High	High	High	High	High	High	High	High	Peak Found	Peak Found	High	other metabolic processes;transport	plasma membrane;other membranes;cytoskeleton;other cell component	nucleic acid binding activity;other molecular function	Pf02383, Pf08952	Clathrin-mediated endocytosis; Synthesis of PIPs at the plasma membrane	mRNA processing	2.32379e+08	1.90884e+08	2.05379e+08	1.97116e+08	2.24119e+08	2.1762e+08	2.32878e+08	2.65643e+08	2.19124e+08	2.20001e+08	2.33817e+08	2.73354e+08	2.3782e+08	2.3841e+08
High	Master Protein	P63017	Heat shock cognate 71 kDa protein OS=Mus musculus OX=10090 GN=Hspa8 PE=1 SV=1	mmu:15481; P08109; P12225; P63017; Q3U6R0; Q3U764; Q3U7D7; Q3U7E2; Q3U9B4; Q3U9G0; Q3UGM0; Q5FWJ6; Q62373; Q62374; Q62375; Q6NZD0	Hspa8	69	34	1392	24	646	70.8	5.52	21693	1		High	High	High	High	High	High	High	High	High	High	High	High	High	High	cell cycle OR cell proliferation;cell organization and biogenesis;protein metabolism;RNA metabolism OR transcription;other metabolic processes;stress response;transport;developmental processes;other biological processes	non-structural extracellular;plasma membrane;other membranes;cytosol;cytoskeleton;ER/Golgi;nucleus;other cytoplasmic organelle;other cell component	signal transduction activity or receptor binding;nucleic acid binding activity;other molecular function	Pf00012	Neutrophil degranulation; mRNA Splicing - Major Pathway; Regulation of HSF1-mediated heat shock response; PKR-mediated signaling; HSP90 chaperone cycle for steroid hormone receptors (SHR) in the presence of ligand; Clathrin-mediated endocytosis; Golgi Associated Vesicle Biogenesis; Attenuation phase; Lysosome Vesicle Biogenesis; GABA synthesis, release, reuptake and degradation; AUF1 (hnRNP D0) b…	Mapk signaling pathway; Exercise-induced circadian regulation	2.32003e+08	2.10778e+08	2.07126e+08	2.55557e+08	2.47521e+08	2.72637e+08	2.87391e+08	2.16309e+08	2.3387e+08	2.1712e+08	2.75474e+08	2.85079e+08	2.98054e+08	2.60442e+08
High	Master Protein	P10639	Thioredoxin OS=Mus musculus OX=10090 GN=Txn PE=1 SV=3	mmu:22166; P10639; Q52KC4; Q9D8R0	Txn	67	5	133	5	105	11.7	4.92	2900	1		High	High	High	High	High	High	High	High	High	High	High	High	High	High	other metabolic processes;stress response;other biological processes	non-structural extracellular;cytosol;nucleus;other cell component	other molecular function	Pf00085	TP53 Regulates Metabolic Genes; Interconversion of nucleotide di- and triphosphates; Detoxification of Reactive Oxygen Species; Oxidative Stress Induced Senescence; Protein repair; The NLRP3 inflammasome	Oxidative stress and redox pathway	2.28019e+08	2.15277e+08	2.07493e+08	2.06717e+08	2.40201e+08	2.20209e+08	2.33583e+08	2.16341e+08	2.31322e+08	2.30184e+08	2.49727e+08	2.53095e+08	2.67721e+08	2.19786e+08
High	Master Protein	Q8R0Y6	Cytosolic 10-formyltetrahydrofolate dehydrogenase OS=Mus musculus OX=10090 GN=Aldh1l1 PE=1 SV=1	mmu:107747; Q8R0Y6	Aldh1l1	86	65	2254	59	902	98.6	5.91	34429	1		High	High	High	High	High	High	High	High	High	High	High	High	High	High	other metabolic processes	cytosol;other cell component	other molecular function	Pf00171, Pf00551, Pf02911	Metabolism of folate and pterines	One-carbon metabolism	2.26258e+08	2.52454e+08	2.1173e+08	2.34988e+08	2.44877e+08	2.32442e+08	2.67342e+08	2.66072e+08	2.64534e+08	2.35632e+08	2.3775e+08	2.6347e+08	2.68068e+08	2.5301e+08
High	Master Protein	Q9R0H0	Peroxisomal acyl-coenzyme A oxidase 1 OS=Mus musculus OX=10090 GN=Acox1 PE=1 SV=5	A2A850; mmu:11430; O35616; Q3TDG0; Q8BYC3; Q9R0H0	Acox1	86	44	1499	44	661	74.6	8.48	24438	1		High	High	High	High	High	High	High	High	High	High	High	High	High	High	cell organization and biogenesis;other metabolic processes;other biological processes	other membranes;cytosol;other cytoplasmic organelle;other cell component	other molecular function	Pf01756, Pf02770, Pf14749	Peroxisomal protein import; alpha-linolenic acid (ALA) metabolism; Beta-oxidation of very long chain fatty acids	PPAR signaling pathway; Eicosanoid metabolism via cyclooxygenases (COX); Omega-3 / omega-6 fatty acid synthesis	2.21622e+08	6.38734e+07	1.46696e+08	2.58944e+08	1.69461e+08	1.95705e+08	1.90498e+08	1.30599e+08	1.2742e+08	2.57269e+08	2.22479e+08	2.33828e+08	1.28287e+08	1.79928e+08
High	Master Protein	O08709	Peroxiredoxin-6 OS=Mus musculus OX=10090 GN=Prdx6 PE=1 SV=3	mmu:11758; O08709; Q91WT2; Q9QWP4; Q9QWW0	Prdx6	77	17	710	17	224	24.9	6.01	12669	1		High	High	High	High	High	High	High	High	High	High	High	High	High	High	cell organization and biogenesis;other metabolic processes;stress response;other biological processes	cytosol;nucleus;other cytoplasmic organelle;other cell component	other molecular function	Pf00578, Pf10417	Neutrophil degranulation; Detoxification of Reactive Oxygen Species		2.12553e+08	2.13092e+08	2.09158e+08	1.98336e+08	2.11203e+08	2.09267e+08	2.2673e+08	2.43019e+08	233818936	1.30913e+08	2.06193e+08	2.7074e+08	2.60198e+08	2.03957e+08
High	Master Protein	Q9R0P5	Destrin OS=Mus musculus OX=10090 GN=Dstn PE=1 SV=3	mmu:56431; Q9R0P5	Dstn	72	12	314	11	165	18.5	7.97	4530	1	Acetyl [N-Term]	High	High	High	High	High	High	High	High	High	High	High	High	High	High	cell organization and biogenesis;other biological processes	cytoskeleton;other cell component	cytoskeletal activity	Pf00241			2.11936e+08	4.63823e+07	4.37582e+07	6.14924e+07	3.24825e+08	5.6237e+07	5.06524e+07	2.39686e+08	4.45162e+07	2.62294e+08	4.54357e+07	2.44551e+08	2.3058e+08	4.30172e+07
High	Master Protein	Q8BFR5	Elongation factor Tu, mitochondrial OS=Mus musculus OX=10090 GN=Tufm PE=1 SV=1	mmu:233870; Q497E7; Q6P919; Q8BFR5	Tufm	66	26	584	26	452	49.5	7.56	8324	1		High	High	High	High	High	High	High	High	High	High	High	High	High	High	protein metabolism;other metabolic processes;other biological processes	mitochondrion;other cell component	nucleic acid binding activity;other molecular function	Pf00009, Pf03143, Pf03144			2.11315e+08	2.20612e+08	2.48447e+08	3.35367e+08	2.74762e+08	3.99739e+08	1.95422e+08	5.52677e+08	3.04264e+08	3.1322e+08	1.4996e+08	1.47762e+08	1.49137e+08	2.11947e+08
High	Master Protein	P17751	Triosephosphate isomerase OS=Mus musculus OX=10090 GN=Tpi1 PE=1 SV=5	mmu:21991; P17751; Q3TJH2; Q3UC04; Q3UKG9; Q64513; Q9CVF9; Q9CWE7	Tpi1	66	14	615	14	249	26.7	7.3	11196	1		High	High	High	High	High	High	High	High	High	High	High	High	High	High	other metabolic processes	cytosol	other molecular function	Pf00121	Gluconeogenesis; Glycolysis	Fatty acid beta-oxidation; Glycolysis and gluconeogenesis	2.09655e+08	1.99621e+08	2.17605e+08	2.29533e+08	2.38456e+08	2.10273e+08	2.39351e+08	2.492e+08	2.10212e+08	1.66725e+08	2.31126e+08	2.61559e+08	2.60318e+08	2.3217e+08
High	Master Protein	P0DP26	Calmodulin-1 OS=Mus musculus OX=10090 GN=Calm1 PE=1 SV=1	mmu:12313; mmu:12314; mmu:12315; P02593; P0DP26; P62204; P70667; P99014; Q3TEH7; Q3THK5; Q3U6Z5; Q3U7C7; Q498A3; Q61379; Q61380; Q8BNC9; Q91VQ9; Q9D6G4	Calm1	64	11	293	11	149	16.8	4.22	4937	1	Acetyl [N-Term]	High	High	High	High	High	High	High	High	High	High	High	High	High	High	cell cycle OR cell proliferation;cell organization and biogenesis;other metabolic processes;stress response;other biological processes	plasma membrane;other membranes;cytosol;cytoskeleton;nucleus;other cell component	signal transduction activity or receptor binding;enzyme regulator activity;cytoskeletal activity;other molecular function	Pf13499	Inactivation, recovery and regulation of the phototransduction cascade; FCERI mediated Ca+2 mobilization; Platelet degranulation ; Stimuli-sensing channels; Ion homeostasis; Ion transport by P-type ATPases; Synthesis of IP3 and IP4 in the cytosol; RHO GTPases activate IQGAPs; Ca2+ pathway; Activation of Ca-permeable Kainate Receptor; Extra-nuclear estrogen signaling; RAS processing; Smooth Muscle…	Endochondral ossification; MicroRNAs in cardiomyocyte hypertrophy; Alzheimer's disease; G protein signaling pathways; G13 signaling pathway; Glycogen metabolism; Myometrial relaxation and contraction pathways; Calcium regulation in cardiac cells	2.06207e+08	1.68667e+08	1.53832e+08	1.66676e+08	1.91464e+08	1.81744e+08	1.92236e+08	2.03505e+08	1.87449e+08	2.04383e+08	2.1569e+08	2.26644e+08	2.13726e+08	1.80163e+08
High	Master Protein	O88844	Isocitrate dehydrogenase [NADP] cytoplasmic OS=Mus musculus OX=10090 GN=Idh1 PE=1 SV=2	mmu:15926; O88844; Q3UAV7	Idh1	68	24	943	23	414	46.6	7.17	15807	1		High	High	High	High	High	High	High	High	High	High	High	High	High	High	other metabolic processes;stress response;developmental processes;other biological processes	cytosol;mitochondrion;other cytoplasmic organelle;other cell component	other molecular function	Pf00180	Peroxisomal protein import; Neutrophil degranulation; NADPH regeneration	Glutathione metabolism; Oxidative stress and redox pathway; Glutathione and one-carbon metabolism	2.01743e+08	2.21163e+08	1.96413e+08	2.19988e+08	2.08619e+08	1.9992e+08	2.06453e+08	2.53617e+08	204070548	1.41604e+08	2.19813e+08	2.15356e+08	2.22304e+08	1.91763e+08
High	Master Protein	Q01768	Nucleoside diphosphate kinase B OS=Mus musculus OX=10090 GN=Nme2 PE=1 SV=1	mmu:18103; Q01768	Nme2	73	9	421	5	152	17.4	7.5	6248	1		High	High	High	High	High	High	High	High	High	High	High	High	High	High	protein metabolism;other metabolic processes;stress response;signal transduction;other biological processes	other membranes;cytoskeleton;mitochondrion;nucleus;other cell component	nucleic acid binding activity;kinase activity;other molecular function	Pf00334	Neutrophil degranulation; Azathioprine ADME; Interconversion of nucleotide di- and triphosphates; Ribavirin ADME	Mechanisms associated with pluripotency; Purine metabolism	2.01618e+08	2.04006e+08	1.84491e+08	1.70377e+08	1.8288e+08	2.10052e+08	1.80774e+08	1.82152e+08	208332736	1.79788e+08	2.17441e+08	2.06182e+08	2.13584e+08	1.92068e+08
High	Master Protein	Q64475	Histone H2B type 1-B OS=Mus musculus OX=10090 GN=H2bc3 PE=1 SV=3	mmu:319178; Q14AF8; Q64475	H2bc3	40	5	188	5	126	13.9	10.32	2695	1		High	High	High	High	High	High	High	High	High	High	High	High	High	High		cytosol;nucleus;other cell component	nucleic acid binding activity;other molecular function	Pf00125	Condensation of Prophase Chromosomes; Inhibition of DNA recombination at telomere; RUNX1 regulates genes involved in megakaryocyte differentiation and platelet function; Estrogen-dependent gene expression; PRC2 methylates histones and DNA; Recognition and association of DNA glycosylase with site containing an affected purine; Cleavage of the damaged purine; DNA Damage/Telomere Stress Induced Sene…		2.01388e+08	2.16732e+08	1.55637e+08	1.77244e+08	1.53497e+08	1.83355e+08	2.07803e+08	1.50836e+08	2.08121e+08	2.03855e+08	1.88588e+08	1.77106e+08	1.79048e+08	2.04939e+08
High	Master Protein	P17717	UDP-glucuronosyltransferase 2B17 OS=Mus musculus OX=10090 GN=Ugt2b17 PE=1 SV=1	P17717	Ugt2b17	44	18	564	16	530	60.8	7.87	9152	1		High	High	High	High	High	High	High	High	High	High	High	High	High	High	other metabolic processes	other membranes;ER/Golgi;nucleus	other molecular function	Pf00201	Glucuronidation; Aspirin ADME; Prednisone ADME; Paracetamol ADME		1.99142e+08	1.66466e+08	1.82642e+08	2.16316e+08	1.78314e+08	2.07631e+08	2.14532e+08	1.97999e+08	190684032	1.88256e+08	1.88501e+08	2.15545e+08	2.44363e+08	1.7553e+08
High	Master Protein	P62897	Cytochrome c, somatic OS=Mus musculus OX=10090 GN=Cycs PE=1 SV=2	mmu:13063; P00009; P62897; Q8C2S2	Cycs	59	8	268	8	105	11.6	9.58	4568	1		High	High	High	High	High	High	High	High	High	High	High	High	High	High	other metabolic processes;signal transduction;other biological processes	other membranes;cytosol;mitochondrion;nucleus	other molecular function	Pf00034	TP53 Regulates Metabolic Genes; Cytoprotection by HMOX1; Respiratory electron transport; Detoxification of Reactive Oxygen Species; Release of apoptotic factors from the mitochondria; Pyroptosis; Activation of caspases through apoptosome-mediated cleavage; Regulation of the apoptosome activity; Transcriptional activation of mitochondrial biogenesis	Oxidative damage response; p53 signaling; Parkinson's disease	1.97767e+08	2.14319e+08	1.79465e+08	1.82632e+08	2.0226e+08	1.83115e+08	1.80875e+08	1.9199e+08	233369506	2.02773e+08	1.78173e+08	1.94713e+08	1.92105e+08	1.90085e+08
High	Master Protein	P49429	4-hydroxyphenylpyruvate dioxygenase OS=Mus musculus OX=10090 GN=Hpd PE=1 SV=3	mmu:15445; P49429; P97322; Q3UEQ0; Q91WV9	Hpd	76	27	984	27	393	45	7.06	15110	1		High	High	High	High	High	High	High	High	High	High	High	High	High	High	other metabolic processes	other membranes;ER/Golgi	other molecular function	Pf00903	Tyrosine catabolism		1.95676e+08	2.67949e+08	2.17285e+08	2.38812e+08	2.14647e+08	2.09166e+08	2.34785e+08	2.09622e+08	246291576	2.01079e+08	2.19789e+08	2.31442e+08	2.23778e+08	2.21302e+08
High	Master Protein	Q99KB8	Hydroxyacylglutathione hydrolase, mitochondrial OS=Mus musculus OX=10090 GN=Hagh PE=1 SV=2	mmu:14651; Q3TMR4; Q3UCF6; Q8WUR9; Q99KB8	Hagh	46	11	373	11	309	34.1	7.75	5050	1		High	High	High	High	High	High	High	High	High	High	High	High	High	High	other metabolic processes	mitochondrion;other cell component	other molecular function	Pf00753, Pf16123	Pyruvate metabolism		1.91129e+08	1.85005e+08	2.03598e+08	2.05939e+08	3.18229e+08	2.3511e+08	1.58982e+08	3.41479e+08	2.35312e+08	2.54125e+08	1.54816e+08	1.80905e+08	1.67322e+08	2.13741e+08
High	Master Protein	P56395	Cytochrome b5 OS=Mus musculus OX=10090 GN=Cyb5a PE=1 SV=2	P56395	Cyb5a	51	7	308	7	134	15.2	5.07	5317	1		High	High	High	High	High	High	High	High	High	High	High	High	High	High	other metabolic processes	other membranes;cytosol;mitochondrion;ER/Golgi;other cell component	other molecular function	Pf00173	Insertion of tail-anchored proteins into the endoplasmic reticulum membrane; Vitamin C (ascorbate) metabolism	Oxidation by cytochrome P450	1.91111e+08	2.03548e+08	2.17829e+08	2.35009e+08	2.18608e+08	2.03239e+08	2.54265e+08	1.95717e+08	1.84567e+08	1.94386e+08	2.21094e+08	1.9144e+08	2.21097e+08	1.87118e+08
High	Master Protein	P99029	Peroxiredoxin-5, mitochondrial OS=Mus musculus OX=10090 GN=Prdx5 PE=1 SV=2	mmu:54683; P99029; Q9QX45; Q9QZ75	Prdx5	59	13	415	13	210	21.9	8.85	6611	1		High	High	High	High	High	High	High	High	High	High	High	High	High	High	other metabolic processes;stress response;other biological processes	cytosol;nucleus;other cytoplasmic organelle;other cell component	signal transduction activity or receptor binding;enzyme regulator activity;nucleic acid binding activity;other molecular function	Pf08534	TP53 Regulates Metabolic Genes; Detoxification of Reactive Oxygen Species	Oxidative stress and redox pathway	1.89007e+08	1.80722e+08	1.67833e+08	1.428e+08	1.80523e+08	1.68108e+08	1.93982e+08	1.93372e+08	1.86637e+08	1.70067e+08	1.89373e+08	2.09748e+08	2.04405e+08	1.68905e+08
High	Master Protein	P62737	Actin, aortic smooth muscle OS=Mus musculus OX=10090 GN=Acta2 PE=1 SV=1	mmu:11475; P03996; P04108; P62737	Acta2	53	16	697	6	377	42	5.39	9024	1		High	High	High	High	High	High	High	High	High	High	High	High	High	High	developmental processes;other biological processes	extracellular matrix;cytoskeleton;other cell component	other molecular function	Pf00022	Smooth Muscle Contraction	Comprehensive IL-17A signaling	1.87719e+08	1.9368e+08	1.87501e+08	2.28679e+08	1.89719e+08	1.99492e+08	2.28281e+08	1.61107e+08	1.87418e+08	1.66008e+08	2.27876e+08	2.02301e+08	2.16646e+08	2.11285e+08
High	Master Protein	P34914	Bifunctional epoxide hydrolase 2 OS=Mus musculus OX=10090 GN=Ephx2 PE=1 SV=2	mmu:13850; P34914; Q8CGV0	Ephx2	79	36	1266	36	554	62.5	6.19	17639	1		High	High	High	High	High	High	High	High	High	High	High	High	High	High	other metabolic processes;stress response;other biological processes	cytosol;other cytoplasmic organelle	other molecular function	Pf00561, Pf00702	Peroxisomal protein import; Synthesis of epoxy (EET) and dihydroxyeicosatrienoic acids (DHET); Biosynthesis of maresins	Arachidonate epoxygenase / epoxide hydrolase; Metapathway biotransformation; Eicosanoid metabolism via cytochrome P450 monooxygenases	1.85732e+08	1.71659e+08	2.08369e+08	1.68534e+08	1.71837e+08	1.95115e+08	2.39745e+08	2.05808e+08	166261416	2.10025e+08	1.65297e+08	2.19233e+08	2.09349e+08	2.13981e+08
High	Master Protein	Q78JT3	3-hydroxyanthranilate 3,4-dioxygenase OS=Mus musculus OX=10090 GN=Haao PE=1 SV=1	mmu:107766; Q52L88; Q78JT3	Haao	85	22	718	22	286	32.8	6.54	10142	1		High	High	High	High	High	High	High	High	High	High	High	High	High	High	other metabolic processes;other biological processes	other membranes;cytosol;mitochondrion;other cell component	other molecular function	Pf06052	Tryptophan catabolism	Tryptophan metabolism	1.85304e+08	1.74451e+08	1.70201e+08	1.72286e+08	1.89585e+08	1.54906e+08	1.66126e+08	2.00956e+08	1.82992e+08	1.72034e+08	2.11701e+08	2.18521e+08	2.06791e+08	1.75837e+08
High	Master Protein	Q8QZT1	Acetyl-CoA acetyltransferase, mitochondrial OS=Mus musculus OX=10090 GN=Acat1 PE=1 SV=1	mmu:110446; Q3TE92; Q8QZT1	Acat1	62	21	689	21	424	44.8	8.51	10069	1		High	High	High	High	High	High	High	High	High	High	High	High	High	High	other metabolic processes;stress response;developmental processes;other biological processes	mitochondrion;ER/Golgi	other molecular function	Pf00108, Pf02803	Mitochondrial protein degradation; Branched-chain amino acid catabolism; Synthesis of Ketone Bodies; Utilization of Ketone Bodies	Fatty acid beta-oxidation; Synthesis and degradation of ketone bodies; Tryptophan metabolism	1.84716e+08	1.82868e+08	1.97774e+08	1.88989e+08	2.23126e+08	1.98885e+08	2.16027e+08	2.25267e+08	1.98384e+08	1.75329e+08	1.74804e+08	2.25863e+08	2.01782e+08	1.76198e+08
High	Master Protein	Q91YI0	Argininosuccinate lyase OS=Mus musculus OX=10090 GN=Asl PE=1 SV=1	Q3UFA2; Q91YI0	Asl	69	31	1097	31	464	51.7	6.96	15646	1		High	High	High	High	High	High	High	High	High	High	High	High	High	High	other metabolic processes;developmental processes;other biological processes	other membranes;cytosol;mitochondrion;other cell component	other molecular function	Pf00206, Pf14698	Urea cycle	Alanine and aspartate metabolism	1.84088e+08	2.40152e+08	1.84839e+08	2.05037e+08	2.1168e+08	2.09745e+08	2.02615e+08	1.95453e+08	2.38811e+08	1.81284e+08	2.52316e+08	2.31469e+08	2.34274e+08	2.15801e+08
High	Master Protein	Q61425	Hydroxyacyl-coenzyme A dehydrogenase, mitochondrial OS=Mus musculus OX=10090 GN=Hadh PE=1 SV=2	mmu:15107; Q3TF75; Q3THK8; Q3UFI0; Q61425; Q8K149; Q925U9	Hadh	72	15	576	15	314	34.4	8.65	8073	1		High	High	High	High	High	High	High	High	High	High	High	High	High	High	other metabolic processes;other biological processes	mitochondrion;nucleus;other cell component	other molecular function	Pf00725, Pf02737	Mitochondrial protein degradation; Beta oxidation of decanoyl-CoA to octanoyl-CoA-CoA; Beta oxidation of octanoyl-CoA to hexanoyl-CoA; Beta oxidation of lauroyl-CoA to decanoyl-CoA-CoA; Beta oxidation of hexanoyl-CoA to butanoyl-CoA; Beta oxidation of butanoyl-CoA to acetyl-CoA	Fatty acid beta-oxidation; Fatty acid biosynthesis; Mitochondrial long chain fatty acid beta-oxidation; Tryptophan metabolism	1.80703e+08	1.87034e+08	1.74234e+08	1.45048e+08	1.41754e+08	2.06935e+08	1.87461e+08	2.02495e+08	190792144	1.95706e+08	1.7622e+08	1.91161e+08	1.80109e+08	1.94066e+08
High	Master Protein	Q9WUM5	Succinate--CoA ligase [ADP/GDP-forming] subunit alpha, mitochondrial OS=Mus musculus OX=10090 GN=Suclg1 PE=1 SV=4	mmu:56451; Q8C2C3; Q9DBA3; Q9DCI8; Q9WUM5	Suclg1	49	12	443	12	346	36.1	9.39	7101	1		High	High	High	High	High	High	High	High	High	High	High	High	High	High	other metabolic processes	mitochondrion;other cell component	other molecular function	Pf00549, Pf02629	Citric acid cycle (TCA cycle)	TCA cycle	1.75493e+08	1.88017e+08	1.63166e+08	1.62445e+08	1.82293e+08	1.84346e+08	1.54366e+08	1.82172e+08	1.80849e+08	1.71732e+08	1.61281e+08	1.78384e+08	1.72484e+08	1.90129e+08
High	Master Protein	P11679	Keratin, type II cytoskeletal 8 OS=Mus musculus OX=10090 GN=Krt8 PE=1 SV=4	mmu:16691; P11679; Q3KQK5; Q3TGI1; Q3TJE1; Q3TKY7; Q61463; Q61518; Q61519	Krt8	78	42	1109	36	490	54.5	5.82	15027	1		High	High	High	High	High	High	High	High	High	High	High	High	High	High	cell organization and biogenesis;stress response;developmental processes;signal transduction;other biological processes	plasma membrane;other membranes;cytoskeleton;nucleus;other cell component	other molecular function	Pf00038, Pf16208	Formation of the cornified envelope	Primary focal segmental glomerulosclerosis (FSGS); EGFR1 signaling pathway	1.73072e+08	1.11093e+08	1.47643e+08	1.22306e+08	1.35202e+08	1.14858e+08	1.41927e+08	1.05595e+08	1.24173e+08	1.31952e+08	1.28858e+08	1.30933e+08	1.66327e+08	1.39316e+08
High	Master Protein	Q8VCT4	Carboxylesterase 1D OS=Mus musculus OX=10090 GN=Ces1d PE=1 SV=1	mmu:104158; Q8VCT4; Q91ZV9; Q924V8; Q9ULY1	Ces1d	69	26	821	22	565	61.7	6.61	14137	1		High	High	High	High	High	High	High	High	High	High	High	High	High	High	cell organization and biogenesis;other metabolic processes;stress response;transport;other biological processes	cytosol;ER/Golgi;other cell component	other molecular function	Pf00135	Aspirin ADME; Phase I - Functionalization of compounds; Metabolism of Angiotensinogen to Angiotensins; Physiological factors		1.72443e+08	1.42903e+08	1.63589e+08	2.1038e+08	2.1576e+08	1.55344e+08	1.78777e+08	1.96386e+08	1.69273e+08	1.79723e+08	1.77837e+08	1.98328e+08	1.87496e+08	1.63075e+08
High	Master Protein	P55264	Adenosine kinase OS=Mus musculus OX=10090 GN=Adk PE=1 SV=2	mmu:11534; P55264; Q6JAM3; Q91VJ3	Adk	65	19	675	19	361	40.1	6.21	9789	1	Acetyl [N-Term]	High	High	High	High	High	High	High	High	High	High	High	High	High	High	cell cycle OR cell proliferation;other metabolic processes;other biological processes	plasma membrane;other membranes;cytosol;nucleus	kinase activity;other molecular function	Pf00294	Purine salvage; Ribavirin ADME	Purine metabolism	1.70133e+08	1.7749e+08	1.70902e+08	1.74045e+08	1.88277e+08	1.64211e+08	1.81912e+08	2.06229e+08	181108539	1.75959e+08	2.32222e+08	2.13385e+08	2.1258e+08	1.78868e+08
High	Master Protein	Q99LB7	Sarcosine dehydrogenase, mitochondrial OS=Mus musculus OX=10090 GN=Sardh PE=1 SV=1	mmu:192166; Q99LB7	Sardh	76	49	1719	49	919	101.6	6.74	25907	1		High	High	High	High	High	High	High	High	High	High	High	High	High	High	other metabolic processes	mitochondrion;other cell component	other molecular function	Pf01266, Pf01571, Pf08669, Pf16350	Choline catabolism	One-carbon metabolism and related pathways	1.68075e+08	1.81674e+08	1.69448e+08	1.70865e+08	1.75116e+08	1.66615e+08	1.82046e+08	2.07934e+08	2.0343e+08	1.75379e+08	1.86789e+08	1.80304e+08	1.89984e+08	1.60935e+08
High	Master Protein	O88569	Heterogeneous nuclear ribonucleoproteins A2/B1 OS=Mus musculus OX=10090 GN=Hnrnpa2b1 PE=1 SV=2	B9EJ02; mmu:53379; O88569; Q3UVJ5; Q6PCV9; Q8C2A0; Q8CJ71; Q91ZR9; Q9R204	Hnrnpa2b1	61	22	525	21	353	37.4	8.95	8511	1		High	High	High	High	High	High	High	High	High	High	High	High	High	High	cell organization and biogenesis;DNA metabolism;RNA metabolism OR transcription;other metabolic processes;transport;other biological processes	non-structural extracellular;cytosol;nucleus;other cell component	nucleic acid binding activity;other molecular function	Pf00076, Pf11627	mRNA Splicing - Major Pathway; Processing of Capped Intron-Containing Pre-mRNA	mRNA processing	1.64482e+08	1.61686e+08	1.4072e+08	1.58725e+08	1.6823e+08	1.57586e+08	1.43294e+08	1.57516e+08	1.60233e+08	1.5235e+08	1.69061e+08	1.703e+08	1.72495e+08	1.51289e+08
High	Master Protein	Q9WVL0	Maleylacetoacetate isomerase OS=Mus musculus OX=10090 GN=Gstz1 PE=1 SV=1	mmu:14874; Q9WVL0	Gstz1	84	14	561	14	216	24.3	7.85	10261	1		High	High	High	High	High	High	High	High	High	High	High	High	High	High	other metabolic processes	mitochondrion	other molecular function	Pf13409, Pf14497	Glutathione conjugation; Regulation of pyruvate dehydrogenase (PDH) complex; Tyrosine catabolism	Metapathway biotransformation	1.64441e+08	2.0233e+08	1.88142e+08	1.92479e+08	1.85035e+08	1.76962e+08	1.97621e+08	1.85105e+08	193763280	1.39731e+08	2.21121e+08	2.02197e+08	2.08767e+08	1.77593e+08
High	Master Protein	P40936	Indolethylamine N-methyltransferase OS=Mus musculus OX=10090 GN=Inmt PE=1 SV=1	mmu:21743; P40936; Q9CZ50	Inmt	58	15	405	15	264	29.4	6.39	5892	1		High	High	High	High	High	High	High	High	High	High	High	High	High	High	other metabolic processes;other biological processes	cytosol	other molecular function	Pf01234		Methylation; Metapathway biotransformation; Tryptophan metabolism	1.62426e+08	1.99992e+08	2.26442e+08	3.07354e+08	2.7845e+08	2.78078e+08	2.28657e+08	3.07227e+08	199407767	1.80168e+08	1.49663e+08	2.38925e+08	2.04262e+08	1.74577e+08
High	Master Protein	P09671	Superoxide dismutase [Mn], mitochondrial OS=Mus musculus OX=10090 GN=Sod2 PE=1 SV=3	mmu:20656; P09671; Q64670; Q8VEM5	Sod2	73	11	331	11	222	24.6	8.62	4668	1		High	High	High	High	High	High	High	High	High	High	High	High	High	High	cell organization and biogenesis;other metabolic processes;stress response;developmental processes;signal transduction;other biological processes	mitochondrion	nucleic acid binding activity;other molecular function	Pf00081, Pf02777	Detoxification of Reactive Oxygen Species; Transcriptional activation of mitochondrial biogenesis	One-carbon metabolism and related pathways; Oxidative stress response; Oxidative stress and redox pathway; Comprehensive IL-17A signaling	1.5964e+08	1.68348e+08	1.45265e+08	1.29568e+08	1.70806e+08	1.54341e+08	1.46874e+08	1.72062e+08	175093792	1.59953e+08	1.50976e+08	1.64078e+08	1.71513e+08	1.59322e+08
High	Master Protein	Q8CHT0	Delta-1-pyrroline-5-carboxylate dehydrogenase, mitochondrial OS=Mus musculus OX=10090 GN=Aldh4a1 PE=1 SV=3	B1AXW8; mmu:212647; Q7TND0; Q8BXM3; Q8CHT0; Q8R0N1; Q8R1S2	Aldh4a1	67	26	760	26	562	61.8	8.24	10799	1		High	High	High	High	High	High	High	High	High	High	High	High	High	High	other metabolic processes	cytosol;mitochondrion	other molecular function	Pf00171	Glyoxylate metabolism and glycine degradation; Proline catabolism		1.5521e+08	1.75651e+08	1.45989e+08	1.55508e+08	1.52528e+08	1.55642e+08	1.53546e+08	1.62638e+08	1.6984e+08	1.52997e+08	1.44877e+08	1.5294e+08	1.53754e+08	1.48546e+08
High	Master Protein	Q8BH95	Enoyl-CoA hydratase, mitochondrial OS=Mus musculus OX=10090 GN=Echs1 PE=1 SV=1	mmu:93747; Q3TJK2; Q6GQS2; Q6PEN1; Q8BH95; Q99LX7	Echs1	49	13	343	13	290	31.5	8.48	5413	1		High	High	High	High	High	High	High	High	High	High	High	High	High	High	other metabolic processes	mitochondrion	other molecular function	Pf00378	Branched-chain amino acid catabolism; Beta oxidation of decanoyl-CoA to octanoyl-CoA-CoA; Beta oxidation of octanoyl-CoA to hexanoyl-CoA; Beta oxidation of lauroyl-CoA to decanoyl-CoA-CoA; Beta oxidation of hexanoyl-CoA to butanoyl-CoA; Beta oxidation of butanoyl-CoA to acetyl-CoA	Fatty acid beta-oxidation; Fatty acid biosynthesis; Tryptophan metabolism	1.53931e+08	1.7611e+08	1.45344e+08	1.45644e+08	1.52784e+08	1.76247e+08	1.45039e+08	1.60849e+08	1.64632e+08	1.58608e+08	1.57984e+08	1.54704e+08	1.60676e+08	1.55293e+08
High	Master Protein	P28474	Alcohol dehydrogenase class-3 OS=Mus musculus OX=10090 GN=Adh5 PE=1 SV=3	mmu:11532; P28474; Q3TW83; Q8C662	Adh5	80	17	584	17	374	39.5	7.25	9994	1		High	High	High	High	High	High	High	High	High	High	High	High	High	High	other metabolic processes;stress response;other biological processes	cytosol;mitochondrion	other molecular function	Pf00107, Pf08240	Ethanol oxidation		1.50271e+08	1.49132e+08	1.08445e+08	1.49314e+08	1.57294e+08	1.57177e+08	1.68225e+08	1.79844e+08	153827024	1.46142e+08	1.83075e+08	1.0884e+08	1.73644e+08	1.49428e+08
High	Master Protein	P52196	Thiosulfate sulfurtransferase OS=Mus musculus OX=10090 GN=Tst PE=1 SV=3	mmu:22117; P52196	Tst	58	16	498	16	297	33.4	7.85	6689	1		High	High	High	High	High	High	High	High	High	High	High	High	High	High	transport;other biological processes	mitochondrion	nucleic acid binding activity;other molecular function	Pf00581	Degradation of cysteine and homocysteine		1.49086e+08	1.69868e+08	1.58251e+08	1.49158e+08	1.44966e+08	1.49985e+08	1.70841e+08	1.52987e+08	1.72542e+08	1.47066e+08	1.70702e+08	1.63939e+08	1.62473e+08	1.43864e+08
High	Master Protein	P08113	Endoplasmin OS=Mus musculus OX=10090 GN=Hsp90b1 PE=1 SV=2	mmu:22027; P08113; P11427	Hsp90b1	57	46	1342	45	802	92.4	4.82	17662	1		High	High	High	High	High	High	High	High	High	High	High	High	High	High	cell organization and biogenesis;protein metabolism;other metabolic processes;stress response;transport;other biological processes	non-structural extracellular;plasma membrane;other membranes;cytosol;ER/Golgi;other cell component	signal transduction activity or receptor binding;nucleic acid binding activity;other molecular function	Pf00183, Pf13589	Regulation of Insulin-like Growth Factor (IGF) transport and uptake by Insulin-like Growth Factor Binding Proteins (IGFBPs); Post-translational protein phosphorylation; Scavenging by Class A Receptors; Trafficking and processing of endosomal TLR; Interleukin-4 and Interleukin-13 signaling	Focal adhesion: PI3K-Akt-mTOR signaling pathway; Hypoxia-dependent self-renewal of myoblasts	1.48715e+08	1.4534e+08	1.42661e+08	1.88636e+08	1.54522e+08	1.75546e+08	1.74636e+08	1.34778e+08	1.4559e+08	1.56327e+08	2.22196e+08	1.89653e+08	2.1328e+08	1.72868e+08
High	Master Protein	Q99P30	Peroxisomal coenzyme A diphosphatase NUDT7 OS=Mus musculus OX=10090 GN=Nudt7 PE=1 SV=2	mmu:67528; Q6IS65; Q8BU08; Q8K260; Q99P30; Q9D0Q3; Q9DBI9	Nudt7	67	18	376	18	236	26.8	6.34	5303	1	Acetyl [N-Term]	High	High	High	High	High	High	High	High	High	High	High	High	High	High	other metabolic processes;other biological processes	other cytoplasmic organelle	nucleic acid binding activity;other molecular function	Pf00293	Peroxisomal protein import		1.48015e+08	1.56841e+08	1.3502e+08	1.35612e+08	1.54616e+08	1.39916e+08	1.73596e+08	1.34519e+08	158619316	1.47689e+08	1.66655e+08	1.86461e+08	1.58931e+08	1.53951e+08
High	Master Protein	Q91VS7	Microsomal glutathione S-transferase 1 OS=Mus musculus OX=10090 GN=Mgst1 PE=1 SV=3	mmu:56615; Q91VS7; Q9CQ57; Q9R191	Mgst1	44	6	295	6	155	17.5	9.66	4117	1		High	High	High	High	High	High	High	High	High	High	High	High	High	High	other metabolic processes;stress response;transport;other biological processes	other membranes;mitochondrion;ER/Golgi;other cytoplasmic organelle;other cell component	other molecular function	Pf01124	Neutrophil degranulation; Glutathione conjugation; Aflatoxin activation and detoxification	Metapathway biotransformation; Oxidative stress response; Oxidative stress and redox pathway	1.47615e+08	1.83076e+08	2.68045e+08	3.02166e+08	1.41065e+08	1.25009e+08	3.13916e+08	1.1651e+08	1.83856e+08	1.03309e+08	3.53439e+08	1.88011e+08	1.87651e+08	2.73891e+08
High	Master Protein	P09411	Phosphoglycerate kinase 1 OS=Mus musculus OX=10090 GN=Pgk1 PE=1 SV=4	mmu:18655; P09411; Q3TPE6; Q3UKV8; Q5XJE7	Pgk1	74	25	1087	25	417	44.5	7.9	16381	1		High	High	High	High	High	High	High	High	High	High	High	High	High	High	protein metabolism;other metabolic processes;stress response;other biological processes	non-structural extracellular;other membranes;cytosol;other cell component	kinase activity;other molecular function	Pf00162	Gluconeogenesis; Glycolysis	Glycolysis and gluconeogenesis	1.44183e+08	1.53266e+08	1.41371e+08	1.48681e+08	1.61528e+08	1.57692e+08	1.69245e+08	1.81373e+08	1.73325e+08	1.50378e+08	1.80169e+08	1.95756e+08	1.76376e+08	1.60065e+08
High	Master Protein	P27773	Protein disulfide-isomerase A3 OS=Mus musculus OX=10090 GN=Pdia3 PE=1 SV=2	mmu:14827; P27773; Q3TEI9; Q3TIL2; Q3UZK8; Q8C2F4; Q99LF6	Pdia3	69	34	889	34	505	56.6	6.21	13424	1		High	High	High	High	High	High	High	High	High	High	High	High	High	High	cell adhesion;cell organization and biogenesis;protein metabolism;other metabolic processes;stress response;signal transduction;other biological processes	non-structural extracellular;plasma membrane;other membranes;ER/Golgi;other cell component	signal transduction activity or receptor binding;other molecular function	Pf00085, Pf13848	ER-Phagosome pathway; Antigen Presentation: Folding, assembly and peptide loading of class I MHC; Calnexin/calreticulin cycle		1.43755e+08	1.52197e+08	1.57756e+08	1.70393e+08	1.7061e+08	1.63111e+08	1.58478e+08	1.48155e+08	1.49743e+08	1.58632e+08	1.93981e+08	1.6895e+08	2.00782e+08	1.76604e+08
High	Master Protein	P13707	Glycerol-3-phosphate dehydrogenase [NAD(+)], cytoplasmic OS=Mus musculus OX=10090 GN=Gpd1 PE=1 SV=3	mmu:14555; P13707; Q3UVM3; Q5DTS5	Gpd1	81	23	673	22	349	37.5	7.17	9062	1		High	High	High	High	High	High	High	High	High	High	High	High	High	High	other metabolic processes;other biological processes	cytosol;other cell component	other molecular function	Pf01210, Pf07479	Synthesis of PA	Triacylglyceride synthesis	1.43695e+08	1.50454e+08	1.45303e+08	1.27651e+08	1.47304e+08	1.56028e+08	1.75437e+08	7.7981e+07	135481488	1.27397e+08	1.52842e+08	1.5698e+08	1.7354e+08	1.77196e+08
High	Master Protein	P07759	Serine protease inhibitor A3K OS=Mus musculus OX=10090 GN=Serpina3k PE=1 SV=2	mmu:20714; P07759; Q62257; Q8VCH3; Q91W80; Q91X80	Serpina3k	40	15	594	9	418	46.9	5.16	9517	1		High	High	High	High	High	High	High	High	High	High	High	High	High	High	other biological processes	non-structural extracellular	enzyme regulator activity	Pf00079			1.43271e+08	1.45382e+08	1.08149e+08	7.64007e+07	7.71598e+07	8.15373e+07	1.06411e+08	9.41212e+07	109071220	1.58166e+08	1.06381e+08	1.03371e+08	1.06511e+08	9.47854e+07
High	Master Protein	P51174	Long-chain specific acyl-CoA dehydrogenase, mitochondrial OS=Mus musculus OX=10090 GN=Acadl PE=1 SV=2	B2KGC6; mmu:11363; O35302; P51174; Q8QZR6; Q9CU29; Q9DB83	Acadl	56	19	578	19	430	47.9	8.31	8536	1		High	High	High	High	High	High	High	High	High	High	High	High	High	High	other metabolic processes;stress response;other biological processes	other membranes;mitochondrion;other cell component	other molecular function	Pf00441, Pf02770, Pf02771	Beta oxidation of myristoyl-CoA to lauroyl-CoA; Beta oxidation of lauroyl-CoA to decanoyl-CoA-CoA	Fatty acid beta-oxidation; PPAR signaling pathway; Mitochondrial long chain fatty acid beta-oxidation	1.40139e+08	1.4863e+08	1.23826e+08	7.39478e+07	8.36935e+07	1.23887e+08	1.08445e+08	9.98328e+07	110799995	8.61032e+07	6.63251e+07	1.23822e+08	1.16199e+08	1.21301e+08
High	Master Protein	Q921I1	Serotransferrin OS=Mus musculus OX=10090 GN=Tf PE=1 SV=1	mmu:22041; O35421; Q3UBW7; Q58E69; Q61803; Q62357; Q62358; Q62359; Q63915; Q64515; Q8VII5; Q921I1; Q922C0	Tf	62	43	1307	39	697	76.7	7.18	16552	1		High	High	High	High	High	High	High	High	High	High	High	High	High	High	cell organization and biogenesis;stress response;transport;signal transduction;other biological processes	non-structural extracellular;extracellular matrix;plasma membrane;other membranes;other cytoplasmic organelle;other cell component	signal transduction activity or receptor binding;other molecular function	Pf00405	Regulation of Insulin-like Growth Factor (IGF) transport and uptake by Insulin-like Growth Factor Binding Proteins (IGFBPs); Post-translational protein phosphorylation; Cargo recognition for clathrin-mediated endocytosis; Platelet degranulation ; Transferrin endocytosis and recycling	Iron homeostasis	1.37997e+08	1.20747e+08	1.00892e+08	1.38827e+08	9.96135e+07	1.11068e+08	1.28352e+08	9.90728e+07	8.92573e+07	1.50518e+08	1.6491e+08	1.25181e+08	1.38997e+08	1.32959e+08
High	Master Protein	Q8BMS1	Trifunctional enzyme subunit alpha, mitochondrial OS=Mus musculus OX=10090 GN=Hadha PE=1 SV=1	mmu:97212; Q3TCY3; Q5U5Y5; Q8BMS1; Q8QZU4	Hadha	59	33	1183	33	763	82.6	9.14	20064	1		High	High	High	High	High	High	High	High	High	High	High	High	High	High	other metabolic processes;other biological processes	mitochondrion	other molecular function	Pf00378, Pf00725, Pf02737	Beta oxidation of decanoyl-CoA to octanoyl-CoA-CoA; Beta oxidation of octanoyl-CoA to hexanoyl-CoA; Acyl chain remodeling of CL; Beta oxidation of palmitoyl-CoA to myristoyl-CoA; Beta oxidation of myristoyl-CoA to lauroyl-CoA; Beta oxidation of lauroyl-CoA to decanoyl-CoA-CoA; Beta oxidation of hexanoyl-CoA to butanoyl-CoA	Fatty acid beta-oxidation; Mitochondrial long chain fatty acid beta-oxidation	1.37764e+08	1.47067e+08	1.38399e+08	1.25352e+08	1.42093e+08	1.6218e+08	1.56219e+08	1.71342e+08	165566608	1.31732e+08	1.19116e+08	1.49799e+08	1.54249e+08	1.48422e+08
High	Master Protein	Q99JY0	Trifunctional enzyme subunit beta, mitochondrial OS=Mus musculus OX=10090 GN=Hadhb PE=1 SV=1	mmu:231086; Q3TEH9; Q8BJI5; Q8BJM0; Q8BK52; Q99JY0	Hadhb	60	25	778	25	475	51.4	9.38	11926	1		High	High	High	High	High	High	High	High	High	High	High	High	High	High	other metabolic processes;other biological processes	other membranes;mitochondrion;ER/Golgi	nucleic acid binding activity;other molecular function	Pf00108, Pf02803	Beta oxidation of decanoyl-CoA to octanoyl-CoA-CoA; Beta oxidation of octanoyl-CoA to hexanoyl-CoA; Acyl chain remodeling of CL; Beta oxidation of palmitoyl-CoA to myristoyl-CoA; Beta oxidation of myristoyl-CoA to lauroyl-CoA; Beta oxidation of lauroyl-CoA to decanoyl-CoA-CoA; Beta oxidation of hexanoyl-CoA to butanoyl-CoA	Fatty acid beta-oxidation	1.37234e+08	1.44399e+08	1.45893e+08	1.24777e+08	1.4674e+08	1.54624e+08	1.43148e+08	1.51515e+08	144804416	1.38605e+08	1.19056e+08	1.34075e+08	1.43816e+08	1.38805e+08
High	Master Protein	P40142	Transketolase OS=Mus musculus OX=10090 GN=Tkt PE=1 SV=1	mmu:21881; P40142; Q3U7Y1; Q3UK62; Q545A1; Q9ESA0	Tkt	79	34	987	34	623	67.6	7.5	17062	1	Acetyl [N-Term]	High	High	High	High	High	High	High	High	High	High	High	High	High	High	other metabolic processes;other biological processes	other membranes;cytosol;ER/Golgi;nucleus;other cytoplasmic organelle	other molecular function	Pf00456, Pf02779, Pf02780	Insulin effects increased synthesis of Xylulose-5-Phosphate; Pentose phosphate pathway	Pentose phosphate pathway	1.36614e+08	1.2563e+08	1.31375e+08	1.22044e+08	1.65051e+08	1.48343e+08	1.42837e+08	1.53896e+08	1.41713e+08	1.45587e+08	1.35996e+08	1.59131e+08	1.58684e+08	1.53224e+08
High	Master Protein	P38647	Stress-70 protein, mitochondrial OS=Mus musculus OX=10090 GN=Hspa9 PE=1 SV=3	mmu:15526; P38647; Q3TW93; Q3UVN1; Q3V015; Q7TSZ0; Q9CQ05	Hspa9	52	35	1227	35	679	73.4	6.07	18341	1		High	High	High	High	High	High	High	High	High	High	High	High	High	High	cell organization and biogenesis;protein metabolism;other metabolic processes;transport;other biological processes	mitochondrion;nucleus;other cell component	other molecular function	Pf00012	Regulation of HSF1-mediated heat shock response; Mitochondrial protein degradation		1.36068e+08	1.34746e+08	1.44831e+08	1.47202e+08	1.52373e+08	1.47763e+08	1.59988e+08	9.99335e+07	1.62075e+08	1.44349e+08	1.40973e+08	1.69994e+08	1.75508e+08	1.45659e+08
High	Master Protein	Q3THK7	GMP synthase [glutamine-hydrolyzing] OS=Mus musculus OX=10090 GN=Gmps PE=1 SV=2	mmu:229363; Q3TFR6; Q3THK7; Q3TIH1; Q3UJ21; Q3V343; Q66JZ6	Gmps	23	15	167	15	693	76.7	6.73	2215	1		High	High	High	High	High	High	High	High	High	High	High	High	High	High	other metabolic processes	cytosol	other molecular function	Pf00117, Pf00958, Pf02540	Azathioprine ADME; Purine ribonucleoside monophosphate biosynthesis	Purine metabolism	1.35507e+08	1.61205e+08	2.01424e+08	2.68641e+08	2.13152e+08	2.40255e+08	1.76759e+08	2.28993e+08	1.55936e+08	2.01751e+08	1.28234e+08	1.37519e+08	1.32446e+08	1.9696e+08
High	Master Protein	Q05920	Pyruvate carboxylase, mitochondrial OS=Mus musculus OX=10090 GN=Pc PE=1 SV=1	Q05920	Pc	64	55	1854	55	1178	129.6	6.71	28112	1		High	High	High	High	High	High	High	High	High	High	High	High	High	High	other metabolic processes;other biological processes	mitochondrion;other cell component	other molecular function	Pf00289, Pf00364, Pf00682, Pf02436, Pf02785, Pf02786	Gluconeogenesis; Biotin transport and metabolism		1.34327e+08	1.59021e+08	1.56098e+08	1.40479e+08	3.91826e+08	1.6949e+08	1.67115e+08	1.43333e+08	1.61166e+08	1.25427e+08	1.71488e+08	1.64176e+08	1.6112e+08	1.78005e+08
High	Master Protein	P11499	Heat shock protein HSP 90-beta OS=Mus musculus OX=10090 GN=Hsp90ab1 PE=1 SV=3	mmu:15516; O89078; P11499; Q3UIQ7	Hsp90ab1	66	43	1304	29	724	83.2	5.03	19132	1		High	High	High	High	High	High	High	High	High	High	High	High	High	High	cell organization and biogenesis;protein metabolism;DNA metabolism;other metabolic processes;stress response;other biological processes	non-structural extracellular;plasma membrane;other membranes;cytosol;nucleus;other cytoplasmic organelle;other cell component	signal transduction activity or receptor binding;enzyme regulator activity;cytoskeletal activity;nucleic acid binding activity;other molecular function	Pf00183, Pf13589	The role of GTSE1 in G2/M progression after G2 checkpoint; Neutrophil degranulation; Regulation of actin dynamics for phagocytic cup formation; HSP90 chaperone cycle for steroid hormone receptors (SHR) in the presence of ligand; Attenuation phase; Estrogen-dependent gene expression; Sema3A PAK dependent Axon repulsion; Aryl hydrocarbon receptor signalling; DDX58/IFIH1-mediated induction of interf…	Focal adhesion: PI3K-Akt-mTOR signaling pathway	1.33942e+08	1.43893e+08	1.51966e+08	1.69726e+08	1.56662e+08	1.80239e+08	2.01433e+08	1.3785e+08	1.5542e+08	1.36798e+08	1.77446e+08	1.74474e+08	1.94275e+08	1.84257e+08
High	Master Protein	Q9JII6	Aldo-keto reductase family 1 member A1 OS=Mus musculus OX=10090 GN=Akr1a1 PE=1 SV=3	mmu:58810; Q9CQI5; Q9CQT8; Q9CT53; Q9D012; Q9D016; Q9D0I7; Q9D0P3; Q9JII6	Akr1a1	76	21	583	20	325	36.6	7.39	10517	1	Acetyl [N-Term]	High	High	High	High	High	High	High	High	High	High	High	High	High	High	other metabolic processes;other biological processes	plasma membrane;other membranes;cytosol;other cell component	other molecular function	Pf00248	Glutathione conjugation; Formation of xylulose-5-phosphate	Metapathway biotransformation	1.33525e+08	1.07335e+08	1.06804e+08	1.0363e+08	1.08578e+08	1.01592e+08	1.2566e+08	1.24551e+08	1.12851e+08	1.03706e+08	1.33314e+08	1.39893e+08	1.49675e+08	1.08779e+08
High	Master Protein	P99027	Large ribosomal subunit protein P2 OS=Mus musculus OX=10090 GN=Rplp2 PE=1 SV=3	mmu:67186; P99027; Q3TKY3; Q9CQ99; Q9CZJ8	Rplp2	77	6	197	6	115	11.6	4.54	2918	1		High	High	High	High	High	High	High	High	High	High	High	High	High	High	protein metabolism;other metabolic processes	cytosol;translational apparatus;other cell component	other molecular function	Pf00428	L13a-mediated translational silencing of Ceruloplasmin expression; SRP-dependent cotranslational protein targeting to membrane; Major pathway of rRNA processing in the nucleolus and cytosol; Formation of a pool of free 40S subunits; GTP hydrolysis and joining of the 60S ribosomal subunit; Nonsense Mediated Decay (NMD) independent of the Exon Junction Complex (EJC); Nonsense Mediated Decay (NMD) e…	Cytoplasmic ribosomal proteins	1.32287e+08	1.37003e+08	1.10549e+08	1.01538e+08	1.02977e+08	1.1413e+08	9.74295e+07	1.02533e+08	1.10431e+08	1.09039e+08	1.41609e+08	1.24232e+08	1.44737e+08	1.2935e+08
Medium	Master Protein	P54276	DNA mismatch repair protein Msh6 OS=Mus musculus OX=10090 GN=Msh6 PE=1 SV=3	mmu:17688; O54710; P54276; Q6GTK8	Msh6	1	1	5	1	1358	151	6.73	19	1		Peak Found	Peak Found	High	Peak Found	High	Peak Found	Peak Found	High	Peak Found	Peak Found	Not Found	High	High	Peak Found	DNA metabolism;other metabolic processes;stress response;developmental processes;signal transduction;other biological processes	cytosol;ER/Golgi;nucleus;other cell component	nucleic acid binding activity;other molecular function	Pf00488, Pf00855, Pf01624, Pf05188, Pf05190, Pf05192	Mismatch repair (MMR) directed by MSH2:MSH6 (MutSalpha)	Mismatch repair	1.31946e+08	1.07498e+08	1.00004e+08	6.31956e+07	8.74518e+07	7.94836e+07	7.31233e+07	6.79549e+07	102998432	1.26379e+08		1.07553e+08	9.68121e+07	7.46539e+07
High	Master Protein	Q8QZR3	Pyrethroid hydrolase Ces2a OS=Mus musculus OX=10090 GN=Ces2a PE=1 SV=1	E9Q3D0; mmu:102022; Q3TMR2; Q8QZR3	Ces2a	59	20	523	16	558	61.9	6.16	6274	1		High	High	High	High	High	High	High	High	High	High	High	High	High	High	protein metabolism;other metabolic processes	ER/Golgi;other cell component	other molecular function	Pf00135			1.3184e+08	2.38648e+07	2.63763e+07	6.71558e+07	5.66276e+07	1.06917e+08	1.06848e+08	5.38667e+07	58434672	4.26413e+07	4.31455e+07	4.54075e+07	5.129e+07	2.19978e+07
High	Master Protein	Q9EQ20	Methylmalonate-semialdehyde/malonate-semialdehyde dehydrogenase [acylating], mitochondrial OS=Mus musculus OX=10090 GN=Aldh6a1 PE=1 SV=1	mmu:104776; Q3TDA2; Q8CIB4; Q9EQ20	Aldh6a1	67	34	1086	34	535	57.9	8.07	16201	1		High	High	High	High	High	High	High	High	High	High	High	High	High	High	other metabolic processes;other biological processes	nucleus	other molecular function	Pf00171	Branched-chain amino acid catabolism		1.30551e+08	1.52757e+08	1.48693e+08	1.43926e+08	1.60577e+08	2.3224e+08	2.5194e+08	1.61285e+08	145272896	1.44537e+08	2.33945e+08	1.52595e+08	1.57892e+08	1.31729e+08
High	Master Protein	Q91VA0	Acyl-coenzyme A synthetase ACSM1, mitochondrial OS=Mus musculus OX=10090 GN=Acsm1 PE=1 SV=1	mmu:117147; Q3UED4; Q91VA0	Acsm1	70	27	721	27	573	64.7	7.17	10701	1		High	High	High	High	High	High	High	High	High	High	High	High	High	High	other metabolic processes	mitochondrion	other molecular function	Pf00501, Pf13193	Conjugation of benzoate with glycine; Conjugation of phenylacetate with glutamine		1.29059e+08	8.52688e+07	1.44196e+08	1.17415e+08	8.36099e+07	1.36612e+08	1.51957e+08	1.61036e+08	137485472	1.31672e+08	1.64473e+08	1.55158e+08	1.65365e+08	1.45477e+08
High	Master Protein	Q8BVI4	Dihydropteridine reductase OS=Mus musculus OX=10090 GN=Qdpr PE=1 SV=2	mmu:110391; Q3TT09; Q8BVI4; Q9D0K4	Qdpr	61	10	493	10	241	25.6	7.81	7918	1		High	High	High	High	High	High	High	High	High	High	High	High	High	High	other metabolic processes	other cell component	other molecular function	Pf00106	Phenylalanine metabolism		1.28632e+08	1.33465e+08	1.23876e+08	1.32819e+08	1.5099e+08	1.23075e+08	1.27525e+08	1.3093e+08	1.2518e+08	1.28408e+08	1.34585e+08	1.49288e+08	1.54809e+08	1.3365e+08
High	Master Protein	O55022	Membrane-associated progesterone receptor component 1 OS=Mus musculus OX=10090 GN=Pgrmc1 PE=1 SV=4	mmu:53328; O55022; Q99JN0	Pgrmc1	60	15	272	14	195	21.7	4.7	3063	1		High	High	High	High	High	High	High	High	High	High	High	High	High	High	cell organization and biogenesis;other metabolic processes;developmental processes;other biological processes	non-structural extracellular;other membranes;mitochondrion;ER/Golgi;other cell component	other molecular function	Pf00173	Neutrophil degranulation		1.2663e+08	8.37349e+07	9.51201e+07	1.01495e+08	8.78986e+07	1.04729e+08	1.02703e+08	8.46875e+07	8.61358e+07	8.12662e+07	1.25489e+08	1.24297e+08	1.12299e+08	9.91052e+07
High	Master Protein	P12787	Cytochrome c oxidase subunit 5A, mitochondrial OS=Mus musculus OX=10090 GN=Cox5a PE=1 SV=2	mmu:12858; P12787; Q9D2W1	Cox5a	54	8	250	8	146	16.1	6.54	2139	1		High	High	High	High	High	High	High	High	High	High	High	High	High	High	other metabolic processes;transport	other membranes;mitochondrion	transporter activity;other molecular function	Pf02284	TP53 Regulates Metabolic Genes; Cytoprotection by HMOX1; Respiratory electron transport; Mitochondrial protein degradation	Arachidonate epoxygenase / epoxide hydrolase; Electron transport chain	1.2527e+08	1.63246e+08	1.40593e+08	1.09478e+08	1.35996e+08	1.15438e+08	6.35672e+07	1.21907e+08	1.26389e+08	1.10222e+08	1.30724e+08	1.41366e+08	1.64925e+08	1.16976e+08
High	Master Protein	Q8VCR7	Putative protein-lysine deacylase ABHD14B OS=Mus musculus OX=10090 GN=Abhd14b PE=1 SV=1	Q8VCR7	Abhd14b	61	10	307	10	210	22.4	6.27	4014	1		High	High	High	High	High	High	High	High	High	High	High	High	High	High	other biological processes	cytosol;nucleus;other cell component	other molecular function	Pf12697	Cytosolic sulfonation of small molecules		1.24607e+08	8.13718e+07	1.35386e+08	1.14211e+08	1.32842e+08	8.10835e+07	9.26236e+07	9.64352e+07	84587182	8.01358e+07	8.96073e+07	1.38508e+08	9.06099e+07	8.24434e+07
High	Master Protein	O09173	Homogentisate 1,2-dioxygenase OS=Mus musculus OX=10090 GN=Hgd PE=1 SV=2	mmu:15233; O09173; Q7TPP2	Hgd	76	22	686	22	445	49.9	7.24	9599	1		High	High	High	High	High	High	High	High	High	High	High	High	High	High	other metabolic processes		other molecular function	Pf04209, Pf20510	Tyrosine catabolism		1.23562e+08	1.49887e+08	1.33889e+08	1.55356e+08	1.51483e+08	1.46241e+08	1.44135e+08	1.15674e+08	1.35722e+08	1.24412e+08	1.53835e+08	1.44487e+08	1.48101e+08	1.35905e+08
Low	Master Protein	O70480	Vesicle-associated membrane protein 4 OS=Mus musculus OX=10090 GN=Vamp4 PE=1 SV=1	mmu:53330; O70480; Q9D095	Vamp4	5	1	22	1	141	16.3	7.36	247	1		High	High	High	High	High	High	High	High	High	High	High	High	High	High	cell organization and biogenesis;stress response;transport;other biological processes	other membranes;ER/Golgi;other cytoplasmic organelle;other cell component		Pf00957	Cargo recognition for clathrin-mediated endocytosis; Retrograde transport at the Trans-Golgi-Network		1.23237e+08	1.50432e+08	1.70092e+08	1.69347e+08	1.45835e+08	1.32378e+08	1.54655e+08	1.26704e+08	1.57368e+08	1.25303e+08	1.51582e+08	1.54612e+08	1.51724e+08	1.67583e+08
High	Master Protein	P18760	Cofilin-1 OS=Mus musculus OX=10090 GN=Cfl1 PE=1 SV=3	mmu:12631; P18760	Cfl1	77	13	384	11	166	18.5	8.09	5905	1	Acetyl [N-Term]	High	High	High	High	High	High	High	High	High	High	High	High	High	High	cell cycle OR cell proliferation;cell organization and biogenesis;stress response;transport;developmental processes;other biological processes	non-structural extracellular;plasma membrane;other membranes;cytosol;cytoskeleton;mitochondrion;nucleus;other cell component	signal transduction activity or receptor binding;cytoskeletal activity;other molecular function	Pf00241		G13 signaling pathway; Regulation of actin cytoskeleton	1.22698e+08	1.15974e+08	8.37864e+07	9.79308e+07	9.54902e+07	9.31642e+07	8.3638e+07	8.68752e+07	1.18124e+08	9.0118e+07	1.36085e+08	1.38e+08	1.06711e+08	1.34005e+08
High	Master Protein	Q9WTP6	Adenylate kinase 2, mitochondrial OS=Mus musculus OX=10090 GN=Ak2 PE=1 SV=5	A2A820; mmu:11637; Q3THT3; Q3TI11; Q3TKI6; Q8C7I9; Q9CY37; Q9WTP6	Ak2	76	22	628	22	239	26.5	7.39	8042	1		High	High	High	High	High	High	High	High	High	High	High	High	High	High	other metabolic processes	cytoskeleton;mitochondrion;other cell component	kinase activity;other molecular function	Pf00406, Pf05191	Interconversion of nucleotide di- and triphosphates	Purine metabolism	1.22344e+08	1.20967e+08	1.26258e+08	1.34675e+08	1.37593e+08	1.32436e+08	1.35057e+08	1.48383e+08	1.37703e+08	1.30119e+08	1.06404e+08	1.34733e+08	1.31415e+08	1.13501e+08
High	Master Protein	Q9DBM2	Peroxisomal bifunctional enzyme OS=Mus musculus OX=10090 GN=Ehhadh PE=1 SV=4	mmu:74147; Q91W49; Q9DBM2	Ehhadh	74	46	1362	46	718	78.3	9.13	20547	1		High	High	High	High	High	High	High	High	High	High	High	High	High	High	other metabolic processes	cytosol;other cytoplasmic organelle	other molecular function	Pf00378, Pf00725, Pf02737	Peroxisomal protein import; Beta-oxidation of very long chain fatty acids	PPAR signaling pathway; Mitochondrial long chain fatty acid beta-oxidation; Eicosanoid metabolism via cyclooxygenases (COX)	1.21199e+08	7.86877e+07	9.83242e+07	1.48984e+08	1.39749e+08	1.63239e+08	1.845e+08	1.07642e+08	7.12281e+07	8.98539e+07	8.39838e+07	1.11051e+08	8.81773e+07	1.56701e+08
High	Master Protein	Q99MR8	Methylcrotonoyl-CoA carboxylase subunit alpha, mitochondrial OS=Mus musculus OX=10090 GN=Mccc1 PE=1 SV=2	mmu:72039; Q3TGU0; Q99MR8; Q9D8R2	Mccc1	64	34	586	34	717	79.3	7.83	7930	1		High	High	High	High	High	High	High	High	High	High	High	High	High	High	other metabolic processes	mitochondrion;other cell component	other molecular function	Pf00289, Pf00364, Pf02785, Pf02786	Biotin transport and metabolism; Branched-chain amino acid catabolism		1.20927e+08	1.42084e+08	1.26107e+08	1.26452e+08	1.86717e+08	1.22105e+08	1.12213e+08	1.5601e+08	1.31146e+08	1.20809e+08	1.40906e+08	1.72172e+08	1.28792e+08	1.31895e+08
High	Master Protein	Q9CZX8	Small ribosomal subunit protein eS19 OS=Mus musculus OX=10090 GN=Rps19 PE=1 SV=3	mmu:20085; Q5M9J4; Q9CZX8	Rps19	50	9	239	9	145	16.1	10.4	3122	1		High	High	High	High	High	High	High	High	High	High	High	High	High	High	cell organization and biogenesis;protein metabolism;RNA metabolism OR transcription;other metabolic processes;stress response;signal transduction;other biological processes	cytosol;translational apparatus;nucleus;other cell component	nucleic acid binding activity;other molecular function	Pf01090	L13a-mediated translational silencing of Ceruloplasmin expression; SRP-dependent cotranslational protein targeting to membrane; Major pathway of rRNA processing in the nucleolus and cytosol; Formation of a pool of free 40S subunits; GTP hydrolysis and joining of the 60S ribosomal subunit; Nonsense Mediated Decay (NMD) independent of the Exon Junction Complex (EJC); Nonsense Mediated Decay (NMD) e…	Cytoplasmic ribosomal proteins	1.20362e+08	1.31644e+08	9.93939e+07	1.08124e+08	1.20918e+08	1.2189e+08	1.05364e+08	1.00582e+08	1.17504e+08	1.13116e+08	1.33079e+08	1.18735e+08	1.35373e+08	1.26126e+08
High	Master Protein	P60867	Small ribosomal subunit protein uS10 OS=Mus musculus OX=10090 GN=Rps20 PE=1 SV=1	mmu:67427; P17075; P60867	Rps20	26	4	128	4	119	13.4	9.94	1866	1		High	High	High	High	High	High	High	High	High	High	High	High	High	High	protein metabolism;other metabolic processes;other biological processes	cytosol;translational apparatus;other cell component	enzyme regulator activity;nucleic acid binding activity;other molecular function	Pf00338	L13a-mediated translational silencing of Ceruloplasmin expression; SRP-dependent cotranslational protein targeting to membrane; Major pathway of rRNA processing in the nucleolus and cytosol; Formation of a pool of free 40S subunits; GTP hydrolysis and joining of the 60S ribosomal subunit; Nonsense Mediated Decay (NMD) independent of the Exon Junction Complex (EJC); Nonsense Mediated Decay (NMD) e…	Cytoplasmic ribosomal proteins; mRNA processing	1.20294e+08	1.35061e+08	1.07101e+08	1.10272e+08	1.18078e+08	1.34011e+08	9.66332e+07	9.02811e+07	1.26955e+08	1.27073e+08	1.36424e+08	1.27739e+08	1.27247e+08	1.26842e+08
High	Master Protein	P09813	Apolipoprotein A-II OS=Mus musculus OX=10090 GN=Apoa2 PE=1 SV=2	mmu:11807; P09813; Q3UKX6; Q61317	Apoa2	42	3	87	3	102	11.3	7.18	908	1		High	High	High	High	High	High	High	High	High	High	High	High	High	High	cell organization and biogenesis;protein metabolism;other metabolic processes;transport;other biological processes	non-structural extracellular;cytosol	signal transduction activity or receptor binding;transporter activity;enzyme regulator activity;other molecular function	Pf04711	Regulation of Insulin-like Growth Factor (IGF) transport and uptake by Insulin-like Growth Factor Binding Proteins (IGFBPs); Post-translational protein phosphorylation; Retinoid metabolism and transport; Chylomicron assembly; Chylomicron remodeling	PPAR signaling pathway	1.20137e+08	1.12455e+08	8.84778e+07	4.40646e+07	6.73143e+07	5.9496e+07	8.77625e+07	7.87393e+07	84980068	1.42825e+08	7.51412e+07	7.91901e+07	9.08844e+07	7.02097e+07
High	Master Protein	Q9D0J8	Parathymosin OS=Mus musculus OX=10090 GN=Ptms PE=1 SV=3	mmu:69202; Q9D0J8	Ptms	23	3	186	3	101	11.4	4.22	3071	1		High	High	High	High	High	High	High	High	High	High	High	High	High	High	other biological processes	nucleus	other molecular function	Pf03247			1.19741e+08	6.49055e+07	1.03873e+08	1.08146e+08	1.2417e+08	8.86311e+07	1.04422e+08	1.2253e+08	1.11402e+08	1.23502e+08	1.27544e+08	1.46218e+08	1.23048e+08	1.0686e+08
High	Master Protein	P62852	Small ribosomal subunit protein eS25 OS=Mus musculus OX=10090 GN=Rps25 PE=1 SV=1	mmu:75617; P25111; P62852	Rps25	44	7	161	7	125	13.7	10.11	2447	1		High	High	High	High	High	High	High	High	High	High	High	High	High	High	cell organization and biogenesis;protein metabolism;RNA metabolism OR transcription;other metabolic processes;other biological processes	cytosol;translational apparatus;nucleus;other cell component	other molecular function	Pf03297	L13a-mediated translational silencing of Ceruloplasmin expression; SRP-dependent cotranslational protein targeting to membrane; Major pathway of rRNA processing in the nucleolus and cytosol; Formation of a pool of free 40S subunits; GTP hydrolysis and joining of the 60S ribosomal subunit; Nonsense Mediated Decay (NMD) independent of the Exon Junction Complex (EJC); Nonsense Mediated Decay (NMD) e…	Cytoplasmic ribosomal proteins	1.1737e+08	1.23151e+08	1.00027e+08	1.02373e+08	1.1207e+08	1.19416e+08	1.02149e+08	9.72568e+07	1.10717e+08	1.10585e+08	1.26552e+08	1.1748e+08	1.31323e+08	1.27318e+08
High	Master Protein	P34884	Macrophage migration inhibitory factor OS=Mus musculus OX=10090 GN=Mif PE=1 SV=2	P34884	Mif	30	5	168	5	115	12.5	7.34	2051	1	Acetyl [N-Term]	High	High	High	High	High	High	High	High	High	High	High	High	High	High	cell organization and biogenesis;other metabolic processes;stress response;signal transduction;other biological processes	non-structural extracellular;plasma membrane;other membranes;cytosol;nucleus;other cell component	signal transduction activity or receptor binding;other molecular function	Pf01187	Neutrophil degranulation; Cell surface interactions at the vascular wall	Adipogenesis genes	1.16383e+08	9.87966e+07	9.60691e+07	1.15774e+08	1.21156e+08	1.11317e+08	1.11586e+08	1.48826e+08	1.21896e+08	9.17031e+07	1.12016e+08	1.39975e+08	1.09797e+08	1.17324e+08
High	Master Protein	Q9DB20	ATP synthase subunit O, mitochondrial OS=Mus musculus OX=10090 GN=Atp5po PE=1 SV=1	mmu:28080; Q9DB20	Atp5po	50	9	239	9	213	23.3	9.99	3580	1		High	High	High	High	High	High	High	High	High	High	High	High	High	High	other metabolic processes;transport	plasma membrane;other membranes;mitochondrion;other cell component	transporter activity;other molecular function	Pf00213	Mitochondrial protein degradation; Formation of ATP by chemiosmotic coupling; Cristae formation	Oxidative phosphorylation; Electron transport chain	1.14838e+08	1.25409e+08	1.05381e+08	8.27809e+07	9.60949e+07	9.36388e+07	8.83365e+07	1.02189e+08	110120720	1.02329e+08	1.01159e+08	9.44771e+07	1.03899e+08	9.26402e+07
High	Master Protein	Q9CQ62	2,4-dienoyl-CoA reductase [(3E)-enoyl-CoA-producing], mitochondrial OS=Mus musculus OX=10090 GN=Decr1 PE=1 SV=1	mmu:67460; Q9CQ62; Q9DCI7	Decr1	55	19	467	19	335	36.2	8.95	5858	1		High	High	High	High	High	High	High	High	High	High	High	High	High	High	other metabolic processes;other biological processes	cytosol;nucleus;other cell component	other molecular function	Pf13561	mitochondrial fatty acid beta-oxidation of unsaturated fatty acids	Fatty acid beta-oxidation; Fatty acid biosynthesis	1.13764e+08	1.2281e+08	1.1466e+08	9.20747e+07	1.15092e+08	1.22127e+08	1.06248e+08	1.09248e+08	1.10767e+08	1.10345e+08	8.67917e+07	1.08769e+08	1.18638e+08	1.11692e+08
High	Master Protein	P63242	Eukaryotic translation initiation factor 5A-1 OS=Mus musculus OX=10090 GN=Eif5a PE=1 SV=2	mmu:276770; P10159; P63242; Q16182; Q5NCX0; Q78NR3; Q9D0G2	Eif5a	81	11	306	11	154	16.8	5.24	4874	1	Acetyl [N-Term]	High	High	High	High	High	High	High	High	High	High	High	High	High	High	protein metabolism;other metabolic processes;other biological processes	other membranes;ER/Golgi;nucleus;other cell component	translation activity;nucleic acid binding activity	Pf01287, Pf21485	Hypusine synthesis from eIF5A-lysine	Translation factors	1.13372e+08	1.22533e+08	1.09037e+08	1.03654e+08	1.20677e+08	1.17447e+08	1.16827e+08	1.03624e+08	1.1289e+08	1.10165e+08	1.31686e+08	1.28914e+08	1.37864e+08	1.2108e+08
High	Master Protein	Q8VCH0	3-ketoacyl-CoA thiolase B, peroxisomal OS=Mus musculus OX=10090 GN=Acaa1b PE=1 SV=1	mmu:235674; Q8VCH0	Acaa1b	63	15	718	6	424	44	8.51	11191	1		High	High	High	High	High	High	High	High	High	High	High	High	High	High	other metabolic processes	other cytoplasmic organelle	other molecular function	Pf00108, Pf02803	Neutrophil degranulation; Peroxisomal protein import; alpha-linolenic acid (ALA) metabolism; Beta-oxidation of very long chain fatty acids	PPAR signaling pathway	1.13144e+08	5.02024e+07	1.11969e+08	6.24063e+07	1.49722e+08	1.18542e+08	1.50473e+08	1.04917e+08	8.08067e+07	1.02164e+08	8.27871e+07	1.19018e+08	1.04232e+08	1.36833e+08
High	Master Protein	G3X982	Aldehyde oxidase 3 OS=Mus musculus OX=10090 GN=Aox3 PE=1 SV=1	B2RSI5; G3X982; mmu:71724; Q8VI15	Aox3	52	51	1037	47	1335	146.8	6.46	13403	1		High	High	High	High	High	High	High	High	High	High	High	High	High	High	other metabolic processes	cytosol	other molecular function	Pf00111, Pf00941, Pf01315, Pf01799, Pf02738, Pf03450, Pf20256			1.12137e+08	1.06532e+08	7.61065e+07	1.04323e+08	1.21564e+08	1.05653e+08	1.27025e+08	8.80126e+07	81456531	1.03662e+08	9.49923e+07	1.1125e+08	9.90759e+07	1.00488e+08
High	Master Protein	Q8VC30	Triokinase/FMN cyclase OS=Mus musculus OX=10090 GN=Tkfc PE=1 SV=1	mmu:225913; Q8VC30	Tkfc	82	31	1046	31	578	59.7	6.92	18069	1		High	High	High	High	High	High	High	High	High	High	High	High	High	High	other metabolic processes;other biological processes	cytosol	kinase activity;other molecular function	Pf02733, Pf02734	Fructose catabolism		1.11857e+08	1.10019e+08	1.07949e+08	9.06154e+07	1.04235e+08	1.60501e+08	1.32689e+08	1.61193e+08	1.8483e+08	1.40881e+08	1.7819e+08	1.75575e+08	1.73108e+08	1.89231e+08
High	Master Protein	Q9DBE0	Cysteine sulfinic acid decarboxylase OS=Mus musculus OX=10090 GN=Csad PE=1 SV=1	mmu:246277; Q8K566; Q9DBE0	Csad	66	27	749	27	493	55.1	6.61	10443	1		High	High	High	High	High	High	High	High	High	High	High	High	High	High	other metabolic processes	other cell component	other molecular function	Pf00282		One-carbon metabolism and related pathways; mRNA processing	1.1168e+08	9.33491e+07	1.15108e+08	1.10191e+08	1.41227e+08	7.08133e+07	1.28533e+08	1.25342e+08	119038832	1.02876e+08	1.09338e+08	1.11223e+08	1.35857e+08	9.57412e+07
High	Master Protein	Q99LX0	Parkinson disease protein 7 homolog OS=Mus musculus OX=10090 GN=Park7 PE=1 SV=1	mmu:57320; O88306; Q3THB9; Q3U509; Q99LX0	Park7	73	12	359	12	189	20	6.77	4854	1		High	High	High	High	High	High	High	High	High	High	High	High	High	High	cell-cell signaling;cell organization and biogenesis;protein metabolism;DNA metabolism;other metabolic processes;stress response;transport;other biological processes	plasma membrane;other membranes;cytosol;mitochondrion;ER/Golgi;nucleus;other cell component	signal transduction activity or receptor binding;enzyme regulator activity;nucleic acid binding activity;other molecular function	Pf01965	Aggrephagy; SUMOylation of transcription cofactors	mRNA processing; Parkinson's disease	1.11009e+08	9.1642e+07	7.71652e+07	9.65223e+07	1.01358e+08	8.1175e+07	8.67727e+07	1.14843e+08	108715072	1.07214e+08	1.11088e+08	1.30146e+08	9.7652e+07	7.8566e+07
High	Master Protein	Q91VR2	ATP synthase subunit gamma, mitochondrial OS=Mus musculus OX=10090 GN=Atp5f1c PE=1 SV=1	mmu:11949; Q91VR2	Atp5f1c	50	13	449	13	298	32.9	9.01	6621	1		High	High	High	High	High	High	High	High	High	High	High	High	High	High	other metabolic processes;transport	other membranes;mitochondrion	transporter activity	Pf00231	Mitochondrial protein degradation; Formation of ATP by chemiosmotic coupling; Cristae formation	Electron transport chain	1.10851e+08	1.30707e+08	1.29262e+08	9.49376e+07	1.10523e+08	1.07467e+08	1.00147e+08	1.19415e+08	1.18465e+08	1.15125e+08	1.03319e+08	1.17677e+08	1.3164e+08	1.0909e+08
High	Master Protein	P63325	Small ribosomal subunit protein eS10 OS=Mus musculus OX=10090 GN=Rps10 PE=1 SV=1	mmu:67097; P09900; P63325; Q9DCR5	Rps10	48	9	248	9	165	18.9	10.15	2932	1		High	High	High	High	High	High	High	High	High	High	High	High	High	High	protein metabolism;other metabolic processes	cytosol;translational apparatus;nucleus;other cell component	nucleic acid binding activity;other molecular function	Pf03501	L13a-mediated translational silencing of Ceruloplasmin expression; SRP-dependent cotranslational protein targeting to membrane; Major pathway of rRNA processing in the nucleolus and cytosol; Formation of a pool of free 40S subunits; GTP hydrolysis and joining of the 60S ribosomal subunit; Nonsense Mediated Decay (NMD) independent of the Exon Junction Complex (EJC); Nonsense Mediated Decay (NMD) e…	Cytoplasmic ribosomal proteins	1.09297e+08	8.59395e+07	8.04335e+07	7.62492e+07	8.90965e+07	9.64442e+07	7.87944e+07	7.29939e+07	77361556	8.67417e+07	8.62038e+07	9.80828e+07	9.37853e+07	9.60477e+07
High	Master Protein	Q05421	Cytochrome P450 2E1 OS=Mus musculus OX=10090 GN=Cyp2e1 PE=1 SV=1	mmu:13106; Q05421; Q9Z198	Cyp2e1	50	27	618	27	493	56.8	8.4	8861	1		High	High	High	High	High	High	High	High	High	High	High	High	High	High	other metabolic processes;other biological processes	other membranes;mitochondrion;ER/Golgi;other cell component	other molecular function	Pf00067	Aspirin ADME; Paracetamol ADME; CYP2E1 reactions; Biosynthesis of maresin-like SPMs	Metapathway biotransformation; Retinol metabolism; Oxidation by cytochrome P450; Fatty acid omega-oxidation; Ethanol metabolism resulting in production of ROS by CYP2E1; Nuclear receptors in lipid metabolism and toxicity; Tryptophan metabolism	1.08932e+08	1.24015e+08	1.24468e+08	9.1366e+07	9.79162e+07	1.01551e+08	1.41753e+08	9.47545e+07	110242166	9.39077e+07	1.46178e+08	1.24653e+08	1.26467e+08	1.23021e+08
High	Master Protein	P58252	Elongation factor 2 OS=Mus musculus OX=10090 GN=Eef2 PE=1 SV=2	mmu:13629; P58252; Q544E4	Eef2	67	54	1750	53	858	95.3	6.83	23461	1		High	High	High	High	High	High	High	High	High	High	High	High	High	High	protein metabolism;other metabolic processes;other biological processes	plasma membrane;other membranes;cytosol;other cell component	cytoskeletal activity;translation activity;nucleic acid binding activity;other molecular function	Pf00009, Pf00679, Pf03144, Pf03764, Pf14492	Neutrophil degranulation; Protein methylation; Peptide chain elongation; Synthesis of diphthamide-EEF2	Translation factors	1.0889e+08	8.60496e+07	1.01894e+08	1.05742e+08	1.10282e+08	1.155e+08	1.20919e+08	9.92828e+07	9.10469e+07	9.52413e+07	1.23998e+08	1.02925e+08	1.2716e+08	1.32931e+08
High	Master Protein	Q9Z2V4	Phosphoenolpyruvate carboxykinase, cytosolic [GTP] OS=Mus musculus OX=10090 GN=Pck1 PE=1 SV=1	mmu:18534; Q3UEH3; Q9Z2V4	Pck1	82	39	1024	39	622	69.3	6.6	12963	1		High	High	High	High	High	High	High	High	High	High	High	High	High	High	protein metabolism;other metabolic processes;stress response;developmental processes;other biological processes	cytosol;ER/Golgi;other cell component	kinase activity;other molecular function	Pf00821, Pf17297	Gluconeogenesis	Glycolysis and gluconeogenesis; PPAR signaling pathway; Adipogenesis genes	1.08759e+08	1.05962e+08	1.02825e+08	9.80647e+07	9.51286e+07	8.65308e+07	8.84958e+07	8.03354e+07	1.06418e+08	9.99321e+07	1.00984e+08	1.03762e+08	1.08745e+08	8.7356e+07
High	Master Protein	P62082	Small ribosomal subunit protein eS7 OS=Mus musculus OX=10090 GN=Rps7 PE=1 SV=1	mmu:20115; P23821; P24818; P62082	Rps7	45	10	169	10	194	22.1	10.1	2288	1		High	High	High	High	High	High	High	High	High	High	High	High	High	High	protein metabolism;RNA metabolism OR transcription;other metabolic processes;developmental processes;other biological processes	cytosol;cytoskeleton;ER/Golgi;translational apparatus;nucleus;other cell component	enzyme regulator activity;nucleic acid binding activity;other molecular function	Pf01251	L13a-mediated translational silencing of Ceruloplasmin expression; SRP-dependent cotranslational protein targeting to membrane; Major pathway of rRNA processing in the nucleolus and cytosol; Formation of a pool of free 40S subunits; GTP hydrolysis and joining of the 60S ribosomal subunit; Nonsense Mediated Decay (NMD) independent of the Exon Junction Complex (EJC); Nonsense Mediated Decay (NMD) e…	Cytoplasmic ribosomal proteins; mRNA processing	1.08601e+08	1.10551e+08	8.12423e+07	6.92725e+07	9.88186e+07	8.71698e+07	7.07683e+07	8.53102e+07	95336944	9.52772e+07	1.21886e+08	1.00011e+08	1.02044e+08	9.36869e+07
High	Master Protein	P97328	Ketohexokinase OS=Mus musculus OX=10090 GN=Khk PE=1 SV=1	mmu:16548; P97328; Q91WU8	Khk	62	14	402	14	298	32.7	6.16	6518	1		High	High	High	High	High	High	High	High	High	High	High	High	High	High	other metabolic processes;other biological processes	cytosol;nucleus;other cell component	kinase activity;other molecular function	Pf00294	Fructose catabolism		1.08381e+08	9.98645e+07	9.79582e+07	7.82302e+07	1.14793e+08	1.1225e+08	1.21593e+08	1.4946e+08	1.06514e+08	1.12119e+08	1.24688e+08	1.44376e+08	1.24448e+08	1.23836e+08
High	Master Protein	P97807	Fumarate hydratase, mitochondrial OS=Mus musculus OX=10090 GN=Fh PE=1 SV=3	mmu:14194; P97807; Q3UIA9; Q99JL0; Q9DCX0	Fh	51	17	592	17	507	54.3	9.04	9628	1		High	High	High	High	High	High	High	High	High	High	High	High	High	High	DNA metabolism;other metabolic processes;stress response;other biological processes	cytosol;mitochondrion;nucleus;other cell component	other molecular function	Pf00206, Pf10415	Mitochondrial protein degradation; Citric acid cycle (TCA cycle)	TCA cycle; Amino acid metabolism	1.0832e+08	1.17721e+08	7.37884e+07	1.10639e+08	1.04914e+08	1.1277e+08	1.12868e+08	7.74675e+07	136230688	1.19357e+08	1.42692e+08	1.06298e+08	1.17621e+08	1.1792e+08
High	Master Protein	Q61171	Peroxiredoxin-2 OS=Mus musculus OX=10090 GN=Prdx2 PE=1 SV=3	mmu:21672; O88376; Q60796; Q61171; Q9CWJ4; Q9DB49	Prdx2	73	11	297	11	198	21.8	5.41	3620	1	Acetyl [N-Term]	High	High	High	High	High	High	High	High	High	High	High	High	High	High	cell cycle OR cell proliferation;other metabolic processes;stress response;developmental processes;signal transduction;other biological processes	cytosol	other molecular function	Pf00578, Pf10417	TP53 Regulates Metabolic Genes; Detoxification of Reactive Oxygen Species	Oxidative stress and redox pathway	1.0697e+08	8.88603e+07	8.02871e+07	7.74925e+07	8.23485e+07	7.50132e+07	8.51334e+07	8.00222e+07	93265132	8.07028e+07	9.46251e+07	9.31166e+07	9.11171e+07	8.571e+07
High	Master Protein	Q9D3D9	ATP synthase subunit delta, mitochondrial OS=Mus musculus OX=10090 GN=Atp5f1d PE=1 SV=1	mmu:66043; Q9D3D9	Atp5f1d	62	5	89	5	168	17.6	5.08	1379	1		High	High	High	High	High	High	High	High	High	High	High	High	High	High	cell organization and biogenesis;other metabolic processes;transport	other membranes;mitochondrion	transporter activity;other molecular function	Pf02823, Pf21335	Formation of ATP by chemiosmotic coupling; Cristae formation	Oxidative phosphorylation; Electron transport chain	1.06475e+08	1.21899e+08	8.43741e+07	9.0678e+07	1.15697e+08	9.72577e+07	1.04022e+08	1.15283e+08	1.17924e+08	8.56545e+07	1.09636e+08	1.18076e+08	1.33197e+08	7.33344e+07
High	Master Protein	Q07417	Short-chain specific acyl-CoA dehydrogenase, mitochondrial OS=Mus musculus OX=10090 GN=Acads PE=1 SV=2	mmu:11409; Q07417; Q91W85	Acads	58	18	583	18	412	44.9	8.47	8450	1		High	High	High	High	High	High	High	High	High	High	High	High	High	High	other metabolic processes	other membranes;cytoskeleton;mitochondrion;nucleus	other molecular function	Pf00441, Pf02770, Pf02771	Beta oxidation of hexanoyl-CoA to butanoyl-CoA; Beta oxidation of butanoyl-CoA to acetyl-CoA	Fatty acid beta-oxidation; Mitochondrial long chain fatty acid beta-oxidation	1.05651e+08	8.03429e+07	8.03943e+07	6.57882e+07	8.40128e+07	8.88364e+07	5.92106e+07	9.02617e+07	1.04114e+08	8.63688e+07	8.28849e+07	9.9497e+07	9.35458e+07	7.51036e+07
High	Master Protein	P51881	ADP/ATP translocase 2 OS=Mus musculus OX=10090 GN=Slc25a5 PE=1 SV=3	mmu:11740; P51881; Q61311	Slc25a5	58	18	529	18	298	32.9	9.73	6499	1	Acetyl [N-Term]	High	High	High	High	High	High	High	High	High	High	High	High	High	High	cell cycle OR cell proliferation;cell organization and biogenesis;other metabolic processes;transport;other biological processes	other membranes;cytoskeleton;mitochondrion	transporter activity;other molecular function	Pf00153	Transport of nucleosides and free purine and pyrimidine bases across the plasma membrane; Mitochondrial protein degradation	Electron transport chain	1.04812e+08	1.25816e+08	1.48994e+08	1.41752e+08	9.18285e+07	9.48964e+07	1.34101e+08	1.00254e+08	1.33432e+08	7.77961e+07	1.56771e+08	1.2662e+08	1.35683e+08	1.28673e+08
High	Master Protein	P97351	Small ribosomal subunit protein eS1 OS=Mus musculus OX=10090 GN=Rps3a PE=1 SV=3	mmu:20091; P97351	Rps3a	62	20	612	20	264	29.9	9.73	6789	1		High	High	High	High	High	High	High	High	High	High	High	High	High	High	protein metabolism;other metabolic processes;other biological processes	cytosol;ER/Golgi;translational apparatus;nucleus;other cell component	nucleic acid binding activity;other molecular function	Pf01015	L13a-mediated translational silencing of Ceruloplasmin expression; SRP-dependent cotranslational protein targeting to membrane; Major pathway of rRNA processing in the nucleolus and cytosol; Formation of a pool of free 40S subunits; GTP hydrolysis and joining of the 60S ribosomal subunit; Nonsense Mediated Decay (NMD) independent of the Exon Junction Complex (EJC); Nonsense Mediated Decay (NMD) e…	Cytoplasmic ribosomal proteins	1.04275e+08	1.11562e+08	8.99582e+07	9.62219e+07	9.11335e+07	1.09186e+08	9.06204e+07	8.20986e+07	9.82558e+07	9.71357e+07	1.17805e+08	1.05973e+08	1.16138e+08	1.06088e+08
High	Master Protein	P45952	Medium-chain specific acyl-CoA dehydrogenase, mitochondrial OS=Mus musculus OX=10090 GN=Acadm PE=1 SV=1	mmu:11364; P45952; Q64235	Acadm	52	20	669	20	421	46.5	8.37	9053	1		High	High	High	High	High	High	High	High	High	High	High	High	High	High	other metabolic processes;stress response;developmental processes;other biological processes	other membranes;mitochondrion;other cell component	other molecular function	Pf00441, Pf02770, Pf02771	mitochondrial fatty acid beta-oxidation of unsaturated fatty acids; Beta oxidation of decanoyl-CoA to octanoyl-CoA-CoA; Beta oxidation of octanoyl-CoA to hexanoyl-CoA	Fatty acid beta-oxidation; PPAR signaling pathway; Mitochondrial long chain fatty acid beta-oxidation	1.04008e+08	1.0945e+08	9.36722e+07	1.03647e+08	1.28276e+08	9.90713e+07	1.01547e+08	1.2035e+08	9.05108e+07	9.31679e+07	9.44929e+07	1.03011e+08	9.59052e+07	9.00795e+07
High	Master Protein	P41216	Long-chain-fatty-acid--CoA ligase 1 OS=Mus musculus OX=10090 GN=Acsl1 PE=1 SV=2	mmu:14081; P41216; Q6GTG6; Q9DBK5	Acsl1	68	42	1222	40	699	77.9	7.15	19666	1	Acetyl [N-Term]	High	High	High	High	High	High	High	High	High	High	High	High	High	High	other metabolic processes;transport;signal transduction;other biological processes	other membranes;mitochondrion;ER/Golgi;other cytoplasmic organelle	enzyme regulator activity;other molecular function	Pf00501	Synthesis of very long-chain fatty acyl-CoAs; Linoleic acid (LA) metabolism; alpha-linolenic acid (ALA) metabolism	Fatty acid beta-oxidation; PPAR signaling pathway; Fatty acid biosynthesis; Mitochondrial long chain fatty acid beta-oxidation; Cholesterol metabolism with Bloch and Kandutsch-Russell pathways; Omega-3 / omega-6 fatty acid synthesis; Omega-9 fatty acid synthesis	1.03251e+08	1.3606e+08	1.50503e+08	1.44204e+08	9.30716e+07	1.46659e+08	1.78807e+08	8.63861e+07	1.05437e+08	1.04642e+08	1.11264e+08	1.36699e+08	1.31932e+08	1.42901e+08
High	Master Protein	Q7TMS5	Broad substrate specificity ATP-binding cassette transporter ABCG2 OS=Mus musculus OX=10090 GN=Abcg2 PE=1 SV=1	mmu:26357; Q7TMS5; Q9R004; Q9Z1T0	Abcg2	4	3	15	3	657	72.9	8.54	71	1		High	High	High	High	Peak Found	High	High	High	High	Peak Found	High	High	High	High	cell organization and biogenesis;other metabolic processes;transport;developmental processes;other biological processes	plasma membrane;other membranes;mitochondrion;nucleus	transporter activity;cytoskeletal activity;other molecular function	Pf00005, Pf01061, Pf19055	Ciprofloxacin ADME; Heme degradation; Paracetamol ADME; Heme biosynthesis; Iron uptake and transport; Sphingolipid de novo biosynthesis		1.00421e+08	1.0356e+08	1.02151e+08	9.33461e+07	9.83622e+07	6.48622e+07	9.48318e+07	6.19068e+07	7.49836e+07	8.23103e+07	1.11798e+08	1.27083e+08	1.18373e+08	9.39496e+07
High	Master Protein	P47955	Large ribosomal subunit protein P1 OS=Mus musculus OX=10090 GN=Rplp1 PE=1 SV=1	mmu:56040; P47955	Rplp1	75	3	127	3	114	11.5	4.32	1280	1	Acetyl [N-Term]	High	High	High	High	High	High	High	High	High	High	High	High	High	High	protein metabolism;other metabolic processes;other biological processes	cytosol;translational apparatus;other cell component	enzyme regulator activity;other molecular function	Pf00428	L13a-mediated translational silencing of Ceruloplasmin expression; SRP-dependent cotranslational protein targeting to membrane; Major pathway of rRNA processing in the nucleolus and cytosol; Formation of a pool of free 40S subunits; GTP hydrolysis and joining of the 60S ribosomal subunit; Nonsense Mediated Decay (NMD) independent of the Exon Junction Complex (EJC); Nonsense Mediated Decay (NMD) e…	Cytoplasmic ribosomal proteins	9.82209e+07	8.62217e+07	5.39802e+07	3.67254e+07	7.00321e+07	8.29475e+07	7.53558e+07	4.10248e+07	5.05021e+07	9.36457e+07	8.72403e+07	8.31281e+07	9.88332e+07	6.21092e+07
High	Master Protein	Q91WU0	Carboxylesterase 1F OS=Mus musculus OX=10090 GN=Ces1f PE=1 SV=1	D6RHA4; mmu:234564; Q3UWB1; Q91WU0	Ces1f	67	28	942	24	561	61.6	6.48	16145	1		High	High	High	High	High	High	High	High	High	High	High	High	High	High	other metabolic processes;transport;other biological processes	cytosol;ER/Golgi;other cell component	other molecular function	Pf00135			9.71308e+07	5.62341e+07	5.67693e+07	1.06205e+08	8.3292e+07	6.49738e+07	7.4618e+07	7.47166e+07	4.64177e+07	7.14938e+07	7.7645e+07	6.69469e+07	4.61211e+07	7.22388e+07
High	Master Protein	Q9CRB3	5-hydroxyisourate hydrolase OS=Mus musculus OX=10090 GN=Urah PE=1 SV=1	mmu:76974; Q9CRB3	Urah	92	8	182	8	118	13.6	7.87	2454	1	Acetyl [N-Term]	High	High	High	High	High	High	High	High	High	High	High	High	High	High	other metabolic processes	other cytoplasmic organelle	other molecular function	Pf00576		Purine metabolism	9.53342e+07	1.02699e+08	1.06021e+08	6.7356e+07	9.03629e+07	1.11002e+08	7.02856e+07	1.01198e+08	96215412	1.13138e+08	6.64478e+07	1.29474e+08	1.30133e+08	1.15111e+08
High	Master Protein	Q61207	Prosaposin OS=Mus musculus OX=10090 GN=Psap PE=1 SV=2	mmu:19156; Q60861; Q61207; Q64006; Q64219	Psap	23	13	321	13	557	61.4	5.19	4791	1		High	High	High	High	High	High	High	High	High	High	High	High	High	High	cell organization and biogenesis;protein metabolism;other metabolic processes;stress response;transport;developmental processes;signal transduction;other biological processes	non-structural extracellular;other cytoplasmic organelle;other cell component	signal transduction activity or receptor binding;other molecular function	Pf02199, Pf03489, Pf05184	Platelet degranulation ; Neutrophil degranulation; Glycosphingolipid catabolism; G alpha (i) signalling events; Peptide ligand-binding receptors		9.51454e+07	8.691e+07	6.91148e+07	8.04692e+07	8.27518e+07	6.42909e+07	8.16434e+07	8.37637e+07	9.09101e+07	8.28281e+07	1.07988e+08	9.29098e+07	7.53309e+07	6.88368e+07
High	Master Protein	P19536	Cytochrome c oxidase subunit 5B, mitochondrial OS=Mus musculus OX=10090 GN=Cox5b PE=1 SV=1	P19536	Cox5b	52	6	137	6	128	13.8	8.38	1256	1		High	High	High	High	High	High	High	High	High	High	High	High	High	High	other metabolic processes	other membranes;mitochondrion	other molecular function	Pf01215	Cytoprotection by HMOX1; Mitochondrial protein degradation; TP53 Regulates Metabolic Genes; Respiratory electron transport		9.49673e+07	1.11986e+08	8.58478e+07	8.82604e+07	8.68803e+07	7.12982e+07	8.04622e+07	9.83109e+07	9.07205e+07	8.0818e+07	1.00837e+08	1.09729e+08	1.24187e+08	9.61565e+07
High	Master Protein	P63323	Small ribosomal subunit protein eS12 OS=Mus musculus OX=10090 GN=Rps12 PE=1 SV=3	mmu:20042; P09388; P12728; P63323; Q6ZWZ6	Rps12	71	9	279	9	132	14.5	7.21	5257	1	Acetyl [N-Term]	High	High	High	High	High	High	High	High	High	High	High	High	High	High	protein metabolism;other metabolic processes;other biological processes	cytosol;ER/Golgi;translational apparatus;nucleus;other cell component	other molecular function	Pf01248	L13a-mediated translational silencing of Ceruloplasmin expression; SRP-dependent cotranslational protein targeting to membrane; Major pathway of rRNA processing in the nucleolus and cytosol; Formation of a pool of free 40S subunits; GTP hydrolysis and joining of the 60S ribosomal subunit; Nonsense Mediated Decay (NMD) independent of the Exon Junction Complex (EJC); Nonsense Mediated Decay (NMD) e…	Cytoplasmic ribosomal proteins	9.49148e+07	1.01909e+08	8.46468e+07	9.89699e+07	9.7552e+07	9.77416e+07	9.79414e+07	8.74486e+07	1.03191e+08	1.0341e+08	1.26322e+08	1.04279e+08	1.17736e+08	1.01153e+08
High	Master Protein	Q9JLJ2	4-trimethylaminobutyraldehyde dehydrogenase OS=Mus musculus OX=10090 GN=Aldh9a1 PE=1 SV=1	mmu:56752; Q3U367; Q9JLJ2	Aldh9a1	73	27	739	27	494	53.5	6.98	9199	1	Acetyl [N-Term]	High	High	High	High	High	High	High	High	High	High	High	High	High	High	cell organization and biogenesis;other metabolic processes	cytosol	other molecular function	Pf00171	Carnitine synthesis	Tryptophan metabolism	9.48799e+07	8.61442e+07	8.89928e+07	9.20274e+07	9.13219e+07	9.07087e+07	9.64493e+07	1.0625e+08	8.77361e+07	8.33378e+07	8.61521e+07	9.46526e+07	9.48679e+07	7.85257e+07
High	Master Protein	P62242	Small ribosomal subunit protein eS8 OS=Mus musculus OX=10090 GN=Rps8 PE=1 SV=2	mmu:20116; P09058; P62242; Q8C2G6	Rps8	63	17	440	17	208	24.2	10.32	7660	1		High	High	High	High	High	High	High	High	High	High	High	High	High	High	protein metabolism;RNA metabolism OR transcription;other metabolic processes;other biological processes	other membranes;cytosol;ER/Golgi;translational apparatus;nucleus;other cell component	other molecular function	Pf01201	L13a-mediated translational silencing of Ceruloplasmin expression; SRP-dependent cotranslational protein targeting to membrane; Major pathway of rRNA processing in the nucleolus and cytosol; Formation of a pool of free 40S subunits; GTP hydrolysis and joining of the 60S ribosomal subunit; Nonsense Mediated Decay (NMD) independent of the Exon Junction Complex (EJC); Nonsense Mediated Decay (NMD) e…	Cytoplasmic ribosomal proteins	9.45321e+07	9.76789e+07	9.39391e+07	1.02979e+08	9.23167e+07	1.05749e+08	9.60411e+07	7.02465e+07	83715247	8.22374e+07	1.18871e+08	1.0372e+08	1.10785e+08	1.21056e+08
High	Master Protein	P42125	Enoyl-CoA delta isomerase 1, mitochondrial OS=Mus musculus OX=10090 GN=Eci1 PE=1 SV=2	mmu:13177; P42125; Q8QZV3	Eci1	65	16	499	16	289	32.2	8.98	6873	1		High	High	High	High	High	High	High	High	High	High	High	High	High	High	other metabolic processes	mitochondrion	other molecular function	Pf00378	Mitochondrial protein degradation; mitochondrial fatty acid beta-oxidation of unsaturated fatty acids	Fatty acid beta-oxidation; Mitochondrial long chain fatty acid beta-oxidation	9.33254e+07	1.01482e+08	1.1506e+08	1.03452e+08	1.00398e+08	1.04758e+08	1.15891e+08	9.40513e+07	9.9016e+07	9.9205e+07	9.02609e+07	9.6737e+07	9.95203e+07	1.11643e+08
High	Master Protein	Q8VCN5	Cystathionine gamma-lyase OS=Mus musculus OX=10090 GN=Cth PE=1 SV=1	mmu:107869; Q6H324; Q8VCN5	Cth	64	18	577	18	398	43.5	7.65	8665	1		High	High	High	High	High	High	High	High	High	High	High	High	High	High	cell organization and biogenesis;protein metabolism;other metabolic processes;other biological processes	cytosol;other cell component	other molecular function	Pf01053	Degradation of cysteine and homocysteine; Cysteine formation from homocysteine	One-carbon metabolism and related pathways; Glutathione and one-carbon metabolism	9.22562e+07	1.14369e+08	9.45081e+07	1.18097e+08	9.43462e+07	5.90907e+07	8.38815e+07	9.00465e+07	1.03891e+08	6.71352e+07	8.79808e+07	5.16741e+07	9.22073e+07	1.00286e+08
High	Master Protein	P62267	Small ribosomal subunit protein uS12 OS=Mus musculus OX=10090 GN=Rps23 PE=1 SV=3	mmu:66475; P39028; P62267; Q542K7	Rps23	48	6	147	6	143	15.8	10.49	1795	1		High	High	High	High	High	High	High	High	High	High	High	High	High	High	cell organization and biogenesis;protein metabolism;other metabolic processes;other biological processes	cytosol;ER/Golgi;translational apparatus;nucleus;other cell component	other molecular function	Pf00164	L13a-mediated translational silencing of Ceruloplasmin expression; SRP-dependent cotranslational protein targeting to membrane; Major pathway of rRNA processing in the nucleolus and cytosol; Formation of a pool of free 40S subunits; GTP hydrolysis and joining of the 60S ribosomal subunit; Nonsense Mediated Decay (NMD) independent of the Exon Junction Complex (EJC); Nonsense Mediated Decay (NMD) e…	Cytoplasmic ribosomal proteins; mRNA processing	9.13673e+07	1.07921e+08	9.40136e+07	8.86491e+07	9.77344e+07	1.05154e+08	9.02083e+07	7.48507e+07	88823506	9.27266e+07	1.0905e+08	1.1185e+08	1.1469e+08	1.12044e+08
High	Master Protein	P62962	Profilin-1 OS=Mus musculus OX=10090 GN=Pfn1 PE=1 SV=2	mmu:18643; P10924; P62962	Pfn1	91	10	253	10	140	14.9	8.28	3667	1	Acetyl [N-Term]	High	High	High	High	High	High	High	High	High	High	High	High	High	High	cell organization and biogenesis;developmental processes;other biological processes	non-structural extracellular;cytosol;cytoskeleton;nucleus;other cell component	signal transduction activity or receptor binding;cytoskeletal activity;other molecular function	Pf00235	RHO GTPases Activate Formins; PCP/CE pathway; Signaling by ROBO receptors	G13 signaling pathway; Regulation of actin cytoskeleton	9.08954e+07	9.29283e+07	9.66763e+07	1.0918e+08	1.06586e+08	1.03512e+08	1.14481e+08	9.8573e+07	9.15329e+07	9.31731e+07	1.17194e+08	1.1042e+08	1.2135e+08	9.95026e+07
High	Master Protein	P47963	Large ribosomal subunit protein eL13 OS=Mus musculus OX=10090 GN=Rpl13 PE=1 SV=3	mmu:270106; P47963; Q9CRZ9; Q9DCH1	Rpl13	45	12	280	12	211	24.3	11.55	4351	1		High	High	High	High	High	High	High	High	High	High	High	High	High	High	protein metabolism;other metabolic processes;developmental processes	cytosol;ER/Golgi;translational apparatus;nucleus;other cell component	nucleic acid binding activity;other molecular function	Pf01294	L13a-mediated translational silencing of Ceruloplasmin expression; SRP-dependent cotranslational protein targeting to membrane; Major pathway of rRNA processing in the nucleolus and cytosol; Formation of a pool of free 40S subunits; GTP hydrolysis and joining of the 60S ribosomal subunit; Nonsense Mediated Decay (NMD) independent of the Exon Junction Complex (EJC); Nonsense Mediated Decay (NMD) e…	Cytoplasmic ribosomal proteins	9.06288e+07	1.0114e+08	8.3223e+07	8.59964e+07	9.73312e+07	9.01257e+07	7.34151e+07	7.66164e+07	8.17095e+07	8.05214e+07	1.04917e+08	1.02659e+08	9.26097e+07	9.10415e+07
High	Master Protein	Q8BG05	Heterogeneous nuclear ribonucleoprotein A3 OS=Mus musculus OX=10090 GN=Hnrnpa3 PE=1 SV=1	mmu:229279; Q8BG05; Q8BHF8	Hnrnpa3	43	14	378	14	379	39.6	9.01	5703	1	Acetyl [N-Term]	High	High	High	High	High	High	High	High	High	High	High	High	High	High	RNA metabolism OR transcription;other metabolic processes;transport	nucleus;other cell component	transporter activity;nucleic acid binding activity	Pf00076	mRNA Splicing - Major Pathway; Processing of Capped Intron-Containing Pre-mRNA	mRNA processing	8.9692e+07	9.17312e+07	9.17231e+07	9.43962e+07	9.63614e+07	1.01426e+08	9.71122e+07	8.89362e+07	9.63795e+07	1.01425e+08	9.72236e+07	9.87035e+07	1.05185e+08	1.00608e+08
High	Master Protein	Q9D172	Glutamine amidotransferase-like class 1 domain-containing protein 3, mitochondrial OS=Mus musculus OX=10090 GN=Gatd3 PE=1 SV=1	mmu:28295; Q9D172	Gatd3	56	11	340	11	266	28.1	8.78	4817	1		High	High	High	High	High	High	High	High	High	High	High	High	High	High							8.86653e+07	7.27377e+07	8.93545e+07	1.07678e+08	7.65203e+07	6.63471e+07	7.52733e+07	1.2979e+08	9.78129e+07	7.6898e+07	7.49049e+07	6.50233e+07	6.13442e+07	6.6648e+07
High	Master Protein	Q91Z53	Glyoxylate reductase/hydroxypyruvate reductase OS=Mus musculus OX=10090 GN=Grhpr PE=1 SV=1	mmu:76238; Q91Z53	Grhpr	60	16	461	16	328	35.3	7.65	8334	1		High	High	High	High	High	High	High	High	High	High	High	High	High	High	other metabolic processes	cytosol;other cell component	other molecular function	Pf00389, Pf02826	Glyoxylate metabolism and glycine degradation		8.86121e+07	9.37146e+07	8.42663e+07	8.28463e+07	8.70187e+07	8.13352e+07	9.67228e+07	8.57708e+07	8.74056e+07	8.68596e+07	1.05528e+08	9.27708e+07	1.00161e+08	8.59815e+07
High	Master Protein	Q9DCN2	NADH-cytochrome b5 reductase 3 OS=Mus musculus OX=10090 GN=Cyb5r3 PE=1 SV=3	mmu:109754; Q9DCN2	Cyb5r3	69	16	430	16	301	34.1	8.38	5896	1		High	High	High	High	High	High	High	High	High	High	High	High	High	High	other metabolic processes	other membranes;cytosol;mitochondrion;ER/Golgi;other cell component	other molecular function	Pf00175, Pf00970	Neutrophil degranulation; Phase I - Functionalization of compounds; Vitamin C (ascorbate) metabolism	Oxidation by cytochrome P450	8.84618e+07	7.07703e+07	6.86958e+07	6.68367e+07	6.10073e+07	8.64561e+07	6.63863e+07	5.70406e+07	1.00344e+08	7.64895e+07	9.15412e+07	8.211e+07	8.30299e+07	7.45181e+07
High	Master Protein	O55125	Protein NipSnap homolog 1 OS=Mus musculus OX=10090 GN=Nipsnap1 PE=1 SV=1	mmu:18082; O55125	Nipsnap1	63	13	339	13	284	33.3	9.44	4499	1		High	High	High	High	High	High	High	High	High	High	High	High	High	High	other biological processes	plasma membrane;other membranes;mitochondrion		Pf07978			8.83997e+07	9.31227e+07	9.40326e+07	6.30021e+07	9.16078e+07	5.56605e+07	1.00976e+08	6.03046e+07	6.37321e+07	9.49935e+07	6.56279e+07	9.70832e+07	7.074e+07	5.93551e+07
High	Master Protein	P67984	Large ribosomal subunit protein eL22 OS=Mus musculus OX=10090 GN=Rpl22 PE=1 SV=2	mmu:19934; P41104; P67984	Rpl22	51	4	139	4	128	14.8	9.19	2085	1		High	High	High	High	High	High	High	High	High	High	High	High	High	High	protein metabolism;other metabolic processes;other biological processes	cytosol;translational apparatus;nucleus;other cell component	nucleic acid binding activity;other molecular function	Pf01776	L13a-mediated translational silencing of Ceruloplasmin expression; SRP-dependent cotranslational protein targeting to membrane; Major pathway of rRNA processing in the nucleolus and cytosol; Formation of a pool of free 40S subunits; GTP hydrolysis and joining of the 60S ribosomal subunit; Nonsense Mediated Decay (NMD) independent of the Exon Junction Complex (EJC); Nonsense Mediated Decay (NMD) e…	Cytoplasmic ribosomal proteins; mRNA processing	8.81308e+07	9.20785e+07	5.40627e+07	5.08406e+07	6.10257e+07	5.96078e+07	5.30088e+07	5.05322e+07	86216728	9.82382e+07	6.7431e+07	8.06126e+07	7.22952e+07	6.89879e+07
High	Master Protein	Q9DBJ1	Phosphoglycerate mutase 1 OS=Mus musculus OX=10090 GN=Pgam1 PE=1 SV=3	mmu:18648; Q9D6W0; Q9DBJ1; Q9ERT3	Pgam1	76	14	400	14	254	28.8	7.18	6531	1		High	High	High	High	High	High	High	High	High	High	High	High	High	High	other metabolic processes	cytosol;cytoskeleton;other cell component	other molecular function	Pf00300	Neutrophil degranulation; Gluconeogenesis; Glycolysis	Glycolysis and gluconeogenesis	8.81246e+07	8.80726e+07	7.13672e+07	7.56109e+07	9.07797e+07	8.27943e+07	8.81989e+07	9.21468e+07	94448624	8.02578e+07	8.58115e+07	1.00481e+08	9.43807e+07	7.8641e+07
High	Master Protein	Q9JHI5	Isovaleryl-CoA dehydrogenase, mitochondrial OS=Mus musculus OX=10090 GN=Ivd PE=1 SV=1	mmu:56357; Q9CYI3; Q9DBD7; Q9JHI5	Ivd	58	19	544	19	424	46.3	8.29	8605	1		High	High	High	High	High	High	High	High	High	High	High	High	High	High	other metabolic processes	other membranes;mitochondrion;nucleus	other molecular function	Pf00441, Pf02770, Pf02771	Branched-chain amino acid catabolism		8.72976e+07	8.66651e+07	7.80492e+07	9.32757e+07	7.84126e+07	7.58711e+07	7.55723e+07	8.82336e+07	8.72751e+07	7.37221e+07	8.82024e+07	8.47215e+07	8.81241e+07	8.01619e+07
High	Master Protein	P14131	Small ribosomal subunit protein uS9 OS=Mus musculus OX=10090 GN=Rps16 PE=1 SV=4	mmu:20055; P14131; Q3THM9	Rps16	65	11	351	11	146	16.4	10.21	6449	1		High	High	High	High	High	High	High	High	High	High	High	High	High	High	protein metabolism;RNA metabolism OR transcription;other metabolic processes;other biological processes	cytosol;translational apparatus;nucleus;other cell component	nucleic acid binding activity;other molecular function	Pf00380	L13a-mediated translational silencing of Ceruloplasmin expression; SRP-dependent cotranslational protein targeting to membrane; Major pathway of rRNA processing in the nucleolus and cytosol; Formation of a pool of free 40S subunits; GTP hydrolysis and joining of the 60S ribosomal subunit; Nonsense Mediated Decay (NMD) independent of the Exon Junction Complex (EJC); Nonsense Mediated Decay (NMD) e…	Cytoplasmic ribosomal proteins	8.6959e+07	8.72593e+07	7.10688e+07	7.17419e+07	6.7756e+07	7.93343e+07	6.97966e+07	6.09635e+07	7.70891e+07	6.87869e+07	9.46957e+07	8.34686e+07	8.52202e+07	9.01089e+07
High	Master Protein	Q9D819	Inorganic pyrophosphatase OS=Mus musculus OX=10090 GN=Ppa1 PE=1 SV=1	mmu:67895; Q9D819	Ppa1	77	18	583	18	289	32.6	5.6	9573	1	Acetyl [N-Term]	High	High	High	High	High	High	High	High	High	High	High	High	High	High	other metabolic processes	other cell component	other molecular function	Pf00719	Pyrophosphate hydrolysis; Cytosolic tRNA aminoacylation		8.68221e+07	8.84586e+07	7.76707e+07	8.96676e+07	7.9792e+07	8.37256e+07	8.9473e+07	9.48875e+07	8.40786e+07	7.97844e+07	1.17637e+08	1.03035e+08	1.11363e+08	9.33496e+07
High	Master Protein	Q9DCX2	ATP synthase subunit d, mitochondrial OS=Mus musculus OX=10090 GN=Atp5pd PE=1 SV=3	B1ASE1; mmu:71679; Q542H1; Q7M0I0; Q91YK9; Q9DCX2	Atp5pd	70	9	317	9	161	18.7	5.69	4442	1		High	High	High	High	High	High	High	High	High	High	High	High	High	High	other metabolic processes;transport	other membranes;mitochondrion	transporter activity;other molecular function	Pf05873	Mitochondrial protein degradation; Formation of ATP by chemiosmotic coupling; Cristae formation	Oxidative phosphorylation; Electron transport chain	8.62955e+07	9.8817e+07	9.51886e+07	5.80179e+07	9.14224e+07	8.98367e+07	9.2015e+07	9.90121e+07	9.90988e+07	9.93796e+07	9.34196e+07	9.62049e+07	1.07811e+08	6.70286e+07
High	Master Protein	Q8VCU1	Carboxylesterase 3B OS=Mus musculus OX=10090 GN=Ces3b PE=1 SV=2	G5E8G7; G5E8K9; mmu:13909; Q8VCU1; Q91XD5	Ces3b	41	16	534	7	571	63.3	5.92	6333	1		High	High	High	High	High	High	High	High	High	High	High	High	High	High		ER/Golgi	other molecular function	Pf00135	Phase I - Functionalization of compounds; LDL clearance		8.626e+07	6.09513e+07	3.27995e+07	4.04444e+07	5.00402e+07	3.55652e+07	6.80374e+07	3.35417e+07	7.15434e+07	9.18616e+07	1.19584e+08	1.05869e+08	7.92429e+07	5.70916e+07
High	Master Protein	Q9DBT9	Dimethylglycine dehydrogenase, mitochondrial OS=Mus musculus OX=10090 GN=Dmgdh PE=1 SV=1	B1B1D0; mmu:74129; Q8R1S7; Q9DBT9	Dmgdh	75	52	1378	52	869	97.2	7.88	18262	1		High	High	High	High	High	High	High	High	High	High	High	High	High	High	other metabolic processes	mitochondrion;other cell component	other molecular function	Pf01266, Pf01571, Pf08669, Pf16350	Choline catabolism	One-carbon metabolism and related pathways	8.62119e+07	1.00196e+08	1.09272e+08	6.47479e+07	9.06781e+07	7.37559e+07	8.72686e+07	1.08679e+08	1.12812e+08	9.60773e+07	7.08522e+07	1.03664e+08	1.06161e+08	8.5356e+07
High	Master Protein	P25688	Uricase OS=Mus musculus OX=10090 GN=Uox PE=1 SV=2	mmu:22262; P25688	Uox	75	19	655	19	303	35	8.35	9378	1	Acetyl [N-Term]	High	High	High	High	High	High	High	High	High	High	High	High	High	High	other metabolic processes	cytosol;other cytoplasmic organelle	other molecular function	Pf01014		Purine metabolism	8.61612e+07	8.25222e+07	7.22315e+07	1.11963e+08	8.57381e+07	9.48949e+07	8.42198e+07	9.91614e+07	7.08043e+07	8.59107e+07	6.76676e+07	6.80656e+07	6.99515e+07	9.13787e+07
High	Master Protein	P24369	Peptidyl-prolyl cis-trans isomerase B OS=Mus musculus OX=10090 GN=Ppib PE=1 SV=2	mmu:19035; P24369	Ppib	55	14	358	14	216	23.7	9.55	6376	1		High	High	High	High	High	High	High	High	High	High	High	High	High	High	protein metabolism;other metabolic processes;developmental processes;other biological processes	ER/Golgi;nucleus;other cell component	other molecular function	Pf00160			8.57399e+07	9.10454e+07	8.3794e+07	9.31551e+07	8.66015e+07	9.06681e+07	7.66558e+07	7.4707e+07	9.1314e+07	9.9866e+07	1.02199e+08	9.68056e+07	9.84473e+07	9.61593e+07
High	Master Protein	P14206	Small ribosomal subunit protein uS2 OS=Mus musculus OX=10090 GN=Rpsa PE=1 SV=4	mmu:16785; P14206; Q58E74; Q8BHL0; Q8BNL2; Q91V31; Q9CY13	Rpsa	61	13	346	13	295	32.8	4.87	6576	1	Acetyl [N-Term]	High	High	High	High	High	High	High	High	High	High	High	High	High	High	cell adhesion;cell organization and biogenesis;protein metabolism;other metabolic processes	extracellular matrix;plasma membrane;other membranes;cytosol;translational apparatus;nucleus;other cell component	translation activity;other molecular function	Pf00318, Pf16122	L13a-mediated translational silencing of Ceruloplasmin expression; SRP-dependent cotranslational protein targeting to membrane; Major pathway of rRNA processing in the nucleolus and cytosol; Formation of a pool of free 40S subunits; GTP hydrolysis and joining of the 60S ribosomal subunit; Nonsense Mediated Decay (NMD) independent of the Exon Junction Complex (EJC); Nonsense Mediated Decay (NMD) e…	Cytoplasmic ribosomal proteins; Alpha 6 beta 4 integrin signaling pathway	8.48813e+07	8.98581e+07	7.17597e+07	7.33544e+07	7.03844e+07	8.22682e+07	7.87736e+07	7.24638e+07	111825728	7.2698e+07	1.49737e+08	1.14778e+08	1.23611e+08	1.20629e+08
High	Master Protein	Q9CPY7	Cytosol aminopeptidase OS=Mus musculus OX=10090 GN=Lap3 PE=1 SV=3	mmu:66988; Q3TFS5; Q4FJV1; Q4FK15; Q99P44; Q9CPY7; Q9CWN8	Lap3	82	34	1142	34	519	56.1	7.72	18635	1		High	High	High	High	High	High	High	High	High	High	High	High	High	High	protein metabolism	ER/Golgi;other cell component	other molecular function	Pf00883, Pf02789		Oxidative stress and redox pathway	8.45903e+07	5.88357e+07	5.71494e+07	6.253e+07	5.4847e+07	5.42271e+07	6.0849e+07	1.17708e+08	1.10791e+08	5.38256e+07	6.07352e+07	1.06105e+08	9.20292e+07	9.55652e+07
High	Master Protein	Q8VC28	Aldo-keto reductase family 1 member C13 OS=Mus musculus OX=10090 GN=Akr1c13 PE=1 SV=2	mmu:27384; Q8VC28; Q9D7R9; Q9R0M9	Akr1c13	76	19	450	18	323	37	7.08	6334	1		High	High	High	High	High	High	High	High	High	High	High	High	High	High	other metabolic processes;other biological processes	cytosol	other molecular function	Pf00248			8.44964e+07	1.17255e+08	1.00168e+08	1.20088e+08	1.23241e+08	9.12228e+07	9.26048e+07	1.3951e+08	1.27701e+08	1.03407e+08	1.23175e+08	1.26269e+08	1.2812e+08	1.12056e+08
High	Master Protein	Q923D2	Flavin reductase (NADPH) OS=Mus musculus OX=10090 GN=Blvrb PE=1 SV=3	mmu:233016; Q923D2	Blvrb	80	11	343	11	206	22.2	7.01	4557	1		High	High	High	High	High	High	High	High	High	High	High	High	High	High	other metabolic processes	plasma membrane;other membranes;cytosol;nucleus;other cell component	other molecular function	Pf13460	Heme degradation; Cytoprotection by HMOX1		8.43545e+07	6.66245e+07	7.43228e+07	6.6303e+07	7.90843e+07	7.40886e+07	7.81408e+07	9.06272e+07	73475681	7.2326e+07	7.0785e+07	7.5027e+07	8.29465e+07	6.51926e+07
High	Master Protein	Q91XE0	Glycine N-acyltransferase OS=Mus musculus OX=10090 GN=Glyat PE=1 SV=1	mmu:107146; Q05DG2; Q91XE0	Glyat	89	21	674	21	296	34.1	8.28	10339	1		High	High	High	High	High	High	High	High	High	High	High	High	High	High	other metabolic processes;other biological processes		other molecular function	Pf06021, Pf08444	Aspirin ADME; Conjugation of salicylate with glycine; Conjugation of benzoate with glycine	Metapathway biotransformation; Amino acid conjugation of benzoic acid	8.42712e+07	9.83933e+07	8.79643e+07	8.1184e+07	8.62387e+07	9.14432e+07	8.66085e+07	8.12675e+07	89759486	7.74999e+07	9.00011e+07	9.82699e+07	8.55747e+07	1.01611e+08
High	Master Protein	Q91X91	Nicotinate-nucleotide pyrophosphorylase [carboxylating] OS=Mus musculus OX=10090 GN=Qprt PE=1 SV=1	mmu:67375; Q91X91	Qprt	45	11	420	11	299	31.5	6.71	6775	1		High	High	High	High	High	High	High	High	High	High	High	High	High	High	other metabolic processes	other cell component	other molecular function	Pf01729, Pf02749	Nicotinate metabolism		8.38256e+07	8.13786e+07	7.46427e+07	9.39733e+07	7.2338e+07	7.43382e+07	7.65721e+07	8.37935e+07	8.29135e+07	7.32569e+07	8.94245e+07	9.88145e+07	9.11487e+07	7.52157e+07
High	Master Protein	P62754	Small ribosomal subunit protein eS6 OS=Mus musculus OX=10090 GN=Rps6 PE=1 SV=1	mmu:20104; P08227; P10660; P62754	Rps6	33	9	256	9	249	28.7	10.84	4058	1		High	High	High	High	High	High	High	High	High	High	High	High	High	High	cell cycle OR cell proliferation;cell organization and biogenesis;protein metabolism;RNA metabolism OR transcription;other metabolic processes;developmental processes;signal transduction;other biological processes	cytosol;ER/Golgi;translational apparatus;nucleus;other cell component	nucleic acid binding activity;other molecular function	Pf01092	L13a-mediated translational silencing of Ceruloplasmin expression; SRP-dependent cotranslational protein targeting to membrane; Major pathway of rRNA processing in the nucleolus and cytosol; Formation of a pool of free 40S subunits; GTP hydrolysis and joining of the 60S ribosomal subunit; Nonsense Mediated Decay (NMD) independent of the Exon Junction Complex (EJC); Nonsense Mediated Decay (NMD) e…	Cytoplasmic ribosomal proteins; Focal adhesion: PI3K-Akt-mTOR signaling pathway; mRNA processing	8.37674e+07	8.84614e+07	8.02704e+07	7.90053e+07	7.53572e+07	8.96706e+07	8.33098e+07	6.6421e+07	78495290	7.46411e+07	9.59359e+07	9.38092e+07	9.12368e+07	1.011e+08
High	Master Protein	Q8VCW8	Medium-chain acyl-CoA ligase ACSF2, mitochondrial OS=Mus musculus OX=10090 GN=Acsf2 PE=1 SV=1	mmu:264895; Q3TDU9; Q3U5G9; Q8VCW8	Acsf2	52	27	784	27	615	67.9	8.18	11018	1		High	High	High	High	High	High	High	High	High	High	High	High	High	High	other metabolic processes		other molecular function	Pf00501, Pf13193	Mitochondrial Fatty Acid Beta-Oxidation		8.37514e+07	9.55312e+07	1.02246e+08	7.54028e+07	9.19335e+07	9.79054e+07	9.83282e+07	8.67645e+07	96203216	8.53021e+07	9.53963e+07	1.01238e+08	1.03582e+08	1.01417e+08
High	Master Protein	P62751	Large ribosomal subunit protein uL23 OS=Mus musculus OX=10090 GN=Rpl23a PE=1 SV=1	mmu:268449; P29316; P39024; P62751; Q92774	Rpl23a	42	7	160	7	156	17.7	10.45	1956	1		High	High	High	High	High	High	High	High	High	High	High	High	High	High	cell organization and biogenesis;protein metabolism;other metabolic processes	cytosol;translational apparatus;nucleus;other cell component	nucleic acid binding activity;other molecular function	Pf00276, Pf03939	L13a-mediated translational silencing of Ceruloplasmin expression; SRP-dependent cotranslational protein targeting to membrane; Major pathway of rRNA processing in the nucleolus and cytosol; Formation of a pool of free 40S subunits; GTP hydrolysis and joining of the 60S ribosomal subunit; Nonsense Mediated Decay (NMD) independent of the Exon Junction Complex (EJC); Nonsense Mediated Decay (NMD) e…	Cytoplasmic ribosomal proteins	8.19877e+07	9.0918e+07	7.8527e+07	6.79186e+07	7.61528e+07	8.25784e+07	7.04017e+07	7.10135e+07	8.24979e+07	8.4251e+07	9.25828e+07	8.63648e+07	9.91367e+07	8.75824e+07
High	Master Protein	P10605	Cathepsin B OS=Mus musculus OX=10090 GN=Ctsb PE=1 SV=2	mmu:13030; P10605; Q3UDW7	Ctsb	35	10	352	10	339	37.3	5.91	6594	1		High	High	High	High	High	High	High	High	High	High	High	High	High	High	protein metabolism;other metabolic processes;other biological processes	non-structural extracellular;plasma membrane;other membranes;other cytoplasmic organelle;other cell component	other molecular function	Pf00112, Pf08127	Neutrophil degranulation; MHC class II antigen presentation; Assembly of collagen fibrils and other multimeric structures; Collagen degradation; Trafficking and processing of endosomal TLR		8.03514e+07	6.79271e+07	6.87398e+07	8.30746e+07	8.03886e+07	7.46092e+07	7.72286e+07	8.67675e+07	8.62312e+07	7.584e+07	8.51268e+07	9.09725e+07	9.18919e+07	7.29032e+07
High	Master Protein	P62281	Small ribosomal subunit protein uS17 OS=Mus musculus OX=10090 GN=Rps11 PE=1 SV=3	mmu:27207; P04643; P62281	Rps11	57	11	311	11	158	18.4	10.3	4219	1	Acetyl [N-Term]	High	High	High	High	High	High	High	High	High	High	High	High	High	High	protein metabolism;other metabolic processes;other biological processes	cytosol;translational apparatus;nucleus;other cell component	nucleic acid binding activity;other molecular function	Pf00366, Pf16205	Major pathway of rRNA processing in the nucleolus and cytosol; L13a-mediated translational silencing of Ceruloplasmin expression; Formation of a pool of free 40S subunits; GTP hydrolysis and joining of the 60S ribosomal subunit; Translation initiation complex formation; Formation of the ternary complex, and subsequently, the 43S complex; Ribosomal scanning and start codon recognition; SRP-depende…	Cytoplasmic ribosomal proteins; mRNA processing	8.01295e+07	8.64387e+07	7.99751e+07	7.90029e+07	8.1825e+07	9.34203e+07	8.38454e+07	6.79845e+07	75068120	7.54828e+07	9.89385e+07	9.41497e+07	1.00762e+08	1.03507e+08
High	Master Protein	P16331	Phenylalanine-4-hydroxylase OS=Mus musculus OX=10090 GN=Pah PE=1 SV=4	mmu:18478; P16331; Q91WV1	Pah	81	31	768	31	453	51.9	6.3	11290	1		High	High	High	High	High	High	High	High	High	High	High	High	High	High	other metabolic processes		other molecular function	Pf00351, Pf01842	Phenylalanine metabolism	Biogenic amine synthesis	7.95101e+07	1.22153e+08	1.06284e+08	1.24155e+08	8.22923e+07	9.85133e+07	1.04109e+08	7.27802e+07	117241160	7.21643e+07	1.08917e+08	9.88078e+07	1.0216e+08	9.73533e+07
High	Master Protein	Q9DBF1	Alpha-aminoadipic semialdehyde dehydrogenase OS=Mus musculus OX=10090 GN=Aldh7a1 PE=1 SV=4	mmu:110695; Q3TFC7; Q3TVH7; Q3UKT6; Q9DBF1	Aldh7a1	65	27	930	27	539	58.8	7.47	13775	1		High	High	High	High	High	High	High	High	High	High	High	High	High	High	other metabolic processes	cytosol;nucleus	other molecular function	Pf00171	Lysine catabolism; Choline catabolism		7.93799e+07	7.61082e+07	1.16353e+08	7.41723e+07	7.54979e+07	7.67199e+07	1.52473e+08	1.2787e+08	73914776	7.17814e+07	8.77907e+07	1.23722e+08	7.97294e+07	7.32668e+07
High	Master Protein	P68373	Tubulin alpha-1C chain OS=Mus musculus OX=10090 GN=Tuba1c PE=1 SV=1	mmu:22146; P05216; P68373; Q9CSE9	Tuba1c	82	27	657	9	449	49.9	5.1	8655	1		High	High	High	High	High	High	High	High	High	High	High	High	High	High	cell cycle OR cell proliferation;cell organization and biogenesis	other membranes;cytoskeleton;nucleus;other cell component	cytoskeletal activity;other molecular function	Pf00091, Pf03953	MHC class II antigen presentation; RHO GTPases activate IQGAPs; COPI-dependent Golgi-to-ER retrograde traffic; COPI-mediated anterograde transport; Aggrephagy; Separation of Sister Chromatids; Resolution of Sister Chromatid Cohesion; Recruitment of NuMA to mitotic centrosomes; RHO GTPases Activate Formins; EML4 and NUDC in mitotic spindle formation; Intraflagellar transport; HSP90 chaperone cycle…		7.83255e+07	8.80646e+07	2.89763e+07	7.71852e+07	6.12105e+07	6.44165e+07	7.79882e+07	3.81098e+07	95312512	2.1578e+07	1.07471e+08	3.01684e+07	6.80212e+07	3.3481e+07
High	Master Protein	P63276	Small ribosomal subunit protein eS17 OS=Mus musculus OX=10090 GN=Rps17 PE=1 SV=2	mmu:20068; P06584; P63276	Rps17	57	8	232	8	135	15.5	9.85	3098	1		High	High	High	High	High	High	High	High	High	High	High	High	High	High	protein metabolism;RNA metabolism OR transcription;other metabolic processes;other biological processes	cytosol;translational apparatus;nucleus;other cell component	other molecular function	Pf00833	L13a-mediated translational silencing of Ceruloplasmin expression; SRP-dependent cotranslational protein targeting to membrane; Major pathway of rRNA processing in the nucleolus and cytosol; Formation of a pool of free 40S subunits; GTP hydrolysis and joining of the 60S ribosomal subunit; Nonsense Mediated Decay (NMD) independent of the Exon Junction Complex (EJC); Nonsense Mediated Decay (NMD) e…	Cytoplasmic ribosomal proteins	7.79015e+07	9.91251e+07	6.63906e+07	6.1574e+07	8.14687e+07	8.33702e+07	7.29788e+07	6.61418e+07	84479442	7.65689e+07	7.08256e+07	8.20652e+07	8.31389e+07	7.6179e+07
High	Master Protein	P46656	Adrenodoxin, mitochondrial OS=Mus musculus OX=10090 GN=Fdx1 PE=1 SV=1	mmu:14148; P46656	Fdx1	30	7	185	7	188	20.1	5.62	2712	1		High	High	High	High	High	High	High	High	High	High	High	High	High	High	other metabolic processes;other biological processes	other membranes;mitochondrion	other molecular function	Pf00111	Endogenous sterols; Pregnenolone biosynthesis; Electron transport from NADPH to Ferredoxin		7.78669e+07	7.68168e+07	7.91559e+07	7.93044e+07	8.8596e+07	7.82081e+07	8.79744e+07	7.82926e+07	8.99196e+07	7.89756e+07	8.12481e+07	9.69321e+07	8.48394e+07	7.76495e+07
High	Master Protein	P70349	Adenosine 5'-monophosphoramidase HINT1 OS=Mus musculus OX=10090 GN=Hint1 PE=1 SV=3	mmu:15254; P70349	Hint1	79	9	280	9	126	13.8	6.87	4114	1		High	High	High	High	High	High	High	High	High	High	High	High	High	High	protein metabolism;other metabolic processes;signal transduction;other biological processes	plasma membrane;other membranes;cytosol;nucleus;other cell component	other molecular function	Pf01230			7.70011e+07	5.99365e+07	6.01757e+07	6.69013e+07	7.04058e+07	6.55053e+07	8.59726e+07	1.22725e+08	104716404	6.26039e+07	1.16765e+08	1.06644e+08	7.50861e+07	6.83677e+07
High	Master Protein	P70296	Phosphatidylethanolamine-binding protein 1 OS=Mus musculus OX=10090 GN=Pebp1 PE=1 SV=3	mmu:23980; P70296; Q9D8G9; Q9JJ58	Pebp1	91	13	336	13	187	20.8	5.4	4737	1	Acetyl [N-Term]	High	High	High	High	High	High	High	High	High	High	High	High	High	High	signal transduction;other biological processes	non-structural extracellular;other membranes;mitochondrion;ER/Golgi;other cell component	signal transduction activity or receptor binding;enzyme regulator activity;other molecular function	Pf01161	MAP2K and MAPK activation; Negative regulation of MAPK pathway	EGFR1 signaling pathway	7.69803e+07	7.6121e+07	7.71308e+07	6.04935e+07	7.64548e+07	7.13963e+07	8.28685e+07	8.7763e+07	7.96849e+07	7.19744e+07	8.00109e+07	8.13589e+07	9.07921e+07	8.0318e+07
High	Master Protein	P56382	ATP synthase subunit epsilon, mitochondrial OS=Mus musculus OX=10090 GN=Atp5f1e PE=1 SV=2	mmu:67126; P56382	Atp5f1e	29	2	68	2	52	5.8	10.01	646	1		High	High	High	High	High	High	High	High	High	High	High	High	High	High	other metabolic processes;transport	other membranes;mitochondrion	transporter activity;other molecular function	Pf04627	Formation of ATP by chemiosmotic coupling; Cristae formation	Oxidative phosphorylation; Electron transport chain	7.57577e+07	8.59382e+07	8.94293e+07	7.80666e+07	8.80094e+07	7.77721e+07	7.62126e+07	8.94478e+07	81551920	8.17563e+07	8.29878e+07	8.87079e+07	1.00342e+08	7.95443e+07
High	Master Protein	O88587	Catechol O-methyltransferase OS=Mus musculus OX=10090 GN=Comt PE=1 SV=2	mmu:12846; O88587; Q91XH4	Comt	73	13	406	13	265	29.5	5.83	4517	1		High	High	High	High	High	High	High	High	High	High	High	High	High	High	cell-cell signaling;other metabolic processes;stress response;transport;developmental processes;other biological processes	plasma membrane;other membranes;cytosol;other cell component	other molecular function	Pf01596	Enzymatic degradation of dopamine by COMT; Methylation; Enzymatic degradation of Dopamine by monoamine oxidase	Methylation; Metapathway biotransformation; Estrogen metabolism; Biogenic amine synthesis	7.56594e+07	8.19294e+07	9.20862e+07	9.92513e+07	9.10974e+07	1.03302e+08	1.09799e+08	8.26904e+07	101825368	4.62538e+07	9.20414e+07	9.67326e+07	9.25923e+07	9.08411e+07
High	Master Protein	P61358	Large ribosomal subunit protein eL27 OS=Mus musculus OX=10090 GN=Rpl27 PE=1 SV=2	mmu:19942; P61358	Rpl27	45	6	178	6	136	15.8	10.56	1919	1		High	High	High	High	High	High	High	High	High	High	High	High	High	High	protein metabolism;RNA metabolism OR transcription;other metabolic processes;other biological processes	other membranes;cytosol;ER/Golgi;translational apparatus;nucleus;other cell component	other molecular function	Pf00467, Pf01777	L13a-mediated translational silencing of Ceruloplasmin expression; SRP-dependent cotranslational protein targeting to membrane; Major pathway of rRNA processing in the nucleolus and cytosol; Formation of a pool of free 40S subunits; GTP hydrolysis and joining of the 60S ribosomal subunit; Nonsense Mediated Decay (NMD) independent of the Exon Junction Complex (EJC); Nonsense Mediated Decay (NMD) e…	Cytoplasmic ribosomal proteins	7.56132e+07	8.32693e+07	7.5273e+07	6.76955e+07	7.04192e+07	7.53193e+07	7.3555e+07	5.99606e+07	68186536	7.22326e+07	8.57353e+07	7.63039e+07	9.70047e+07	8.07724e+07
High	Master Protein	P61255	Large ribosomal subunit protein uL24 OS=Mus musculus OX=10090 GN=Rpl26 PE=1 SV=1	mmu:19941; P61255; Q02877	Rpl26	36	9	215	9	145	17.2	10.55	1763	1		High	High	High	High	High	High	High	High	High	High	High	High	High	High	cell cycle OR cell proliferation;protein metabolism;RNA metabolism OR transcription;other metabolic processes;stress response;signal transduction;other biological processes	cytosol;translational apparatus;nucleus;other cell component	nucleic acid binding activity;other molecular function	Pf00467, Pf16906	L13a-mediated translational silencing of Ceruloplasmin expression; SRP-dependent cotranslational protein targeting to membrane; Major pathway of rRNA processing in the nucleolus and cytosol; Formation of a pool of free 40S subunits; GTP hydrolysis and joining of the 60S ribosomal subunit; Nonsense Mediated Decay (NMD) independent of the Exon Junction Complex (EJC); Nonsense Mediated Decay (NMD) e…	Cytoplasmic ribosomal proteins; mRNA processing	7.52406e+07	7.91417e+07	7.15823e+07	6.3892e+07	6.92826e+07	6.72321e+07	6.88636e+07	6.0372e+07	6.70706e+07	8.15203e+07	8.17668e+07	8.04988e+07	9.31412e+07	8.38087e+07
High	Master Protein	P28843	Dipeptidyl peptidase 4 OS=Mus musculus OX=10090 GN=Dpp4 PE=1 SV=3	mmu:13482; P28843; Q3U514	Dpp4	21	15	164	15	760	87.4	6.42	1387	1		High	High	High	High	High	High	High	High	High	High	High	High	High	High	cell adhesion;protein metabolism;other metabolic processes;stress response;signal transduction;other biological processes	non-structural extracellular;plasma membrane;other membranes;other cell component	signal transduction activity or receptor binding;other molecular function	Pf00326, Pf00930, Pf18811	Synthesis, secretion, and inactivation of Glucagon-like Peptide-1 (GLP-1); Synthesis, secretion, and inactivation of Glucose-dependent Insulinotropic Polypeptide (GIP)		7.49476e+07	8.09011e+07	9.2627e+07	6.43768e+07	8.21547e+07	7.31438e+07	6.38436e+07	8.89407e+07	7.83146e+07	7.87046e+07	7.3309e+07	7.961e+07	9.0893e+07	6.91601e+07
High	Master Protein	P03930	ATP synthase protein 8 OS=Mus musculus OX=10090 GN=Mtatp8 PE=1 SV=1	mmu:17706; P03930	Mtatp8	34	2	37	2	67	7.8	9.88	484	1		High	High	High	High	High	High	High	High	High	High	High	High	High	High	other metabolic processes;transport	other membranes;mitochondrion	transporter activity	Pf00895	Formation of ATP by chemiosmotic coupling; Cristae formation	Electron transport chain	7.47588e+07	8.32009e+07	8.85562e+07	9.40043e+07	7.82644e+07	8.5334e+07	1.04563e+08	8.03146e+07	87658471	7.14661e+07	8.93881e+07	8.8261e+07	9.58397e+07	9.67852e+07
High	Master Protein	P06801	NADP-dependent malic enzyme OS=Mus musculus OX=10090 GN=Me1 PE=1 SV=2	mmu:17436; P06801; Q9DBF9	Me1	71	28	780	28	572	63.9	7.44	10788	1		High	High	High	High	High	High	High	High	High	High	High	High	High	High	cell organization and biogenesis;other metabolic processes;other biological processes	cytosol;other cell component	other molecular function	Pf00390, Pf03949	Pyruvate metabolism	PPAR signaling pathway	7.47292e+07	6.91975e+07	9.15525e+07	7.1115e+07	1.18425e+08	9.79729e+07	1.21079e+08	1.08779e+08	9.18501e+07	8.78475e+07	5.26672e+07	8.95475e+07	8.10168e+07	9.5174e+07
High	Master Protein	P17879	Heat shock 70 kDa protein 1B OS=Mus musculus OX=10090 GN=Hspa1b PE=1 SV=3	mmu:15511; P17879; Q61689; Q925V6	Hspa1b	54	24	481	19	642	70.1	5.72	6348	1		High	High	High	High	High	High	High	High	High	High	High	High	High	High	protein metabolism;other metabolic processes;stress response;other biological processes	plasma membrane;other membranes;cytosol;cytoskeleton;mitochondrion;nucleus;other cell component	signal transduction activity or receptor binding;other molecular function	Pf00012	Neutrophil degranulation; Regulation of HSF1-mediated heat shock response; PKR-mediated signaling; HSP90 chaperone cycle for steroid hormone receptors (SHR) in the presence of ligand; Attenuation phase; AUF1 (hnRNP D0) binds and destabilizes mRNA	Comprehensive IL-17A signaling	7.43377e+07	9.97094e+07	7.99152e+07	7.65452e+07	1.04866e+08	9.23286e+07	9.11153e+07	7.87031e+07	1.01805e+08	8.44398e+07	8.80968e+07	8.52301e+07	9.65976e+07	9.88197e+07
High	Master Protein	P38060	Hydroxymethylglutaryl-CoA lyase, mitochondrial OS=Mus musculus OX=10090 GN=Hmgcl PE=1 SV=2	mmu:15356; P38060; Q8QZS6	Hmgcl	45	13	394	13	325	34.2	8.41	7143	1		High	High	High	High	High	High	High	High	High	High	High	High	High	High	cell organization and biogenesis;other metabolic processes	mitochondrion;other cytoplasmic organelle;other cell component	other molecular function	Pf00682	Peroxisomal protein import; Synthesis of Ketone Bodies	Synthesis and degradation of ketone bodies	7.41456e+07	7.40718e+07	5.08486e+07	7.18539e+07	8.36394e+07	5.42682e+07	5.11739e+07	6.99472e+07	66620142	4.55224e+07	4.25787e+07	4.80192e+07	4.95357e+07	4.68433e+07
High	Master Protein	P62908	Small ribosomal subunit protein uS3 OS=Mus musculus OX=10090 GN=Rps3 PE=1 SV=1	mmu:27050; P17073; P47933; P62908	Rps3	80	20	476	20	243	26.7	9.66	4920	1		High	High	High	High	High	High	High	High	High	High	High	High	High	High	cell cycle OR cell proliferation;cell organization and biogenesis;protein metabolism;DNA metabolism;other metabolic processes;stress response;other biological processes	plasma membrane;other membranes;cytosol;cytoskeleton;mitochondrion;ER/Golgi;translational apparatus;nucleus;other cell component	cytoskeletal activity;nucleic acid binding activity;other molecular function	Pf00189, Pf07650	L13a-mediated translational silencing of Ceruloplasmin expression; SRP-dependent cotranslational protein targeting to membrane; Major pathway of rRNA processing in the nucleolus and cytosol; Formation of a pool of free 40S subunits; GTP hydrolysis and joining of the 60S ribosomal subunit; Nonsense Mediated Decay (NMD) independent of the Exon Junction Complex (EJC); Nonsense Mediated Decay (NMD) e…	Cytoplasmic ribosomal proteins	7.40957e+07	7.74334e+07	6.24652e+07	7.74263e+07	5.45063e+07	7.19311e+07	4.59454e+07	5.51963e+07	66325708	6.19409e+07	8.48081e+07	5.36654e+07	7.98545e+07	8.82495e+07
High	Master Protein	Q8K2B3	Succinate dehydrogenase [ubiquinone] flavoprotein subunit, mitochondrial OS=Mus musculus OX=10090 GN=Sdha PE=1 SV=1	mmu:66945; Q0QF19; Q3UH25; Q3UKP7; Q3V4B1; Q8K2B3; Q921P5; Q9Z1Z4	Sdha	55	26	969	26	664	72.5	7.37	12764	1		High	High	High	High	High	High	High	High	High	High	High	High	High	High	other metabolic processes;developmental processes	other membranes;mitochondrion;nucleus	other molecular function	Pf00890, Pf02910	Citric acid cycle (TCA cycle)	Electron transport chain; TCA cycle	7.38697e+07	8.16472e+07	7.90732e+07	7.55725e+07	8.39757e+07	7.68371e+07	7.3577e+07	9.11538e+07	7.88224e+07	8.25772e+07	8.2323e+07	8.93069e+07	9.70766e+07	8.40985e+07
High	Master Protein	Q62425	Cytochrome c oxidase subunit NDUFA4 OS=Mus musculus OX=10090 GN=Ndufa4 PE=1 SV=2	mmu:17992; Q62425; Q9CQP6	Ndufa4	48	4	90	4	82	9.3	9.52	978	1		High	High	High	High	High	High	High	High	High	High	High	High	High	High	other biological processes	other membranes;mitochondrion	other molecular function	Pf06522	Cytoprotection by HMOX1; TP53 Regulates Metabolic Genes; Respiratory electron transport	Oxidative phosphorylation; Electron transport chain	7.34407e+07	8.51063e+07	1.24274e+08	8.24648e+07	7.22091e+07	9.30234e+07	7.87035e+07	7.40645e+07	8.04662e+07	6.97987e+07	8.02549e+07	9.42306e+07	9.39799e+07	9.37671e+07
High	Master Protein	Q8VCM7	Fibrinogen gamma chain OS=Mus musculus OX=10090 GN=Fgg PE=1 SV=1	mmu:99571; Q8VCM7; Q8WUR3; Q91ZP0	Fgg	49	15	458	15	436	49.4	5.86	6589	1		High	High	High	High	High	High	High	High	High	High	High	High	High	High	cell adhesion;cell organization and biogenesis;protein metabolism;other metabolic processes;stress response;transport;other biological processes	non-structural extracellular;plasma membrane;other membranes;other cell component	signal transduction activity or receptor binding;other molecular function	Pf00147, Pf08702	Platelet degranulation ; MAP2K and MAPK activation; Integrin cell surface interactions; Regulation of Insulin-like Growth Factor (IGF) transport and uptake by Insulin-like Growth Factor Binding Proteins (IGFBPs); Post-translational protein phosphorylation; Common Pathway of Fibrin Clot Formation; GRB2:SOS provides linkage to MAPK signaling for Integrins ; p130Cas linkage to MAPK signaling for int…	Blood clotting cascade; Fibrin complement receptor 3 signaling pathway	7.29806e+07	7.70965e+07	6.56292e+07	5.96821e+07	4.83192e+07	5.37492e+07	6.04145e+07	5.23938e+07	6.13805e+07	8.38938e+07	7.64838e+07	5.56099e+07	6.67405e+07	7.11289e+07
High	Master Protein	P50172	11-beta-hydroxysteroid dehydrogenase 1 OS=Mus musculus OX=10090 GN=Hsd11b1 PE=1 SV=3	mmu:15483; P50172	Hsd11b1	59	14	388	14	292	32.3	8.46	5600	1		High	High	High	High	High	High	High	High	High	High	High	High	High	High	other metabolic processes;developmental processes;other biological processes	other membranes;ER/Golgi;nucleus;other cell component	other molecular function	Pf00106	Prednisone ADME; Glucocorticoid biosynthesis	Prostaglandin synthesis and regulation	7.29574e+07	6.66267e+07	7.54539e+07	1.02783e+08	8.80947e+07	9.12038e+07	8.51672e+07	9.3936e+07	8.35694e+07	8.07904e+07	7.79245e+07	8.04777e+07	8.21874e+07	9.00521e+07
High	Master Protein	Q06185	ATP synthase subunit e, mitochondrial OS=Mus musculus OX=10090 GN=Atp5me PE=1 SV=2	mmu:11958; P70342; Q06185	Atp5me	52	4	95	4	71	8.2	9.35	1121	1		High	High	High	High	High	High	High	High	High	High	High	High	High	High	other metabolic processes;transport	other membranes;mitochondrion	transporter activity;other molecular function	Pf05680	Formation of ATP by chemiosmotic coupling; Cristae formation	Oxidative phosphorylation; Electron transport chain	7.28013e+07	8.59789e+07	8.71733e+07	6.9915e+07	8.3379e+07	7.71175e+07	7.7551e+07	7.88997e+07	7.98416e+07	7.76041e+07	7.65304e+07	7.92239e+07	8.88584e+07	7.84395e+07
High	Master Protein	P97450	ATP synthase-coupling factor 6, mitochondrial OS=Mus musculus OX=10090 GN=Atp5pf PE=1 SV=1	mmu:11957; P97450	Atp5pf	44	6	183	6	108	12.5	9.36	3178	1		High	High	High	High	High	High	High	High	High	High	High	High	High	High	other metabolic processes;transport;other biological processes	non-structural extracellular;other membranes;mitochondrion;other cell component	transporter activity;other molecular function	Pf05511	Mitochondrial protein degradation; Formation of ATP by chemiosmotic coupling; Cristae formation	Oxidative phosphorylation; Electron transport chain	7.26398e+07	7.676e+07	6.65386e+07	5.57474e+07	7.03355e+07	6.64278e+07	6.39953e+07	7.68812e+07	7.34184e+07	7.03428e+07	7.28197e+07	7.29081e+07	8.14235e+07	6.36351e+07
High	Master Protein	Q61411	GTPase HRas OS=Mus musculus OX=10090 GN=Hras PE=1 SV=2	F7BIB2; mmu:15461; Q61411; Q6P716; Q80WD2; Q811B9	Hras	29	5	41	4	189	21.3	5.31	456	1		High	High	High	Peak Found	Peak Found	High	High	Peak Found	High	High	High	High	High	Peak Found	cell cycle OR cell proliferation;other metabolic processes;stress response;transport;developmental processes;signal transduction;other biological processes	plasma membrane;other membranes;cytosol;ER/Golgi;nucleus;other cell component	other molecular function	Pf00071	Signaling by SCF-KIT; NCAM signaling for neurite out-growth; EPHB-mediated forward signaling; CD209 (DC-SIGN) signaling; DAP12 signaling; FCERI mediated MAPK activation; SHC1 events in ERBB4 signaling; GRB2 events in ERBB2 signaling; MAP2K and MAPK activation; Negative regulation of MAPK pathway; Regulation of RAS by GAPs; Downstream signal transduction; VEGFR2 mediated cell proliferation; PTK6 R…	TGF-beta signaling pathway; Estrogen signaling; ErbB signaling pathway; IL-5 signaling pathway; Mechanisms associated with pluripotency; Chemokine signaling pathway; G protein signaling pathways; Mapk cascade; Focal adhesion: PI3K-Akt-mTOR signaling pathway; IL-7 signaling pathway; ESC pluripotency pathways; p38 Mapk signaling pathway; Novel Jun-Dmp1 pathway; IL-3 signaling pathway; IL-6 signalin…	7.22007e+07	6.54617e+07	6.53285e+07	6.97996e+07	8.45554e+07	8.20844e+07	6.99188e+07	6.47187e+07	6.10265e+07	7.34375e+07	6.58562e+07	8.21589e+07	9.97246e+07	8.71243e+07
High	Master Protein	Q99J08	SEC14-like protein 2 OS=Mus musculus OX=10090 GN=Sec14l2 PE=1 SV=1	mmu:67815; Q99J08	Sec14l2	64	18	678	18	403	46.3	7.11	9092	1		High	High	High	High	High	High	High	High	High	High	High	High	High	High	other biological processes	cytosol;nucleus;other cell component	enzyme regulator activity;other molecular function	Pf00650, Pf03765			7.11997e+07	7.45436e+07	7.22951e+07	7.54325e+07	7.22709e+07	7.03129e+07	8.06355e+07	7.59107e+07	75549496	7.26481e+07	7.4646e+07	8.52947e+07	9.27328e+07	7.00191e+07
High	Master Protein	Q80XN0	D-beta-hydroxybutyrate dehydrogenase, mitochondrial OS=Mus musculus OX=10090 GN=Bdh1 PE=1 SV=2	mmu:71911; Q3UJS9; Q3UL45; Q80XN0; Q8BK53; Q8R0C8	Bdh1	55	16	456	16	343	38.3	9.01	6152	1		High	High	High	High	High	High	High	High	High	High	High	High	High	High	other metabolic processes	other membranes;mitochondrion;other cell component	other molecular function	Pf00106	Mitochondrial protein degradation; Synthesis of Ketone Bodies; Utilization of Ketone Bodies	Synthesis and degradation of ketone bodies	7.01829e+07	7.12191e+07	1.17035e+08	1.30643e+08	1.0769e+08	5.06341e+07	9.58259e+07	8.88572e+07	94507400	3.53926e+07	3.27501e+07	9.83344e+07	4.08496e+07	9.12181e+07
High	Master Protein	Q922R8	Protein disulfide-isomerase A6 OS=Mus musculus OX=10090 GN=Pdia6 PE=1 SV=3	mmu:71853; Q8BK54; Q922R8	Pdia6	48	18	497	18	440	48.1	5.14	7391	1		High	High	High	High	High	High	High	High	High	High	High	High	High	High	cell adhesion;stress response	non-structural extracellular;plasma membrane;other membranes;cytosol;ER/Golgi;other cell component	other molecular function	Pf00085	Regulation of Insulin-like Growth Factor (IGF) transport and uptake by Insulin-like Growth Factor Binding Proteins (IGFBPs); Post-translational protein phosphorylation		7.0045e+07	6.62627e+07	5.89822e+07	6.74061e+07	5.53984e+07	7.06512e+07	6.58323e+07	5.41539e+07	6.27897e+07	6.04336e+07	9.66423e+07	7.06982e+07	8.1033e+07	7.5888e+07
High	Master Protein	Q64523	Histone H2A type 2-C OS=Mus musculus OX=10090 GN=H2ac20 PE=1 SV=3	mmu:319176; Q64523; Q8CGP3	H2ac20	55	6	170	2	129	14	10.9	2238	1		High	High	High	High	High	High	High	High	High	High	High	High	High	High		nucleus;other cell component	nucleic acid binding activity;other molecular function	Pf00125, Pf16211	Ub-specific processing proteases; UCH proteinases; Metalloprotease DUBs; Recognition and association of DNA glycosylase with site containing an affected purine; Cleavage of the damaged purine; Condensation of Prophase Chromosomes; DNA Damage/Telomere Stress Induced Senescence; Inhibition of DNA recombination at telomere; Deposition of new CENPA-containing nucleosomes at the centromere; RMTs methy…		7.00008e+07	8.0579e+07	1.36178e+07	7.33286e+07	7.79359e+07	1.0024e+08	8.69654e+07	5.98679e+07	77608496	7.72767e+07	2.03277e+07	9.38175e+07	7.71941e+07	9.48323e+07
High	Master Protein	P62830	Large ribosomal subunit protein uL14 OS=Mus musculus OX=10090 GN=Rpl23 PE=1 SV=1	mmu:65019; P23131; P24048; P62830; Q29246; Q3THU4; Q9CZE6; Q9DCQ4	Rpl23	53	8	209	8	140	14.9	10.51	2667	1		High	High	High	High	High	High	High	High	High	High	High	High	High	High	cell cycle OR cell proliferation;cell organization and biogenesis;protein metabolism;other metabolic processes;other biological processes	cytosol;translational apparatus;nucleus;other cell component	enzyme regulator activity;nucleic acid binding activity;other molecular function	Pf00238	L13a-mediated translational silencing of Ceruloplasmin expression; Formation of a pool of free 40S subunits; GTP hydrolysis and joining of the 60S ribosomal subunit; SRP-dependent cotranslational protein targeting to membrane; Major pathway of rRNA processing in the nucleolus and cytosol; Nonsense Mediated Decay (NMD) independent of the Exon Junction Complex (EJC); Nonsense Mediated Decay (NMD) e…		6.9634e+07	8.24414e+07	6.93947e+07	5.66548e+07	6.03363e+07	7.69955e+07	6.11971e+07	3.50538e+07	7.22273e+07	4.12306e+07	7.90039e+07	7.22841e+07	7.58068e+07	7.77831e+07
High	Master Protein	Q61578	NADPH:adrenodoxin oxidoreductase, mitochondrial OS=Mus musculus OX=10090 GN=Fdxr PE=1 SV=1	mmu:14149; Q61578	Fdxr	36	13	178	13	494	54.2	8.66	1992	1		High	High	High	High	High	High	High	High	High	High	High	High	High	High	other metabolic processes		other molecular function	Pf07992	Endogenous sterols; Pregnenolone biosynthesis; Electron transport from NADPH to Ferredoxin		6.95238e+07	8.38418e+07	5.99834e+07	9.53947e+07	5.51556e+07	6.48053e+07	8.11356e+07	4.8257e+07	5.76429e+07	4.44412e+07	8.74706e+07	7.74139e+07	7.86632e+07	7.38724e+07
High	Master Protein	O08997	Copper transport protein ATOX1 OS=Mus musculus OX=10090 GN=Atox1 PE=1 SV=1	mmu:11927; O08997; Q5NCU2	Atox1	85	6	143	6	68	7.3	6.51	2241	1		High	High	High	High	High	High	High	High	High	High	High	High	High	High	stress response;transport;other biological processes	cytosol	other molecular function	Pf00403	Ion influx/efflux at host-pathogen interface	Comprehensive IL-17A signaling	6.94471e+07	6.7635e+07	6.33761e+07	5.64734e+07	7.37791e+07	6.38975e+07	5.14375e+07	6.68938e+07	6.42186e+07	6.88646e+07	8.17952e+07	8.27915e+07	8.94993e+07	7.11942e+07
High	Master Protein	O09167	Large ribosomal subunit protein eL21 OS=Mus musculus OX=10090 GN=Rpl21 PE=1 SV=4	mmu:19933; O09167; Q9CQM8	Rpl21	21	4	130	4	160	18.6	10.49	2864	1		High	High	High	High	High	High	High	High	High	High	High	High	High	High	protein metabolism;other metabolic processes	cytosol;ER/Golgi;translational apparatus;other cell component	other molecular function	Pf01157	L13a-mediated translational silencing of Ceruloplasmin expression; SRP-dependent cotranslational protein targeting to membrane; Major pathway of rRNA processing in the nucleolus and cytosol; Formation of a pool of free 40S subunits; GTP hydrolysis and joining of the 60S ribosomal subunit; Nonsense Mediated Decay (NMD) independent of the Exon Junction Complex (EJC); Nonsense Mediated Decay (NMD) e…	Cytoplasmic ribosomal proteins	6.88968e+07	7.91084e+07	7.09832e+07	5.73192e+07	6.01049e+07	5.88204e+07	6.1429e+07	5.39601e+07	6.68901e+07	6.62946e+07	8.04448e+07	7.33541e+07	8.05206e+07	7.34347e+07
High	Master Protein	P47911	Large ribosomal subunit protein eL6 OS=Mus musculus OX=10090 GN=Rpl6 PE=1 SV=3	mmu:19988; P47911; Q6P5I2; Q925C3	Rpl6	41	17	348	17	296	33.5	10.7	4855	1		High	High	High	High	High	High	High	High	High	High	High	High	High	High	cell organization and biogenesis;protein metabolism;other metabolic processes	cytosol;cytoskeleton;ER/Golgi;translational apparatus;nucleus;other cell component	nucleic acid binding activity;other molecular function	Pf01159, Pf03868	L13a-mediated translational silencing of Ceruloplasmin expression; SRP-dependent cotranslational protein targeting to membrane; Major pathway of rRNA processing in the nucleolus and cytosol; Formation of a pool of free 40S subunits; GTP hydrolysis and joining of the 60S ribosomal subunit; Nonsense Mediated Decay (NMD) independent of the Exon Junction Complex (EJC); Nonsense Mediated Decay (NMD) e…	Cytoplasmic ribosomal proteins	6.88001e+07	7.51074e+07	6.98642e+07	6.43949e+07	6.03614e+07	7.09396e+07	6.35383e+07	5.21612e+07	6.03155e+07	6.01611e+07	8.34873e+07	7.63215e+07	8.10599e+07	7.61124e+07
High	Master Protein	P29758	Ornithine aminotransferase, mitochondrial OS=Mus musculus OX=10090 GN=Oat PE=1 SV=1	mmu:18242; P29758	Oat	74	22	691	22	439	48.3	6.62	10181	1		High	High	High	High	High	High	High	High	High	High	High	High	High	High	other metabolic processes	mitochondrion;nucleus;other cell component	other molecular function	Pf00202	Glutamate and glutamine metabolism		6.8785e+07	6.28683e+07	9.72373e+07	6.46354e+07	5.32603e+07	4.91708e+07	1.16023e+08	4.81215e+07	9.02837e+07	6.55912e+07	1.15815e+08	5.58666e+07	5.87102e+07	6.80717e+07
High	Master Protein	Q8BGL3	Sulfotransferase 2A8 OS=Mus musculus OX=10090 GN=Sult2a8 PE=1 SV=1	B1PQU4; mmu:76971; Q8BGL3	Sult2a8	76	19	525	19	282	33.3	7.02	7267	1	Acetyl [N-Term]	High	High	High	High	High	High	High	High	High	High	High	High	High	High	other metabolic processes	cytosol;other cell component	other molecular function	Pf00685			6.8716e+07	6.97611e+07	7.46266e+07	5.34883e+07	6.81315e+07	6.06087e+07	8.07701e+07	6.912e+07	6.68336e+07	6.5998e+07	7.0489e+07	7.67252e+07	7.6877e+07	6.30577e+07
High	Master Protein	P47753	F-actin-capping protein subunit alpha-1 OS=Mus musculus OX=10090 GN=Capza1 PE=1 SV=4	P47753; Q91YN7	Capza1	55	11	172	9	286	32.9	5.55	1920	1	Acetyl [N-Term]	High	High	High	High	High	High	High	High	High	High	High	High	High	High	cell organization and biogenesis	other membranes;cytosol;cytoskeleton;other cell component	cytoskeletal activity	Pf01267	MHC class II antigen presentation; COPI-mediated anterograde transport; Factors involved in megakaryocyte development and platelet production; HSP90 chaperone cycle for steroid hormone receptors (SHR) in the presence of ligand; COPI-independent Golgi-to-ER retrograde traffic; Advanced glycosylation endproduct receptor signaling		6.84082e+07	5.77499e+07	7.59047e+07	7.4592e+07	8.37241e+07	7.51493e+07	7.49124e+07	6.69698e+07	4.97522e+07	7.76521e+07	5.05684e+07	7.28917e+07	7.96355e+07	7.69652e+07
High	Master Protein	Q8R164	Valacyclovir hydrolase OS=Mus musculus OX=10090 GN=Bphl PE=1 SV=1	mmu:68021; Q8BVH2; Q8R164; Q8R589; Q9DCC6	Bphl	60	16	363	16	291	32.8	8.94	4809	1		High	High	High	High	High	High	High	High	High	High	High	High	High	High		mitochondrion	other molecular function	Pf00561	Phase I - Functionalization of compounds		6.82741e+07	8.06421e+07	7.4448e+07	7.1162e+07	6.78122e+07	7.08798e+07	7.13079e+07	6.82417e+07	7.44603e+07	6.27099e+07	7.71726e+07	7.39026e+07	7.34859e+07	7.38297e+07
High	Master Protein	Q64471	Glutathione S-transferase theta-1 OS=Mus musculus OX=10090 GN=Gstt1 PE=1 SV=4	mmu:14871; Q64471; Q91X50	Gstt1	83	20	456	20	240	27.4	7.27	5801	1		High	High	High	High	High	High	High	High	High	High	High	High	High	High	DNA metabolism;other metabolic processes;other biological processes	cytosol;nucleus;other cell component	other molecular function	Pf00043, Pf02798	Paracetamol ADME; Glutathione conjugation	Metapathway biotransformation; Aflatoxin B1 metabolism; Glutathione metabolism; Oxidative stress and redox pathway	6.78975e+07	7.03268e+07	7.33589e+07	6.56759e+07	7.36864e+07	6.60743e+07	8.13941e+07	7.69595e+07	72523642	5.29612e+07	8.02198e+07	7.03405e+07	7.69352e+07	7.14935e+07
High	Master Protein	P51660	Peroxisomal multifunctional enzyme type 2 OS=Mus musculus OX=10090 GN=Hsd17b4 PE=1 SV=3	mmu:15488; P51660; Q9DBM3	Hsd17b4	59	32	833	32	735	79.4	8.57	13073	1		High	High	High	High	High	High	High	High	High	High	High	High	High	High	other metabolic processes;developmental processes	other cytoplasmic organelle	other molecular function	Pf00106, Pf01575, Pf02036	Peroxisomal protein import; Synthesis of bile acids and bile salts via 7alpha-hydroxycholesterol; Beta-oxidation of pristanoyl-CoA; alpha-linolenic acid (ALA) metabolism; Beta-oxidation of very long chain fatty acids	Steroid biosynthesis	6.76155e+07	6.58918e+07	6.41275e+07	5.4649e+07	7.03031e+07	6.0907e+07	5.71591e+07	5.41919e+07	51936788	5.34723e+07	5.78421e+07	5.71445e+07	5.56387e+07	5.90834e+07
High	Master Protein	Q9DB77	Cytochrome b-c1 complex subunit 2, mitochondrial OS=Mus musculus OX=10090 GN=Uqcrc2 PE=1 SV=1	mmu:67003; Q8BK11; Q9CVK7; Q9DB77	Uqcrc2	59	20	450	20	453	48.2	9.25	6872	1		High	High	High	High	High	High	High	High	High	High	High	High	High	High	protein metabolism;other metabolic processes;other biological processes	other membranes;mitochondrion;nucleus	other molecular function	Pf00675, Pf05193	Mitochondrial protein degradation; Respiratory electron transport	Electron transport chain	6.73734e+07	7.95803e+07	7.04044e+07	5.39058e+07	6.21313e+07	6.03681e+07	5.27326e+07	7.08638e+07	6.84545e+07	6.18626e+07	6.23365e+07	6.70297e+07	7.34606e+07	5.81228e+07
High	Master Protein	Q9QYG0	Protein NDRG2 OS=Mus musculus OX=10090 GN=Ndrg2 PE=1 SV=1	mmu:29811; Q3TI48; Q3TY42; Q3U3T5; Q69ZN2; Q8C661; Q9QYG0	Ndrg2	61	14	375	14	371	40.8	5.4	4367	1		High	High	High	High	High	High	High	High	High	High	High	High	High	High	cell-cell signaling;cell cycle OR cell proliferation;developmental processes;signal transduction;other biological processes	ER/Golgi;nucleus;other cell component		Pf03096			6.73069e+07	7.693e+07	7.08794e+07	7.86265e+07	7.96925e+07	7.48671e+07	8.72968e+07	8.01302e+07	8.03234e+07	7.06315e+07	1.02578e+08	8.48367e+07	9.95151e+07	5.82427e+07
High	Master Protein	Q9Z2I8	Succinate--CoA ligase [GDP-forming] subunit beta, mitochondrial OS=Mus musculus OX=10090 GN=Suclg2 PE=1 SV=3	mmu:20917; Q3T9B8; Q3TJQ5; Q3TK63; Q66JT3; Q7TMY3; Q80VV1; Q8K2K9; Q9Z2I8	Suclg2	56	22	639	22	433	46.8	7.02	8915	1		High	High	High	High	High	High	High	High	High	High	High	High	High	High	other metabolic processes	plasma membrane;other membranes;mitochondrion;other cell component	other molecular function	Pf00549, Pf08442	Mitochondrial protein degradation; Citric acid cycle (TCA cycle)	TCA cycle	6.71839e+07	7.1703e+07	8.05211e+07	7.50423e+07	8.31989e+07	8.09593e+07	7.02186e+07	7.44171e+07	7.85746e+07	7.2747e+07	7.86537e+07	7.78287e+07	8.78825e+07	8.82461e+07
High	Master Protein	Q9D0S9	Adenosine 5'-monophosphoramidase HINT2 OS=Mus musculus OX=10090 GN=Hint2 PE=1 SV=1	mmu:68917; Q9D0S9	Hint2	55	6	204	6	163	17.3	9.82	3549	1		High	High	High	High	High	High	High	High	High	High	High	High	High	High	other metabolic processes;other biological processes	mitochondrion;other cell component	other molecular function	Pf01230	RHOD GTPase cycle		6.71182e+07	6.31103e+07	5.81072e+07	5.39664e+07	6.70032e+07	5.90706e+07	6.61683e+07	7.44708e+07	6.6109e+07	6.20546e+07	4.74098e+07	5.36538e+07	7.5607e+07	3.85648e+07
High	Master Protein	Q99KI0	Aconitate hydratase, mitochondrial OS=Mus musculus OX=10090 GN=Aco2 PE=1 SV=1	mmu:11429; Q3UDK9; Q3ULG9; Q3UNH7; Q505P4; Q99KI0	Aco2	58	41	1021	41	780	85.4	7.93	13510	1		High	High	High	High	High	High	High	High	High	High	High	High	High	High	other metabolic processes;stress response;developmental processes	cytosol;mitochondrion	other molecular function	Pf00330, Pf00694	Mitochondrial protein degradation; Citric acid cycle (TCA cycle)	TCA cycle	6.71048e+07	2.95018e+08	7.63319e+07	3.09759e+08	7.31326e+07	7.63581e+07	7.50916e+07	6.6522e+07	3.01752e+08	7.65613e+07	3.19244e+08	7.93502e+07	7.77576e+07	3.24013e+08
High	Master Protein	P35979	Large ribosomal subunit protein uL11 OS=Mus musculus OX=10090 GN=Rpl12 PE=1 SV=2	mmu:269261; P35979; Q9CQK4	Rpl12	59	8	261	8	165	17.8	9.42	4390	1		High	High	High	High	High	High	High	High	High	High	High	High	High	High	protein metabolism;other metabolic processes	cytosol;translational apparatus;nucleus;other cell component	nucleic acid binding activity;other molecular function	Pf00298, Pf03946	L13a-mediated translational silencing of Ceruloplasmin expression; SRP-dependent cotranslational protein targeting to membrane; Major pathway of rRNA processing in the nucleolus and cytosol; Formation of a pool of free 40S subunits; GTP hydrolysis and joining of the 60S ribosomal subunit; Nonsense Mediated Decay (NMD) independent of the Exon Junction Complex (EJC); Nonsense Mediated Decay (NMD) e…	Cytoplasmic ribosomal proteins; mRNA processing	6.70271e+07	8.36025e+07	6.00858e+07	5.49404e+07	5.94242e+07	6.53728e+07	5.398e+07	4.93205e+07	69407692	6.63205e+07	6.35007e+07	5.83958e+07	6.87218e+07	6.44781e+07
High	Master Protein	Q9ET01	Glycogen phosphorylase, liver form OS=Mus musculus OX=10090 GN=Pygl PE=1 SV=4	mmu:110095; Q3UKJ0; Q9ET01	Pygl	55	43	1024	37	850	97.4	7.09	11182	1		High	High	High	High	High	High	High	High	High	High	High	High	High	High	other metabolic processes;other biological processes	cytosol;other cell component	other molecular function	Pf00343	Neutrophil degranulation; Glycogen breakdown (glycogenolysis)	Glycogen metabolism	6.69736e+07	7.88301e+07	7.97829e+07	3.71607e+07	4.60964e+07	4.3687e+07	3.98071e+07	1.0897e+08	100269499	6.45688e+07	3.20763e+07	3.62979e+07	3.09452e+07	2.98063e+07
High	Master Protein	Q8CAY6	Acetyl-CoA acetyltransferase, cytosolic OS=Mus musculus OX=10090 GN=Acat2 PE=1 SV=2	mmu:110460; Q3TJY7; Q62292; Q8CAY6; Q96EB7; Q99K88; Q9CYV2	Acat2	79	18	397	18	397	41.3	7.5	5060	1	Acetyl [N-Term]	High	High	High	High	High	High	High	High	High	High	High	High	High	High	other metabolic processes;other biological processes	cytosol;other cell component	other molecular function	Pf00108, Pf02803	Cholesterol biosynthesis		6.64518e+07	1.21398e+08	1.23581e+08	1.18056e+08	1.2379e+08	1.08287e+08	1.10827e+08	1.19966e+08	118276576	1.01658e+08	1.25661e+08	1.24322e+08	1.29388e+08	7.05307e+07
High	Master Protein	Q9CXW4	Large ribosomal subunit protein uL5 OS=Mus musculus OX=10090 GN=Rpl11 PE=1 SV=4	mmu:67025; Q3TPE3; Q6ZWY0; Q9CXW4	Rpl11	58	9	162	9	178	20.2	9.6	1891	1		High	High	High	High	High	High	High	High	High	High	High	High	High	High	cell organization and biogenesis;protein metabolism;RNA metabolism OR transcription;other metabolic processes;other biological processes	cytosol;translational apparatus;nucleus;other cell component	signal transduction activity or receptor binding;enzyme regulator activity;nucleic acid binding activity;other molecular function	Pf00281, Pf00673	L13a-mediated translational silencing of Ceruloplasmin expression; SRP-dependent cotranslational protein targeting to membrane; Major pathway of rRNA processing in the nucleolus and cytosol; Formation of a pool of free 40S subunits; GTP hydrolysis and joining of the 60S ribosomal subunit; Nonsense Mediated Decay (NMD) independent of the Exon Junction Complex (EJC); Nonsense Mediated Decay (NMD) e…	Cytoplasmic ribosomal proteins; mRNA processing	6.6417e+07	7.30507e+07	6.04223e+07	5.57051e+07	5.96546e+07	6.33741e+07	5.3505e+07	5.35592e+07	6.45424e+07	6.22663e+07	7.2997e+07	6.89563e+07	7.42681e+07	7.01478e+07
High	Master Protein	P47962	Large ribosomal subunit protein uL18 OS=Mus musculus OX=10090 GN=Rpl5 PE=1 SV=3	mmu:100503670; P47962; Q9CR19	Rpl5	45	14	338	14	297	34.4	9.77	3834	1		High	High	High	High	High	High	High	High	High	High	High	High	High	High	cell organization and biogenesis;protein metabolism;RNA metabolism OR transcription;other metabolic processes;other biological processes	cytosol;ER/Golgi;translational apparatus;nucleus;other cell component	enzyme regulator activity;nucleic acid binding activity;other molecular function	Pf14204, Pf17144	L13a-mediated translational silencing of Ceruloplasmin expression; SRP-dependent cotranslational protein targeting to membrane; Major pathway of rRNA processing in the nucleolus and cytosol; Formation of a pool of free 40S subunits; GTP hydrolysis and joining of the 60S ribosomal subunit; Nonsense Mediated Decay (NMD) independent of the Exon Junction Complex (EJC); Nonsense Mediated Decay (NMD) e…		6.62628e+07	7.44761e+07	6.58009e+07	5.8645e+07	6.30147e+07	6.9484e+07	6.2754e+07	5.65858e+07	6.27131e+07	5.96059e+07	7.67232e+07	7.49009e+07	8.1953e+07	7.68753e+07
High	Master Protein	Q8VC12	Urocanate hydratase OS=Mus musculus OX=10090 GN=Uroc1 PE=1 SV=2	E9QNN2; mmu:243537; Q8VC12	Uroc1	60	33	796	33	676	74.5	7.53	10878	1	Acetyl [N-Term]	High	High	High	High	High	High	High	High	High	High	High	High	High	High	other metabolic processes	cytosol	other molecular function	Pf01175, Pf17391, Pf17392	Histidine catabolism		6.58497e+07	7.71314e+07	6.12539e+07	8.41186e+07	6.35009e+07	7.05277e+07	7.7772e+07	6.90856e+07	7.66935e+07	7.49493e+07	8.44121e+07	7.09206e+07	7.85955e+07	7.88265e+07
High	Master Protein	Q9WTP7	GTP:AMP phosphotransferase AK3, mitochondrial OS=Mus musculus OX=10090 GN=Ak3 PE=1 SV=3	mmu:56248; Q3UDN7; Q8BGX5; Q9D7Z1; Q9DB57; Q9DBM5; Q9WTP7	Ak3	74	16	498	16	227	25.4	8.84	5866	1		High	High	High	High	High	High	High	High	High	High	High	High	High	High	other metabolic processes	mitochondrion;other cell component	kinase activity;other molecular function	Pf00406, Pf05191	Factors involved in megakaryocyte development and platelet production		6.53338e+07	6.29595e+07	6.57017e+07	5.98777e+07	7.60105e+07	6.03909e+07	6.85019e+07	8.01116e+07	7.05319e+07	7.01952e+07	7.18696e+07	7.92786e+07	7.99124e+07	6.26722e+07
High	Master Protein	P62259	14-3-3 protein epsilon OS=Mus musculus OX=10090 GN=Ywhae PE=1 SV=1	mmu:22627; P29360; P42655; P62259; Q63631	Ywhae	74	21	568	18	255	29.2	4.74	8610	1	Acetyl [N-Term]	High	High	High	High	High	High	High	High	High	High	High	High	High	High	stress response;developmental processes;signal transduction;other biological processes	plasma membrane;other membranes;cytosol;cytoskeleton;nucleus;other cell component	other molecular function	Pf00244	Regulation of HSF1-mediated heat shock response; RAB GEFs exchange GTP for GDP on RABs; Anchoring of the basal body to the plasma membrane; Regulation of PLK1 Activity at G2/M Transition; Loss of Nlp from mitotic centrosomes; Recruitment of mitotic centrosome proteins and complexes; Recruitment of NuMA to mitotic centrosomes; AURKA Activation by TPX2; TP53 Regulates Metabolic Genes; Activation of…	Myometrial relaxation and contraction pathways; Alpha 6 beta 4 integrin signaling pathway; Calcium regulation in cardiac cells	6.49166e+07	6.3433e+07	6.5087e+07	4.69492e+07	4.68808e+07	4.95441e+07	8.10398e+07	4.91011e+07	7.41511e+07	6.63898e+07	8.05386e+07	7.72962e+07	9.07308e+07	7.08103e+07
High	Master Protein	P84099	Large ribosomal subunit protein eL19 OS=Mus musculus OX=10090 GN=Rpl19 PE=1 SV=1	P14118; P22908; P84099	Rpl19	27	7	137	7	196	23.5	11.47	1424	1		High	High	High	High	High	High	High	High	High	High	High	High	High	High	protein metabolism;other metabolic processes	cytosol;translational apparatus;nucleus;other cell component	nucleic acid binding activity;other molecular function	Pf01280	Major pathway of rRNA processing in the nucleolus and cytosol; L13a-mediated translational silencing of Ceruloplasmin expression; Formation of a pool of free 40S subunits; GTP hydrolysis and joining of the 60S ribosomal subunit; SRP-dependent cotranslational protein targeting to membrane; Nonsense Mediated Decay (NMD) independent of the Exon Junction Complex (EJC); Nonsense Mediated Decay (NMD) e…	Cytoplasmic ribosomal proteins; mRNA processing	6.47194e+07	7.4011e+07	6.87037e+07	6.02384e+07	5.8763e+07	6.22089e+07	6.32901e+07	4.65466e+07	5.61321e+07	5.99953e+07	7.41e+07	7.52503e+07	8.35011e+07	8.17552e+07
High	Master Protein	Q6ZWV7	Large ribosomal subunit protein uL29 OS=Mus musculus OX=10090 GN=Rpl35 PE=1 SV=1	mmu:66489; Q6ZWV7	Rpl35	21	3	83	3	123	14.5	11.05	962	1		High	High	High	High	High	High	High	High	High	High	High	High	High	High	protein metabolism;RNA metabolism OR transcription;other metabolic processes	cytosol;translational apparatus;other cell component	nucleic acid binding activity;other molecular function	Pf00831	GTP hydrolysis and joining of the 60S ribosomal subunit; L13a-mediated translational silencing of Ceruloplasmin expression; SRP-dependent cotranslational protein targeting to membrane; Major pathway of rRNA processing in the nucleolus and cytosol; Formation of a pool of free 40S subunits; Nonsense Mediated Decay (NMD) independent of the Exon Junction Complex (EJC); Nonsense Mediated Decay (NMD) e…	Cytoplasmic ribosomal proteins	6.45501e+07	7.35288e+07	6.34949e+07	5.62621e+07	6.31701e+07	6.02882e+07	6.18246e+07	5.02461e+07	6.06419e+07	6.5857e+07	7.17552e+07	7.58103e+07	8.07162e+07	7.36525e+07
High	Master Protein	P50544	Very long-chain specific acyl-CoA dehydrogenase, mitochondrial OS=Mus musculus OX=10090 GN=Acadvl PE=1 SV=3	mmu:11370; O35289; O55133; P50544	Acadvl	68	35	1004	35	656	70.8	8.75	16372	1		High	High	High	High	High	High	High	High	High	High	High	High	High	High	other metabolic processes;stress response;other biological processes	other membranes;mitochondrion;nucleus	other molecular function	Pf00441, Pf02770, Pf02771, Pf21343	Beta oxidation of palmitoyl-CoA to myristoyl-CoA	Fatty acid beta-oxidation; Mitochondrial long chain fatty acid beta-oxidation	6.43136e+07	6.96252e+07	5.98499e+07	6.18238e+07	5.53216e+07	6.95653e+07	7.31346e+07	6.31037e+07	6.54091e+07	5.42977e+07	6.36836e+07	5.58923e+07	6.17094e+07	6.37018e+07
High	Master Protein	P57780	Alpha-actinin-4 OS=Mus musculus OX=10090 GN=Actn4 PE=1 SV=1	mmu:60595; P57780	Actn4	69	55	1313	37	912	104.9	5.41	18476	1		High	High	High	High	High	High	High	High	High	High	High	High	High	High	cell organization and biogenesis;transport;developmental processes;signal transduction;other biological processes	plasma membrane;other membranes;cytoskeleton;nucleus;other cell component	cytoskeletal activity;nucleic acid binding activity;other molecular function	Pf00307, Pf00435, Pf08726	Platelet degranulation	Primary focal segmental glomerulosclerosis (FSGS)	6.41562e+07	6.1746e+07	4.86262e+07	6.1466e+07	7.49848e+07	4.5706e+07	4.82933e+07	5.78879e+07	6.06317e+07	4.58307e+07	7.4649e+07	7.33567e+07	4.90757e+07	4.92269e+07
High	Master Protein	P63101	14-3-3 protein zeta/delta OS=Mus musculus OX=10090 GN=Ywhaz PE=1 SV=1	mmu:22631; P35215; P63101; P70197; P97286; Q3TSF1; Q5EBQ1	Ywhaz	67	18	558	13	245	27.8	4.79	9727	1		High	High	High	High	High	High	High	High	High	High	High	High	High	High	cell-cell signaling;cell organization and biogenesis;protein metabolism;other metabolic processes;stress response;transport;developmental processes;signal transduction;other biological processes	cytosol;nucleus;other cell component	other molecular function	Pf00244	TP53 Regulates Metabolic Genes; Activation of BAD and translocation to mitochondria ; RHO GTPases activate PKNs; Chk1/Chk2(Cds1) mediated inactivation of Cyclin B:Cdk1 complex; Rap1 signalling; GP1b-IX-V activation signalling; Interleukin-3, Interleukin-5 and GM-CSF signaling; Deactivation of the beta-catenin transactivating complex; Regulation of localization of FOXO transcription factors; NOTCH…	IL-5 signaling pathway; IL-3 signaling pathway; Myometrial relaxation and contraction pathways; Alpha 6 beta 4 integrin signaling pathway; Calcium regulation in cardiac cells	6.40766e+07	6.96423e+07	6.43655e+07	7.37604e+07	7.07863e+07	6.66042e+07	7.41354e+07	6.48837e+07	69244380	6.56998e+07	7.69656e+07	7.41252e+07	7.74337e+07	6.65878e+07
High	Master Protein	Q9CPR4	Large ribosomal subunit protein uL22 OS=Mus musculus OX=10090 GN=Rpl17 PE=1 SV=4	mmu:319195; Q6ZWZ7; Q9CPR4	Rpl17	52	10	270	9	184	21.4	10.18	3265	1		High	High	High	High	High	High	High	High	High	High	High	High	High	High	protein metabolism;other metabolic processes;other biological processes	cytosol;cytoskeleton;translational apparatus;other cell component	nucleic acid binding activity;other molecular function	Pf00237	L13a-mediated translational silencing of Ceruloplasmin expression; Formation of a pool of free 40S subunits; GTP hydrolysis and joining of the 60S ribosomal subunit; SRP-dependent cotranslational protein targeting to membrane; Major pathway of rRNA processing in the nucleolus and cytosol; Nonsense Mediated Decay (NMD) independent of the Exon Junction Complex (EJC); Nonsense Mediated Decay (NMD) e…	Cytoplasmic ribosomal proteins	6.39624e+07	6.97226e+07	6.13568e+07	5.78003e+07	4.68993e+07	5.95447e+07	5.34401e+07	5.14194e+07	5.81697e+07	5.03906e+07	7.68496e+07	7.16401e+07	6.69213e+07	6.86178e+07
High	Master Protein	P08226	Apolipoprotein E OS=Mus musculus OX=10090 GN=Apoe PE=1 SV=2	mmu:11816; P08226	Apoe	67	22	634	22	311	35.8	5.68	7957	1		High	High	High	High	High	High	High	High	High	High	High	High	High	High	cell organization and biogenesis;protein metabolism;other metabolic processes;stress response;transport;developmental processes;signal transduction;other biological processes	non-structural extracellular;extracellular matrix;plasma membrane;other membranes;cytosol;ER/Golgi;nucleus;other cytoplasmic organelle;other cell component	signal transduction activity or receptor binding;transporter activity;enzyme regulator activity;cytoskeletal activity;other molecular function	Pf01442	Retinoid metabolism and transport; Regulation of Insulin-like Growth Factor (IGF) transport and uptake by Insulin-like Growth Factor Binding Proteins (IGFBPs); Post-translational protein phosphorylation; Scavenging by Class A Receptors; Chylomicron assembly; Chylomicron remodeling; Chylomicron clearance; HDL remodeling	Statin pathway; Alzheimer's disease; ApoE and miR-146 in inflammation and atherosclerosis	6.36017e+07	6.93516e+07	6.80525e+07	6.02924e+07	5.8324e+07	6.02009e+07	6.57741e+07	5.39487e+07	6.79002e+07	7.51133e+07	6.70476e+07	6.81329e+07	6.95896e+07	5.75571e+07
High	Master Protein	Q80XI3	Eukaryotic translation initiation factor 4 gamma 3 OS=Mus musculus OX=10090 GN=Eif4g3 PE=1 SV=2	mmu:230861; Q6GQV5; Q80XI3; Q80Y69; Q8BJ68; Q8BQF3; Q8C6Q3; Q8CIH0	Eif4g3	7	10	89	4	1579	174.8	5.53	542	1		High	High	High	Peak Found	Peak Found	High	High	Peak Found	Peak Found	High	High	High	High	High	protein metabolism;other metabolic processes;other biological processes	translational apparatus;other cell component	nucleic acid binding activity	Pf02020, Pf02847, Pf02854	ISG15 antiviral mechanism	Translation factors; mRNA processing	6.32502e+07	4.83109e+07	6.48494e+07	8.46789e+07	7.41555e+07	6.3425e+07	6.16273e+07	6.28067e+07	50342820	6.24643e+07	5.51932e+07	6.64871e+07	7.40464e+07	5.82651e+07
High	Master Protein	Q9JMD3	START domain-containing protein 10 OS=Mus musculus OX=10090 GN=Stard10 PE=1 SV=1	mmu:56018; Q9JMD3	Stard10	47	10	278	10	291	32.9	7.12	3343	1		High	High	High	High	High	High	High	High	High	High	High	High	High	High	transport;other biological processes	other membranes;cytosol;cytoskeleton;other cell component	other molecular function	Pf01852	Synthesis of PC		6.30862e+07	6.31906e+07	5.96252e+07	5.88258e+07	6.72014e+07	5.50658e+07	6.83162e+07	6.15563e+07	59131920	6.21464e+07	7.38531e+07	7.39279e+07	7.70101e+07	6.39087e+07
High	Master Protein	Q91V76	Ester hydrolase C11orf54 homolog OS=Mus musculus OX=10090 PE=1 SV=1			75	16	345	16	315	35	6.29	4875	1	Acetyl [N-Term]	High	High	High	High	High	High	High	High	High	High	High	High	High	High		nucleus	other molecular function	Pf08925			6.29301e+07	5.58216e+07	7.24588e+07	7.51093e+07	9.51605e+07	7.90427e+07	1.21751e+08	8.34877e+07	6.48058e+07	8.18783e+07	5.11098e+07	6.66214e+07	6.74836e+07	7.13596e+07
High	Master Protein	Q9CQQ7	ATP synthase F(0) complex subunit B1, mitochondrial OS=Mus musculus OX=10090 GN=Atp5pb PE=1 SV=1	mmu:11950; Q9CQQ7	Atp5pb	50	14	270	14	256	28.9	9.06	2871	1		High	High	High	High	High	High	High	High	High	High	High	High	High	High	other metabolic processes;transport	other membranes;mitochondrion	transporter activity;other molecular function	Pf05405	Formation of ATP by chemiosmotic coupling; Cristae formation	Oxidative phosphorylation; Electron transport chain	6.29236e+07	6.62001e+07	9.36905e+07	7.65636e+07	6.68439e+07	5.70885e+07	8.06103e+07	6.84713e+07	7.26743e+07	6.31544e+07	6.98335e+07	7.2788e+07	8.46105e+07	8.10086e+07
High	Master Protein	Q99L13	3-hydroxyisobutyrate dehydrogenase, mitochondrial OS=Mus musculus OX=10090 GN=Hibadh PE=1 SV=1	mmu:58875; Q8BJY2; Q99L13	Hibadh	39	10	302	10	335	35.4	8.13	5714	1		High	High	High	High	High	High	High	High	High	High	High	High	High	High	other metabolic processes		other molecular function	Pf03446, Pf14833	Branched-chain amino acid catabolism		6.2437e+07	6.6555e+07	6.44594e+07	5.55743e+07	7.45791e+07	5.76272e+07	6.9032e+07	8.03505e+07	6.71926e+07	6.28993e+07	5.50627e+07	6.75382e+07	6.36703e+07	6.14935e+07
High	Master Protein	P62858	Small ribosomal subunit protein eS28 OS=Mus musculus OX=10090 GN=Rps28 PE=1 SV=1	mmu:54127; P25112; P62858; Q5BKQ7	Rps28	57	7	193	7	69	7.8	10.7	3745	1		High	High	High	High	High	High	High	High	High	High	High	High	High	High	cell organization and biogenesis;protein metabolism;RNA metabolism OR transcription;other metabolic processes;other biological processes	other membranes;cytosol;ER/Golgi;translational apparatus;nucleus;other cell component	other molecular function	Pf01200	GTP hydrolysis and joining of the 60S ribosomal subunit; Ribosomal scanning and start codon recognition; L13a-mediated translational silencing of Ceruloplasmin expression; SRP-dependent cotranslational protein targeting to membrane; Major pathway of rRNA processing in the nucleolus and cytosol; Formation of a pool of free 40S subunits; Nonsense Mediated Decay (NMD) independent of the Exon Junctio…	Cytoplasmic ribosomal proteins; mRNA processing	6.20962e+07	5.03376e+07	7.96828e+07	6.09139e+07	9.23125e+07	9.49017e+07	9.36062e+07	6.35217e+07	9.81137e+07	9.4738e+07	9.31662e+07	7.95919e+07	1.05449e+08	7.91389e+07
High	Master Protein	P62849	Small ribosomal subunit protein eS24 OS=Mus musculus OX=10090 GN=Rps24 PE=1 SV=1	mmu:20088; P16632; P62849; Q642L0; Q6PDB5	Rps24	35	4	154	4	133	15.4	10.78	1894	1	Acetyl [N-Term]	High	High	High	High	High	High	High	High	High	High	High	High	High	High	protein metabolism;RNA metabolism OR transcription;other metabolic processes;other biological processes	cytosol;ER/Golgi;translational apparatus;nucleus;other cell component	other molecular function	Pf01282	L13a-mediated translational silencing of Ceruloplasmin expression; SRP-dependent cotranslational protein targeting to membrane; Major pathway of rRNA processing in the nucleolus and cytosol; Formation of a pool of free 40S subunits; GTP hydrolysis and joining of the 60S ribosomal subunit; Nonsense Mediated Decay (NMD) independent of the Exon Junction Complex (EJC); Nonsense Mediated Decay (NMD) e…	Cytoplasmic ribosomal proteins; mRNA processing	6.20569e+07	7.52404e+07	6.78313e+07	4.52634e+07	7.3587e+07	7.96138e+07	5.92623e+07	5.99907e+07	7.36568e+07	6.85208e+07	7.23805e+07	7.66773e+07	9.24217e+07	8.07291e+07
High	Master Protein	Q9CQA3	Succinate dehydrogenase [ubiquinone] iron-sulfur subunit, mitochondrial OS=Mus musculus OX=10090 GN=Sdhb PE=1 SV=1	mmu:67680; Q3TF82; Q9CQA3; Q9DC91	Sdhb	55	18	373	18	282	31.8	8.68	4586	1		High	High	High	High	High	High	High	High	High	High	High	High	High	High	other metabolic processes	plasma membrane;other membranes;mitochondrion;nucleus	other molecular function	Pf13085, Pf13534	Citric acid cycle (TCA cycle)	Electron transport chain; TCA cycle	6.19378e+07	6.80042e+07	6.86973e+07	6.29558e+07	6.91967e+07	6.36832e+07	6.94657e+07	8.0068e+07	7.12968e+07	6.47312e+07	7.12663e+07	7.55854e+07	7.64896e+07	7.1418e+07
High	Master Protein	P57776	Elongation factor 1-delta OS=Mus musculus OX=10090 GN=Eef1d PE=1 SV=3	mmu:66656; P57776; Q68FG5; Q9CWW2; Q9CWY1; Q9CYD4; Q9CYJ5	Eef1d	65	17	415	15	281	31.3	5.02	6286	1	Acetyl [N-Term]	High	High	High	High	High	High	High	High	High	High	High	High	High	High	protein metabolism;other metabolic processes;stress response;other biological processes	cytosol;nucleus;other cell component	enzyme regulator activity;nucleic acid binding activity;other molecular function	Pf00736, Pf10587	Eukaryotic Translation Elongation	Translation factors	6.1094e+07	6.59411e+07	3.94289e+07	5.70932e+07	5.12196e+07	5.60625e+07	5.3828e+07	4.18355e+07	6.191e+07	3.23768e+07	6.60601e+07	5.70788e+07	5.6156e+07	5.40117e+07
High	Master Protein	Q91ZJ5	UTP--glucose-1-phosphate uridylyltransferase OS=Mus musculus OX=10090 GN=Ugp2 PE=1 SV=3	mmu:216558; Q8R3D2; Q91ZJ5	Ugp2	67	28	682	28	508	56.9	7.61	8606	1		High	High	High	High	High	High	High	High	High	High	High	High	High	High	other metabolic processes;developmental processes	other cell component	other molecular function	Pf01704	Formation of the active cofactor, UDP-glucuronate; Glycogen synthesis	Glucuronidation; Glycogen metabolism; Exercise-induced circadian regulation	6.07009e+07	6.24932e+07	6.47434e+07	5.65978e+07	6.89636e+07	8.46398e+07	6.66124e+07	9.33338e+07	6.60728e+07	7.02541e+07	4.90962e+07	6.14951e+07	6.04513e+07	6.49289e+07
High	Master Protein	P27659	Large ribosomal subunit protein uL3 OS=Mus musculus OX=10090 GN=Rpl3 PE=1 SV=3	mmu:27367; O89071; P27659; Q91VJ6	Rpl3	53	17	349	17	403	46.1	10.21	4872	1		High	High	High	High	High	High	High	High	High	High	High	High	High	High	protein metabolism;other metabolic processes;other biological processes	cytosol;translational apparatus;nucleus;other cell component	nucleic acid binding activity;other molecular function	Pf00297	L13a-mediated translational silencing of Ceruloplasmin expression; SRP-dependent cotranslational protein targeting to membrane; Major pathway of rRNA processing in the nucleolus and cytosol; Formation of a pool of free 40S subunits; GTP hydrolysis and joining of the 60S ribosomal subunit; Nonsense Mediated Decay (NMD) independent of the Exon Junction Complex (EJC); Nonsense Mediated Decay (NMD) e…	Cytoplasmic ribosomal proteins	6.04963e+07	6.49048e+07	5.72094e+07	5.37762e+07	4.07254e+07	5.39589e+07	5.28187e+07	4.10586e+07	49690132	4.32541e+07	7.57934e+07	6.36261e+07	6.06977e+07	6.07682e+07
High	Master Protein	P33267	Cytochrome P450 2F2 OS=Mus musculus OX=10090 GN=Cyp2f2 PE=1 SV=1	mmu:13107; P33267	Cyp2f2	67	36	915	34	491	55.9	7.9	11767	1		High	High	High	High	High	High	High	High	High	High	High	High	High	High	other metabolic processes;other biological processes	other membranes;ER/Golgi;other cell component	other molecular function	Pf00067	Fatty acids; CYP2E1 reactions	Metapathway biotransformation; Oxidation by cytochrome P450; Tryptophan metabolism	6.03597e+07	9.01084e+07	4.95191e+07	8.68493e+07	6.56918e+07	4.34254e+07	3.18107e+07	4.94774e+07	63630882	5.05091e+07	1.15935e+08	6.4089e+07	6.05803e+07	8.68453e+07
High	Master Protein	Q02053	Ubiquitin-like modifier-activating enzyme 1 OS=Mus musculus OX=10090 GN=Uba1 PE=1 SV=1	A6H6S6; mmu:22201; P31253; Q02053; Q542H8	Uba1	55	43	791	43	1058	117.7	5.66	9787	1		High	High	High	High	High	High	High	High	High	High	High	High	High	High	protein metabolism;other metabolic processes;stress response	other membranes;cytosol;mitochondrion;ER/Golgi;nucleus;other cytoplasmic organelle;other cell component	other molecular function	Pf00899, Pf09358, Pf10585, Pf16190, Pf16191	Antigen processing: Ubiquitination & Proteasome degradation; Synthesis of active ubiquitin: roles of E1 and E2 enzymes	Parkinson's disease; Proteasome degradation	6.01396e+07	5.29757e+07	4.17645e+07	4.32638e+07	2.19074e+08	4.5515e+07	5.32452e+07	6.21586e+07	4.93458e+07	6.01096e+07	1.08473e+08	1.25972e+08	1.22127e+08	5.35461e+07
High	Master Protein	Q8VBT2	L-serine dehydratase/L-threonine deaminase OS=Mus musculus OX=10090 GN=Sds PE=1 SV=3	mmu:231691; Q8VBT2	Sds	82	17	375	17	327	34.6	7.12	6537	1	Acetyl [N-Term]	High	High	High	High	High	High	High	High	High	High	High	High	High	High	cell organization and biogenesis;other metabolic processes	cytosol;mitochondrion	other molecular function	Pf00291	Threonine catabolism		6.00597e+07	3.6588e+07	6.92721e+07	9.7806e+07	7.88785e+07	3.99595e+07	3.38716e+07	2.95024e+07	61246028	2.87411e+07	5.22813e+07	4.06762e+07	6.44361e+07	4.20977e+07
High	Master Protein	P48036	Annexin A5 OS=Mus musculus OX=10090 GN=Anxa5 PE=1 SV=1	mmu:11747; P48036; Q3U5Q1; Q3U5X4; Q3U8K1; Q3UGV0; Q99LA1	Anxa5	70	21	464	21	319	35.7	4.96	6058	1		High	High	High	High	High	High	High	High	High	High	High	High	High	High	stress response;transport;other biological processes	non-structural extracellular;plasma membrane;other membranes;cytoskeleton;ER/Golgi;other cell component	signal transduction activity or receptor binding;transporter activity;other molecular function	Pf00191	Platelet degranulation	Prostaglandin synthesis and regulation	5.97697e+07	5.84797e+07	6.93478e+07	7.61757e+07	6.36433e+07	6.427e+07	8.29809e+07	6.41815e+07	6.7557e+07	5.15616e+07	7.14938e+07	6.73017e+07	7.03922e+07	6.97671e+07
High	Master Protein	Q9QXE0	2-hydroxyacyl-CoA lyase 1 OS=Mus musculus OX=10090 GN=Hacl1 PE=1 SV=2	mmu:56794; Q543K1; Q9DAV1; Q9QXE0	Hacl1	64	22	623	22	581	63.6	6.27	9288	1		High	High	High	High	High	High	High	High	High	High	High	High	High	High	cell organization and biogenesis;other metabolic processes	nucleus;other cytoplasmic organelle;other cell component	other molecular function	Pf00205, Pf02775, Pf02776	Peroxisomal protein import; Alpha-oxidation of phytanate		5.97522e+07	5.98905e+07	7.1024e+07	6.69053e+07	8.0236e+07	7.67066e+07	8.05102e+07	7.08392e+07	6.21394e+07	6.94966e+07	7.73176e+07	7.8139e+07	8.17388e+07	6.86635e+07
High	Master Protein	P62702	Small ribosomal subunit protein eS4 OS=Mus musculus OX=10090 GN=Rps4x PE=1 SV=2	mmu:20102; P12631; P12750; P27576; P55831; P62702; Q14727; Q9CXN0	Rps4x	59	17	404	17	263	29.6	10.15	5784	1		High	High	High	High	High	High	High	High	High	High	High	High	High	High	protein metabolism;other metabolic processes;other biological processes	cytosol;translational apparatus;nucleus;other cell component	nucleic acid binding activity;other molecular function	Pf00467, Pf00900, Pf08071, Pf16121	L13a-mediated translational silencing of Ceruloplasmin expression; SRP-dependent cotranslational protein targeting to membrane; Major pathway of rRNA processing in the nucleolus and cytosol; Formation of a pool of free 40S subunits; GTP hydrolysis and joining of the 60S ribosomal subunit; Nonsense Mediated Decay (NMD) independent of the Exon Junction Complex (EJC); Nonsense Mediated Decay (NMD) e…	Cytoplasmic ribosomal proteins; mRNA processing	5.96285e+07	7.52813e+07	6.04889e+07	3.96262e+07	3.89907e+07	6.51044e+07	5.84215e+07	4.73123e+07	63804578	5.92409e+07	7.8776e+07	7.27545e+07	7.59652e+07	5.32505e+07
High	Master Protein	Q9CQR2	Small ribosomal subunit protein eS21 OS=Mus musculus OX=10090 GN=Rps21 PE=1 SV=1	mmu:66481; Q5M9L3; Q9CQR2	Rps21	60	6	239	6	83	9.1	8.51	5655	1	Acetyl [N-Term]	High	High	High	High	High	High	High	High	High	High	High	High	High	High	protein metabolism;RNA metabolism OR transcription;other metabolic processes	cytosol;ER/Golgi;translational apparatus;other cell component	translation activity;other molecular function	Pf01249	L13a-mediated translational silencing of Ceruloplasmin expression; SRP-dependent cotranslational protein targeting to membrane; Major pathway of rRNA processing in the nucleolus and cytosol; Formation of a pool of free 40S subunits; GTP hydrolysis and joining of the 60S ribosomal subunit; Nonsense Mediated Decay (NMD) independent of the Exon Junction Complex (EJC); Nonsense Mediated Decay (NMD) e…	Cytoplasmic ribosomal proteins	5.93899e+07	5.98662e+07	4.71949e+07	4.86632e+07	5.32345e+07	5.26023e+07	5.41169e+07	4.61249e+07	54371571	5.26263e+07	7.00279e+07	6.25119e+07	6.67735e+07	5.82108e+07
High	Master Protein	P58710	L-gulonolactone oxidase OS=Mus musculus OX=10090 GN=Gulo PE=1 SV=3	mmu:268756; P58710; Q8K152	Gulo	63	22	601	22	440	50.4	8.24	7224	1		High	High	High	High	High	High	High	High	High	High	High	High	High	High	other metabolic processes	other membranes;ER/Golgi	other molecular function	Pf01565, Pf04030			5.9283e+07	6.59355e+07	8.16615e+07	7.46591e+07	7.14179e+07	7.51465e+07	8.94744e+07	6.26557e+07	69020292	5.52729e+07	7.49686e+07	7.74845e+07	7.47303e+07	6.17474e+07
High	Master Protein	P68040	Small ribosomal subunit protein RACK1 OS=Mus musculus OX=10090 GN=Rack1 PE=1 SV=3	mmu:14694; P25388; P68040; P99049; Q3THP0; Q3THY7; Q3TKQ0; Q3TW88; Q5NCC5; Q5NCC6; Q9CSQ0; Q9ERM6	Rack1	71	19	542	19	317	35.1	7.69	5834	1	Acetyl [N-Term]	High	High	High	High	High	High	High	High	High	High	High	High	High	High	cell cycle OR cell proliferation;cell organization and biogenesis;protein metabolism;other metabolic processes;developmental processes;signal transduction;other biological processes	plasma membrane;cytosol;mitochondrion;translational apparatus;nucleus;other cell component	signal transduction activity or receptor binding;enzyme regulator activity;translation activity;other molecular function	Pf00400	Regulation of TNFR1 signaling; TNFR1-induced NF-kappa-B signaling pathway; TNFR1-mediated ceramide production	IL-3 signaling pathway; IL-2 signaling pathway	5.92016e+07	6.35162e+07	5.79448e+07	5.68626e+07	5.21048e+07	6.04286e+07	6.33899e+07	4.49886e+07	5.66487e+07	4.62566e+07	8.0029e+07	6.05856e+07	7.27852e+07	7.14803e+07
High	Master Protein	P53612	Geranylgeranyl transferase type-2 subunit beta OS=Mus musculus OX=10090 GN=Rabggtb PE=1 SV=2	A2RTE6; mmu:19352; P53612	Rabggtb	6	2	21	2	339	37.8	5.16	164	1		Peak Found	High	High	Peak Found	Peak Found	High	High	High	High	High	High	High	High	High	protein metabolism;other metabolic processes	other cell component	other molecular function	Pf00432	RAB geranylgeranylation; TP53 regulates transcription of several additional cell death genes whose specific roles in p53-dependent apoptosis remain uncertain		5.91537e+07	6.90556e+07	7.02208e+07	6.54841e+07	7.40266e+07	7.09881e+07	7.00185e+07	7.71575e+07	68815296	6.32108e+07	7.62801e+07	6.90754e+07	7.84719e+07	7.35683e+07
High	Master Protein	P61982	14-3-3 protein gamma OS=Mus musculus OX=10090 GN=Ywhag PE=1 SV=2	mmu:22628; O70457; P35214; P61982; Q3UFD6; Q4FK44; Q9UDP2; Q9UN99	Ywhag	72	16	473	9	247	28.3	4.89	6232	1	Acetyl [N-Term]	High	High	High	High	High	High	High	High	High	High	High	High	High	High	stress response;signal transduction;other biological processes	cytosol;other cell component	signal transduction activity or receptor binding;cytoskeletal activity;other molecular function	Pf00244	Anchoring of the basal body to the plasma membrane; Regulation of PLK1 Activity at G2/M Transition; Loss of Nlp from mitotic centrosomes; Recruitment of mitotic centrosome proteins and complexes; Recruitment of NuMA to mitotic centrosomes; AURKA Activation by TPX2; TP53 Regulates Metabolic Genes; Activation of BAD and translocation to mitochondria ; RHO GTPases activate PKNs; Chk1/Chk2(Cds1) medi…	Myometrial relaxation and contraction pathways; Calcium regulation in cardiac cells	5.89414e+07	5.87199e+07	3.23315e+07	3.21643e+07	4.84245e+07	3.56368e+07	4.25891e+07	4.79814e+07	43505194	3.30806e+07	4.02123e+07	3.99633e+07	4.08922e+07	3.64076e+07
High	Master Protein	P15532	Nucleoside diphosphate kinase A OS=Mus musculus OX=10090 GN=Nme1 PE=1 SV=1	mmu:18102; P15532	Nme1	77	10	389	6	152	17.2	7.37	5499	1		High	High	High	High	High	High	High	High	High	High	High	High	High	High	DNA metabolism;other metabolic processes;transport;developmental processes;other biological processes	plasma membrane;other membranes;cytosol;cytoskeleton;mitochondrion;nucleus;other cell component	cytoskeletal activity;translation activity;nucleic acid binding activity;kinase activity;other molecular function	Pf00334	Azathioprine ADME; Interconversion of nucleotide di- and triphosphates; Ribavirin ADME	Purine metabolism	5.87207e+07	4.61275e+07	5.32155e+07	4.36462e+07	5.667e+07	5.14986e+07	5.58302e+07	4.61608e+07	47499772	4.59855e+07	6.74387e+07	5.22494e+07	6.64138e+07	5.15684e+07
High	Master Protein	O08756	3-hydroxyacyl-CoA dehydrogenase type-2 OS=Mus musculus OX=10090 GN=Hsd17b10 PE=1 SV=4	O08756	Hsd17b10	57	12	432	12	261	27.4	8.41	6306	1		High	High	High	High	High	High	High	High	High	High	High	High	High	High	cell organization and biogenesis;RNA metabolism OR transcription;other metabolic processes	mitochondrion;ER/Golgi;other cell component	nucleic acid binding activity;other molecular function	Pf00106	Mitochondrial protein degradation; Branched-chain amino acid catabolism		5.82522e+07	7.6163e+07	5.70327e+07	4.37625e+07	5.77358e+07	6.12712e+07	5.56354e+07	4.9441e+07	6.64156e+07	6.43083e+07	5.42322e+07	5.75182e+07	5.99832e+07	5.44994e+07
High	Master Protein	Q9DCG6	Phenazine biosynthesis-like domain-containing protein 1 OS=Mus musculus OX=10090 GN=Pbld1 PE=1 SV=2	mmu:68371; Q8VCF3; Q9DCG6	Pbld1	80	17	394	11	288	32	7.03	6350	1		High	High	High	High	High	High	High	High	High	High	High	High	High	High	other metabolic processes;other biological processes	other cell component	other molecular function	Pf02567			5.82244e+07	5.56561e+07	5.3772e+07	5.06043e+07	5.10968e+07	5.08751e+07	5.1694e+07	6.78765e+07	56551570	5.30732e+07	5.65493e+07	6.29867e+07	5.96573e+07	5.06205e+07
High	Master Protein	P07901	Heat shock protein HSP 90-alpha OS=Mus musculus OX=10090 GN=Hsp90aa1 PE=1 SV=4	mmu:15519; P07901	Hsp90aa1	64	42	1130	29	733	84.7	5.01	14982	1		High	High	High	High	High	High	High	High	High	High	High	High	High	High	cell organization and biogenesis;protein metabolism;DNA metabolism;other metabolic processes;stress response;transport;developmental processes;other biological processes	extracellular matrix;plasma membrane;other membranes;cytosol;cytoskeleton;mitochondrion;nucleus;other cell component	signal transduction activity or receptor binding;enzyme regulator activity;cytoskeletal activity;nucleic acid binding activity;other molecular function	Pf00183, Pf13589	Regulation of necroptotic cell death; Regulation of actin dynamics for phagocytic cup formation; Neutrophil degranulation; Downregulation of ERBB2 signaling; Anchoring of the basal body to the plasma membrane; Regulation of PLK1 Activity at G2/M Transition; Loss of Nlp from mitotic centrosomes; Recruitment of mitotic centrosome proteins and complexes; Recruitment of NuMA to mitotic centrosomes; A…	EBV LMP1 signaling; Focal adhesion: PI3K-Akt-mTOR signaling pathway; IL-6 signaling pathway; IL-2 signaling pathway	5.82e+07	5.18045e+07	5.502e+07	6.37161e+07	5.4718e+07	6.62404e+07	8.50014e+07	5.3885e+07	6.42506e+07	5.29196e+07	6.87719e+07	6.47391e+07	7.32722e+07	6.66771e+07
High	Master Protein	Q8R086	Sulfite oxidase, mitochondrial OS=Mus musculus OX=10090 GN=Suox PE=1 SV=2	mmu:211389; Q3U3S5; Q3UEP6; Q8R086	Suox	54	19	455	19	546	60.7	6.54	6511	1		High	High	High	High	High	High	High	High	High	High	High	High	High	High	other metabolic processes;other biological processes	mitochondrion	other molecular function	Pf00173, Pf00174, Pf03404	Sulfide oxidation to sulfate		5.79287e+07	3.41107e+07	2.87659e+07	3.33775e+07	4.93669e+07	4.87302e+07	5.32586e+07	3.43394e+07	5.19378e+07	4.44449e+07	5.68132e+07	2.83801e+07	3.19693e+07	2.50049e+07
High	Master Protein	Q9D1R9	Large ribosomal subunit protein eL34 OS=Mus musculus OX=10090 GN=Rpl34 PE=1 SV=2	mmu:68436; Q497V4; Q9D1R9	Rpl34	38	6	141	6	117	13.3	11.47	1998	1		High	High	High	High	High	High	High	High	High	High	High	High	High	High	protein metabolism;other metabolic processes	cytosol;ER/Golgi;translational apparatus;nucleus;other cell component	other molecular function	Pf01199	L13a-mediated translational silencing of Ceruloplasmin expression; SRP-dependent cotranslational protein targeting to membrane; Major pathway of rRNA processing in the nucleolus and cytosol; Formation of a pool of free 40S subunits; GTP hydrolysis and joining of the 60S ribosomal subunit; Nonsense Mediated Decay (NMD) independent of the Exon Junction Complex (EJC); Nonsense Mediated Decay (NMD) e…	Cytoplasmic ribosomal proteins	5.7891e+07	6.38339e+07	6.43182e+07	6.18924e+07	5.84539e+07	6.07129e+07	5.9349e+07	4.68927e+07	50284219	5.41314e+07	7.25104e+07	6.81218e+07	7.73579e+07	7.46009e+07
High	Master Protein	P20108	Thioredoxin-dependent peroxide reductase, mitochondrial OS=Mus musculus OX=10090 GN=Prdx3 PE=1 SV=1	mmu:11757; P20108	Prdx3	55	10	247	10	257	28.1	7.58	3494	1		High	High	High	High	High	High	High	High	High	High	High	High	High	High	cell organization and biogenesis;other metabolic processes;stress response;other biological processes	plasma membrane;other membranes;cytosol;nucleus;other cytoplasmic organelle;other cell component	enzyme regulator activity;other molecular function	Pf00578, Pf10417	Detoxification of Reactive Oxygen Species	Oxidative stress and redox pathway	5.77686e+07	3.96043e+07	3.88574e+07	3.94413e+07	4.01978e+07	3.2573e+07	6.62772e+07	6.1527e+07	5.43655e+07	5.71451e+07	7.04592e+07	6.96821e+07	6.44405e+07	5.85573e+07
High	Master Protein	O35685	Nuclear migration protein nudC OS=Mus musculus OX=10090 GN=Nudc PE=1 SV=1	mmu:18221; O35685; Q3UJS7	Nudc	33	10	171	10	332	38.3	5.26	2048	1		High	High	High	High	High	High	High	High	High	High	High	High	High	High	cell cycle OR cell proliferation;cell organization and biogenesis;protein metabolism;other metabolic processes;transport;other biological processes	cytosol;cytoskeleton;nucleus;other cell component	other molecular function	Pf04969, Pf14050, Pf16273	Separation of Sister Chromatids; Amplification of signal from unattached kinetochores via a MAD2 inhibitory signal; Resolution of Sister Chromatid Cohesion; RHO GTPases Activate Formins; EML4 and NUDC in mitotic spindle formation; RND2 GTPase cycle		5.77488e+07	7.33649e+07	5.75015e+07	4.05458e+07	5.90743e+07	7.1812e+07	5.76847e+07	8.21446e+07	8.25827e+07	6.17415e+07	5.8993e+07	5.23921e+07	6.29773e+07	5.98817e+07
High	Master Protein	O08601	Microsomal triglyceride transfer protein large subunit OS=Mus musculus OX=10090 GN=Mttp PE=1 SV=2	B2CXA7; mmu:17777; O08601; Q3UJA0; Q91X33	Mttp	59	51	1212	51	894	99	7.62	18400	1		High	High	High	High	High	High	High	High	High	High	High	High	High	High	cell organization and biogenesis;protein metabolism;other metabolic processes;transport;other biological processes	plasma membrane;other membranes;cytosol;ER/Golgi;other cell component	transporter activity;other molecular function	Pf01347, Pf19444	VLDL assembly; Chylomicron assembly; LDL remodeling	Statin pathway	5.738e+07	6.20406e+07	2.64517e+07	7.20674e+07	8.45556e+07	7.49808e+07	5.90278e+07	7.8383e+07	67923746	2.72923e+07	5.18026e+07	5.46509e+07	3.43889e+07	5.85041e+07
High	Master Protein	O35459	Delta(3,5)-Delta(2,4)-dienoyl-CoA isomerase, mitochondrial OS=Mus musculus OX=10090 GN=Ech1 PE=1 SV=1	mmu:51798; O35459; Q5M8P6	Ech1	55	14	442	14	327	36.1	7.71	6932	1		High	High	High	High	High	High	High	High	High	High	High	High	High	High	other metabolic processes	other cytoplasmic organelle	other molecular function	Pf00378	Peroxisomal protein import; Mitochondrial protein degradation	Fatty acid biosynthesis; Fatty acid biosynthesis	5.72133e+07	5.44615e+07	5.43125e+07	4.64837e+07	6.27283e+07	6.46184e+07	5.3001e+07	5.27695e+07	5.262e+07	5.82888e+07	4.09737e+07	5.37808e+07	5.68399e+07	5.52072e+07
High	Master Protein	Q9D2G2	Dihydrolipoyllysine-residue succinyltransferase component of 2-oxoglutarate dehydrogenase complex, mitochondrial OS=Mus musculus OX=10090 GN=Dlst PE=1 SV=1	mmu:78920; Q3UEA0; Q4FK55; Q8CIE8; Q9D2G2	Dlst	35	15	406	15	454	49	8.95	6159	1		High	High	High	High	High	High	High	High	High	High	High	High	High	High	protein metabolism;other metabolic processes	cytosol;mitochondrion;nucleus;other cell component	other molecular function	Pf00198, Pf00364	Glyoxylate metabolism and glycine degradation; Lysine catabolism; Citric acid cycle (TCA cycle)	TCA cycle	5.71198e+07	6.88707e+07	6.29615e+07	6.47823e+07	6.10057e+07	6.80396e+07	7.40881e+07	6.44898e+07	73145940	5.99462e+07	6.87524e+07	6.68389e+07	7.27927e+07	6.65146e+07
High	Master Protein	Q9CXN7	Phenazine biosynthesis-like domain-containing protein 2 OS=Mus musculus OX=10090 GN=Pbld2 PE=1 SV=1	mmu:67307; Q9CXN7; Q9D2W4	Pbld2	73	16	423	10	288	32	5.34	7241	1		High	High	High	High	High	High	High	High	High	High	High	High	High	High	other metabolic processes;other biological processes	other cell component	other molecular function	Pf02567			5.69963e+07	4.76661e+07	4.65407e+07	4.84797e+07	4.65836e+07	4.97567e+07	5.18285e+07	5.73485e+07	46945648	5.32373e+07	5.47707e+07	6.27529e+07	6.19986e+07	5.29604e+07
High	Master Protein	P37040	NADPH--cytochrome P450 reductase OS=Mus musculus OX=10090 GN=Por PE=1 SV=2	mmu:18984; P37040	Por	64	37	885	37	678	77	5.53	10378	1		High	High	High	High	High	High	High	High	High	High	High	High	High	High	other metabolic processes;other biological processes	other membranes;cytosol;ER/Golgi;other cell component	other molecular function	Pf00175, Pf00258, Pf00667		Oxidation by cytochrome P450	5.69711e+07	5.86088e+07	5.26936e+07	6.34728e+07	5.71554e+07	5.3438e+07	6.14978e+07	5.97053e+07	6.15059e+07	5.09887e+07	7.87754e+07	5.62436e+07	6.10071e+07	4.81769e+07
High	Master Protein	Q9CZN7	Serine hydroxymethyltransferase, mitochondrial OS=Mus musculus OX=10090 GN=Shmt2 PE=1 SV=1	mmu:108037; Q3TFD0; Q99K87; Q9CZN7	Shmt2	75	29	752	28	504	55.7	8.47	10532	1		High	High	High	High	High	High	High	High	High	High	High	High	High	High	cell organization and biogenesis;other metabolic processes;stress response;other biological processes	cytosol;cytoskeleton;mitochondrion;nucleus;other cell component	nucleic acid binding activity;other molecular function	Pf00464	Mitochondrial protein degradation; RHOG GTPase cycle; Metabolism of folate and pterines	One-carbon metabolism and related pathways; One-carbon metabolism; Glutathione and one-carbon metabolism	5.68726e+07	6.18151e+07	3.61059e+07	5.8691e+07	6.90909e+07	6.11501e+07	6.00056e+07	7.44099e+07	3.97403e+07	5.8297e+07	6.62222e+07	6.79788e+07	6.35404e+07	4.52783e+07
High	Master Protein	Q60759	Glutaryl-CoA dehydrogenase, mitochondrial OS=Mus musculus OX=10090 GN=Gcdh PE=1 SV=2	mmu:270076; Q60759; Q6P8N6	Gcdh	66	21	503	21	438	48.6	8.73	9507	1		High	High	High	High	High	High	High	High	High	High	High	High	High	High	other metabolic processes	mitochondrion	other molecular function	Pf00441, Pf02770, Pf02771	Lysine catabolism	Fatty acid beta-oxidation; Tryptophan metabolism	5.67299e+07	6.98074e+07	6.38625e+07	5.35992e+07	4.89028e+07	5.63063e+07	6.04185e+07	5.67885e+07	68846504	4.57807e+07	6.29635e+07	6.12586e+07	5.8935e+07	6.07543e+07
High	Master Protein	P62918	Large ribosomal subunit protein uL2 OS=Mus musculus OX=10090 GN=Rpl8 PE=1 SV=2	mmu:26961; P25120; P62918; Q3V288	Rpl8	40	10	229	10	257	28	11.03	3535	1		High	High	High	High	High	High	High	High	High	High	High	High	High	High	protein metabolism;other metabolic processes	cytosol;translational apparatus;other cell component	nucleic acid binding activity;other molecular function	Pf00181, Pf03947	L13a-mediated translational silencing of Ceruloplasmin expression; SRP-dependent cotranslational protein targeting to membrane; Major pathway of rRNA processing in the nucleolus and cytosol; Formation of a pool of free 40S subunits; GTP hydrolysis and joining of the 60S ribosomal subunit; Nonsense Mediated Decay (NMD) independent of the Exon Junction Complex (EJC); Nonsense Mediated Decay (NMD) e…	Cytoplasmic ribosomal proteins; mRNA processing	5.61013e+07	5.79207e+07	5.8644e+07	5.66647e+07	4.43067e+07	5.11473e+07	5.5595e+07	4.26584e+07	4.62167e+07	4.53183e+07	7.00236e+07	6.21188e+07	6.62645e+07	5.87951e+07
High	Master Protein	O88451	Retinol dehydrogenase 7 OS=Mus musculus OX=10090 GN=Rdh7 PE=1 SV=1	mmu:54150; O88451	Rdh7	57	19	610	8	316	35.6	8.09	8338	1		High	High	High	High	High	High	High	High	High	High	High	High	High	High	other metabolic processes	ER/Golgi;other cell component	other molecular function	Pf00106			5.59754e+07	5.51999e+07	9.07143e+07	8.09465e+07	8.95473e+07	5.49373e+07	1.03841e+08	6.32598e+07	7.35469e+07	6.14676e+07	1.13943e+08	1.03244e+08	1.12026e+08	6.25687e+07
High	Master Protein	P00920	Carbonic anhydrase 2 OS=Mus musculus OX=10090 GN=Ca2 PE=1 SV=4	mmu:12349; P00920; Q6LDQ7; Q7TPE1; Q9DCT3; Q9DCY9	Ca2	58	10	262	10	260	29	7.01	3036	1	Acetyl [N-Term]	High	High	High	High	High	High	High	High	High	High	High	High	High	High	other metabolic processes;transport;signal transduction;other biological processes	non-structural extracellular;plasma membrane;other membranes;cytosol;other cell component	other molecular function	Pf00194	Erythrocytes take up carbon dioxide and release oxygen; Erythrocytes take up oxygen and release carbon dioxide; Reversible hydration of carbon dioxide		5.58859e+07	3.80899e+07	1.44455e+07	2.3134e+07	1.79358e+07	1.76721e+07	2.16113e+07	1.4947e+07	22437996	2.5553e+07	2.23523e+07	1.92472e+07	1.83669e+07	1.09763e+07
High	Master Protein	O35658	Complement component 1 Q subcomponent-binding protein, mitochondrial OS=Mus musculus OX=10090 GN=C1qbp PE=1 SV=1	O35658	C1qbp	43	7	119	7	278	31	4.92	954	1		High	High	High	High	High	High	High	High	High	High	High	High	High	High	cell organization and biogenesis;RNA metabolism OR transcription;other metabolic processes;stress response;signal transduction;other biological processes	non-structural extracellular;plasma membrane;other membranes;cytosol;mitochondrion;nucleus;other cell component	signal transduction activity or receptor binding;translation activity;nucleic acid binding activity;other molecular function	Pf02330	RHOA GTPase cycle; RHOC GTPase cycle; Intrinsic Pathway of Fibrin Clot Formation		5.57158e+07	6.25818e+07	5.04876e+07	5.2169e+07	5.95571e+07	5.36084e+07	4.84915e+07	5.67845e+07	60498090	5.62283e+07	6.1087e+07	6.05493e+07	6.54812e+07	5.19114e+07
High	Master Protein	P14115	Large ribosomal subunit protein uL15 OS=Mus musculus OX=10090 GN=Rpl27a PE=1 SV=5	mmu:26451; P14115; Q9CQ16; Q9R1X6	Rpl27a	28	5	118	5	148	16.6	11.12	1363	1		High	High	High	High	High	High	High	High	High	High	High	High	High	High	protein metabolism;other metabolic processes	cytosol;ER/Golgi;translational apparatus;other cell component	other molecular function	Pf00828	L13a-mediated translational silencing of Ceruloplasmin expression; SRP-dependent cotranslational protein targeting to membrane; Major pathway of rRNA processing in the nucleolus and cytosol; Formation of a pool of free 40S subunits; GTP hydrolysis and joining of the 60S ribosomal subunit; Nonsense Mediated Decay (NMD) independent of the Exon Junction Complex (EJC); Nonsense Mediated Decay (NMD) e…	Cytoplasmic ribosomal proteins	5.51836e+07	6.31163e+07	5.70836e+07	5.51485e+07	4.76171e+07	5.63977e+07	5.74382e+07	4.42151e+07	5.34012e+07	4.96699e+07	7.23424e+07	6.35926e+07	6.95199e+07	6.47525e+07
High	Master Protein	Q9D855	Cytochrome b-c1 complex subunit 7 OS=Mus musculus OX=10090 GN=Uqcrb PE=1 SV=3	Q8K2E2; Q9D855	Uqcrb	44	7	175	7	111	13.5	9.11	2703	1		High	High	High	High	High	High	High	High	High	High	High	High	High	High	other metabolic processes	other membranes;mitochondrion	other molecular function	Pf02271	Respiratory electron transport		5.5079e+07	6.10687e+07	5.10117e+07	4.10319e+07	5.10152e+07	4.36668e+07	3.75375e+07	5.77503e+07	53963340	4.73078e+07	5.21498e+07	5.4956e+07	5.84995e+07	4.58542e+07
High	Master Protein	Q61838	Pregnancy zone protein OS=Mus musculus OX=10090 GN=Pzp PE=1 SV=3	E9QPW0; Q60628; Q61838; Q6PEM2	Pzp	50	49	991	49	1495	165.7	6.68	12621	1		High	High	High	High	High	High	High	High	High	High	High	High	High	High	developmental processes	non-structural extracellular	enzyme regulator activity;other molecular function	Pf00207, Pf01835, Pf07677, Pf07678, Pf07703, Pf17789, Pf17791			5.49398e+07	5.28977e+07	3.88599e+07	4.38652e+07	2.87816e+07	3.43597e+07	3.82906e+07	3.715e+07	3.73474e+07	6.18735e+07	4.21518e+07	3.55166e+07	3.82393e+07	3.70569e+07
High	Master Protein	Q9D0F9	Phosphoglucomutase-1 OS=Mus musculus OX=10090 GN=Pgm1 PE=1 SV=4	mmu:72157; Q3UGE3; Q922D6; Q9D0F9	Pgm1	73	33	848	33	562	61.4	6.57	11943	1		High	High	High	High	High	High	High	High	High	High	High	High	High	High	other metabolic processes	cytosol;cytoskeleton	other molecular function	Pf02878, Pf02879, Pf02880	Neutrophil degranulation; Glycogen breakdown (glycogenolysis); Galactose catabolism; Glycogen synthesis	Glucuronidation; Purine metabolism; Glycogen metabolism	5.4924e+07	5.33996e+07	5.41905e+07	6.05463e+07	5.86391e+07	5.24724e+07	5.93032e+07	6.66745e+07	54261836	5.36792e+07	6.27312e+07	6.07029e+07	6.0824e+07	5.87619e+07
High	Master Protein	P97872	Flavin-containing monooxygenase 5 OS=Mus musculus OX=10090 GN=Fmo5 PE=1 SV=4	mmu:14263; P97872; Q8R1W6	Fmo5	57	25	635	25	533	60	8.73	7438	1		High	High	High	High	High	High	High	High	High	High	High	High	High	High	other metabolic processes;other biological processes	other membranes;cytosol;ER/Golgi	other molecular function	Pf00743		Metapathway biotransformation	5.48104e+07	6.31279e+07	6.96552e+07	9.08896e+07	5.40865e+07	5.60492e+07	7.43386e+07	5.6931e+07	7.44772e+07	5.21489e+07	6.98842e+07	6.21732e+07	7.15071e+07	7.47411e+07
High	Master Protein	Q99LB2	Dehydrogenase/reductase SDR family member 4 OS=Mus musculus OX=10090 GN=Dhrs4 PE=1 SV=3	G3X8V7; mmu:28200; Q99LB2; Q9EQU4	Dhrs4	56	15	338	15	279	29.9	9.38	5266	1		High	High	High	High	High	High	High	High	High	High	High	High	High	High	other metabolic processes;other biological processes	other membranes;mitochondrion;nucleus;other cytoplasmic organelle	other molecular function	Pf13561	Peroxisomal protein import; RA biosynthesis pathway		5.46355e+07	5.7643e+07	4.9084e+07	4.93951e+07	5.45597e+07	5.60091e+07	5.20448e+07	4.72893e+07	50919012	5.19968e+07	4.93554e+07	5.18991e+07	5.39611e+07	5.13837e+07
High	Master Protein	Q9R0P3	S-formylglutathione hydrolase OS=Mus musculus OX=10090 GN=Esd PE=1 SV=1	mmu:13885; Q80ZX4; Q9CWI4; Q9R0P3	Esd	67	12	450	12	282	31.3	7.12	4944	1		High	High	High	High	High	High	High	High	High	High	High	High	High	High	other metabolic processes	cytosol;other cell component	other molecular function	Pf00756	Glutathione conjugation		5.4533e+07	5.44489e+07	5.60706e+07	6.91527e+07	6.21301e+07	5.3267e+07	6.2497e+07	6.64838e+07	57900497	5.41147e+07	8.0931e+07	9.89413e+07	6.72975e+07	5.38035e+07
High	Master Protein	P54071	Isocitrate dehydrogenase [NADP], mitochondrial OS=Mus musculus OX=10090 GN=Idh2 PE=1 SV=3	mmu:269951; P54071; Q8C2R9; Q9EQK1	Idh2	52	23	624	22	452	50.9	8.69	9346	1		High	High	High	High	High	High	High	High	High	High	High	High	High	High	other metabolic processes;other biological processes	cytosol;other cytoplasmic organelle	other molecular function	Pf00180	Mitochondrial protein degradation; Citric acid cycle (TCA cycle); Transcriptional activation of mitochondrial biogenesis	TCA cycle; Oxidative stress and redox pathway	5.39308e+07	6.77526e+07	6.18974e+07	6.24837e+07	6.10222e+07	7.33809e+07	6.86763e+07	6.65269e+07	6.04149e+07	4.90998e+07	5.06043e+07	6.29518e+07	5.80251e+07	6.02984e+07
High	Master Protein	P53657	Pyruvate kinase PKLR OS=Mus musculus OX=10090 GN=Pklr PE=1 SV=1	P53657	Pklr	66	34	866	33	574	62.3	7.09	12055	1		High	High	High	High	High	High	High	High	High	High	High	High	High	High	other metabolic processes;other biological processes	plasma membrane;other membranes;cytosol;other cell component	kinase activity;other molecular function	Pf00224, Pf02887	Glycolysis		5.38918e+07	9.00716e+07	9.78897e+07	4.08577e+07	9.70498e+07	9.7808e+07	8.10742e+07	1.20492e+08	90829280	8.92457e+07	8.64199e+07	1.12608e+08	6.81321e+07	1.35955e+08
High	Master Protein	Q9JJI8	Large ribosomal subunit protein eL38 OS=Mus musculus OX=10090 GN=Rpl38 PE=1 SV=3	mmu:67671; Q9JJI8	Rpl38	39	3	101	3	70	8.2	10.1	1200	1		High	High	High	High	High	High	High	High	High	High	High	High	High	High	cell organization and biogenesis;protein metabolism;other metabolic processes;developmental processes;other biological processes	cytosol;translational apparatus;other cell component	other molecular function	Pf01781	Nonsense Mediated Decay (NMD) independent of the Exon Junction Complex (EJC); Nonsense Mediated Decay (NMD) enhanced by the Exon Junction Complex (EJC); Major pathway of rRNA processing in the nucleolus and cytosol; L13a-mediated translational silencing of Ceruloplasmin expression; SRP-dependent cotranslational protein targeting to membrane; Formation of a pool of free 40S subunits; GTP hydrolysi…	Cytoplasmic ribosomal proteins; mRNA processing	5.36254e+07	6.07839e+07	4.95051e+07	4.59272e+07	5.3348e+07	5.26697e+07	4.56917e+07	3.93162e+07	52379803	5.16741e+07	6.5875e+07	5.88528e+07	6.37914e+07	5.78095e+07
High	Master Protein	Q91XD4	Formimidoyltransferase-cyclodeaminase OS=Mus musculus OX=10090 GN=Ftcd PE=1 SV=1	mmu:14317; Q91XD4	Ftcd	86	36	995	36	541	58.9	6.11	14411	1	Acetyl [N-Term]	High	High	High	High	High	High	High	High	High	High	High	High	High	High	cell organization and biogenesis;other metabolic processes	plasma membrane;other membranes;cytosol;cytoskeleton;ER/Golgi	cytoskeletal activity;other molecular function	Pf02971, Pf04961, Pf07837	Histidine catabolism	One-carbon metabolism	5.35787e+07	6.25232e+07	5.3104e+07	6.02182e+07	6.26582e+07	4.96457e+07	5.27087e+07	4.48428e+07	7.12152e+07	5.81616e+07	6.43724e+07	5.12859e+07	7.27845e+07	4.50653e+07
High	Master Protein	P47915	Large ribosomal subunit protein eL29 OS=Mus musculus OX=10090 GN=Rpl29 PE=1 SV=2	mmu:19944; P47915	Rpl29	24	5	84	5	160	17.6	11.84	1154	1		High	High	High	High	High	High	High	High	High	High	High	High	High	High	cell adhesion;cell cycle OR cell proliferation;protein metabolism;other metabolic processes;other biological processes	other membranes;cytosol;translational apparatus;other cell component	other molecular function	Pf01779	L13a-mediated translational silencing of Ceruloplasmin expression; SRP-dependent cotranslational protein targeting to membrane; Major pathway of rRNA processing in the nucleolus and cytosol; Formation of a pool of free 40S subunits; GTP hydrolysis and joining of the 60S ribosomal subunit; Nonsense Mediated Decay (NMD) independent of the Exon Junction Complex (EJC); Nonsense Mediated Decay (NMD) e…	Cytoplasmic ribosomal proteins	5.3553e+07	5.9032e+07	5.987e+07	4.88577e+07	5.13336e+07	5.37406e+07	5.11637e+07	3.81701e+07	4.69946e+07	5.12122e+07	6.37786e+07	6.52004e+07	7.20125e+07	6.7971e+07
High	Master Protein	Q9CZ13	Cytochrome b-c1 complex subunit 1, mitochondrial OS=Mus musculus OX=10090 GN=Uqcrc1 PE=1 SV=2	mmu:22273; Q3TV75; Q9CWL6; Q9CZ13	Uqcrc1	55	19	470	19	480	52.8	6.21	6399	1		High	High	High	High	High	High	High	High	High	High	High	High	High	High	cell organization and biogenesis;other metabolic processes;other biological processes	other membranes;mitochondrion	other molecular function	Pf00675, Pf05193	Respiratory electron transport	Electron transport chain	5.34443e+07	5.24826e+07	8.02455e+07	4.86598e+07	5.11772e+07	5.11834e+07	4.96056e+07	4.80339e+07	4.7453e+07	5.01061e+07	5.77165e+07	5.5735e+07	7.48445e+07	5.13289e+07
High	Master Protein	O88544	COP9 signalosome complex subunit 4 OS=Mus musculus OX=10090 GN=Cops4 PE=1 SV=1	mmu:26891; O88544	Cops4	45	14	163	14	406	46.3	5.83	1736	1		High	High	High	High	High	High	High	High	High	High	High	High	High	High	protein metabolism;other metabolic processes	ER/Golgi;nucleus;other cell component		Pf01399, Pf18420	Neddylation; DNA Damage Recognition in GG-NER; Formation of TC-NER Pre-Incision Complex; Cargo recognition for clathrin-mediated endocytosis; RHOBTB1 GTPase cycle		5.34327e+07	3.43796e+07	3.43548e+07	2.96735e+07	2.00966e+07	2.41411e+07	2.40081e+07	1.56611e+07	2.72071e+07	3.43035e+07	4.06795e+07	2.34221e+07	2.27807e+07	2.48869e+07
High	Master Protein	P48758	Carbonyl reductase [NADPH] 1 OS=Mus musculus OX=10090 GN=Cbr1 PE=1 SV=3	mmu:12408; P48758; Q91X28	Cbr1	74	18	444	18	277	30.6	8.31	5678	1	Acetyl [N-Term]	High	High	High	High	High	High	High	High	High	High	High	High	High	High	other metabolic processes;other biological processes	other cell component	other molecular function	Pf00106	Synthesis of Prostaglandins (PG) and Thromboxanes (TX)		5.3351e+07	5.01256e+07	5.43668e+07	7.72803e+07	6.33883e+07	7.22247e+07	6.20683e+07	7.26876e+07	5.84424e+07	4.76902e+07	6.22796e+07	6.24771e+07	6.12018e+07	5.41942e+07
High	Master Protein	Q91X72	Hemopexin OS=Mus musculus OX=10090 GN=Hpx PE=1 SV=2	mmu:15458; P97824; Q3UKP2; Q8WUP0; Q91X72	Hpx	57	26	575	26	460	51.3	7.8	5240	1		High	High	High	High	High	High	High	High	High	High	High	High	High	High	protein metabolism;other metabolic processes;stress response;transport;signal transduction;other biological processes	non-structural extracellular	transporter activity;other molecular function	Pf00045	Scavenging of heme from plasma		5.32802e+07	5.12705e+07	4.05975e+07	4.67294e+07	3.55497e+07	4.1318e+07	4.16643e+07	3.7616e+07	40802434	6.61766e+07	9.01986e+07	4.65375e+07	6.08399e+07	6.24429e+07
High	Master Protein	P43274	Histone H1.4 OS=Mus musculus OX=10090 GN=H1-4 PE=1 SV=2	mmu:50709; P43274; Q5EBH3	H1-4	27	7	213	2	219	22	11.11	3544	1	Acetyl [N-Term]	High	High	High	High	High	High	High	High	High	High	High	High	High	High	cell organization and biogenesis;other biological processes	nucleus;other cell component	nucleic acid binding activity;other molecular function	Pf00538	Formation of Senescence-Associated Heterochromatin Foci (SAHF); Apoptosis induced DNA fragmentation		5.31232e+07	6.16447e+07	5.22732e+07	5.09241e+07	4.28618e+07	5.06051e+07	5.56454e+07	4.35288e+07	47224971	4.21857e+07	6.16645e+07	6.10978e+07	5.57951e+07	6.20182e+07
Medium	Master Protein	Q1EHW4	Histone deacetylase complex subunit SAP25 OS=Mus musculus OX=10090 GN=Sap25 PE=1 SV=1	mmu:751865; Q1EHW4	Sap25	4	1	9	1	186	19.8	4.77	41	1		High	Peak Found	High	High	Peak Found	High	High	Peak Found	Peak Found	High	High	High	Peak Found	Peak Found	other biological processes	nucleus;other cell component		Pf15476			5.2892e+07	5.31796e+07	3.80894e+07	3.95811e+07	3.88238e+07	3.88626e+07	4.58111e+07	3.68944e+07	35406820	5.7506e+07	5.30499e+07	3.81171e+07	4.79002e+07	4.20468e+07
High	Master Protein	P62911	Large ribosomal subunit protein eL32 OS=Mus musculus OX=10090 GN=Rpl32 PE=1 SV=2	mmu:19951; P02433; P62911; Q3UFJ7	Rpl32	41	6	136	6	135	15.9	11.33	2263	1		High	High	High	High	High	High	High	High	High	High	High	High	High	High	protein metabolism;other metabolic processes	cytosol;translational apparatus;other cell component	other molecular function	Pf01655	L13a-mediated translational silencing of Ceruloplasmin expression; SRP-dependent cotranslational protein targeting to membrane; Major pathway of rRNA processing in the nucleolus and cytosol; Formation of a pool of free 40S subunits; GTP hydrolysis and joining of the 60S ribosomal subunit; Nonsense Mediated Decay (NMD) independent of the Exon Junction Complex (EJC); Nonsense Mediated Decay (NMD) e…	Cytoplasmic ribosomal proteins; mRNA processing	5.28771e+07	5.96429e+07	4.03587e+07	4.65477e+07	4.04726e+07	3.74022e+07	4.58804e+07	3.93589e+07	50244600	4.03897e+07	6.25131e+07	4.64927e+07	5.19158e+07	5.72836e+07
High	Master Protein	P35564	Calnexin OS=Mus musculus OX=10090 GN=Canx PE=1 SV=1	mmu:12330; P35564	Canx	50	28	689	28	591	67.2	4.64	10783	1		High	High	High	High	High	High	High	High	High	High	High	High	High	High	protein metabolism;other metabolic processes;transport	plasma membrane;other membranes;ER/Golgi;translational apparatus;nucleus;other cell component	signal transduction activity or receptor binding;other molecular function	Pf00262	Antigen Presentation: Folding, assembly and peptide loading of class I MHC; MHC class II antigen presentation; Interleukin-35 Signalling; Interleukin-27 signaling; Calnexin/calreticulin cycle		5.28396e+07	5.29544e+07	5.43996e+07	6.8738e+07	5.29436e+07	5.90821e+07	5.47838e+07	4.0606e+07	5.46563e+07	4.80612e+07	7.35312e+07	5.68838e+07	6.59103e+07	6.03911e+07
High	Master Protein	P08003	Protein disulfide-isomerase A4 OS=Mus musculus OX=10090 GN=Pdia4 PE=1 SV=3	mmu:12304; P08003; P15841; Q3TT79; Q3UJW0; Q6NXW4; Q8BMT8	Pdia4	58	38	888	38	638	71.9	5.31	11754	1		High	High	High	High	High	High	High	High	High	High	High	High	High	High	cell adhesion;protein metabolism;other metabolic processes;stress response;other biological processes	non-structural extracellular;ER/Golgi;other cell component	signal transduction activity or receptor binding;other molecular function	Pf00085, Pf13848			5.26603e+07	5.10857e+07	5.21697e+07	6.03983e+07	5.66384e+07	5.65298e+07	5.88529e+07	4.56244e+07	4.67211e+07	5.27833e+07	7.81177e+07	6.09076e+07	7.51239e+07	6.65649e+07
High	Master Protein	Q9CZS1	Aldehyde dehydrogenase X, mitochondrial OS=Mus musculus OX=10090 GN=Aldh1b1 PE=1 SV=1	mmu:72535; Q3UAH5; Q9CZS1	Aldh1b1	60	21	437	19	519	57.5	7.02	5749	1		High	High	High	High	High	High	High	High	High	High	High	High	High	High	other metabolic processes	cytosol;mitochondrion;nucleus	other molecular function	Pf00171	Mitochondrial protein degradation; Ethanol oxidation		5.25152e+07	5.77662e+07	4.76981e+07	7.58891e+07	4.62585e+07	4.34055e+07	5.05306e+07	3.71287e+07	4.63278e+07	5.29278e+07	6.99005e+07	7.60005e+07	7.50143e+07	6.01462e+07
High	Master Protein	P01887	Beta-2-microglobulin OS=Mus musculus OX=10090 GN=B2m PE=1 SV=2	mmu:12010; P01887; Q91XJ8	B2m	42	4	66	4	119	13.8	8.44	1025	1		High	High	High	High	High	High	High	High	High	High	High	High	High	High	cell organization and biogenesis;protein metabolism;other metabolic processes;stress response;transport;other biological processes	plasma membrane;other membranes;cytosol;ER/Golgi;other cytoplasmic organelle	other molecular function	Pf07654	Immunoregulatory interactions between a Lymphoid and a non-Lymphoid cell; Neutrophil degranulation; ER-Phagosome pathway; Endosomal/Vacuolar pathway; Antigen Presentation: Folding, assembly and peptide loading of class I MHC; DAP12 signaling		5.24859e+07	4.76538e+07	4.52607e+07	5.05216e+07	4.45254e+07	4.8822e+07	4.46184e+07	3.63624e+07	46673212	5.32374e+07	5.54278e+07	4.8197e+07	5.79353e+07	4.52355e+07
High	Master Protein	P62862	Ubiquitin-like FUBI-ribosomal protein eS30 fusion protein OS=Mus musculus OX=10090 GN=Fau PE=1 SV=2	mmu:14109; P35545; P62862; Q05472; Q642K5; Q95261; Q9JJ24	Fau	14	4	75	4	133	14.4	10.05	843	1		High	High	High	High	High	High	High	High	High	High	High	High	High	High	cell organization and biogenesis;protein metabolism;other metabolic processes;stress response	non-structural extracellular;cytosol;translational apparatus;nucleus;other cell component	other molecular function	Pf00240, Pf04758	L13a-mediated translational silencing of Ceruloplasmin expression; SRP-dependent cotranslational protein targeting to membrane; Major pathway of rRNA processing in the nucleolus and cytosol; Formation of a pool of free 40S subunits; GTP hydrolysis and joining of the 60S ribosomal subunit; Nonsense Mediated Decay (NMD) independent of the Exon Junction Complex (EJC); Nonsense Mediated Decay (NMD) e…	Cytoplasmic ribosomal proteins	5.24392e+07	6.5433e+07	4.85255e+07	3.52825e+07	4.0552e+07	5.51138e+07	4.2806e+07	3.17061e+07	4.8053e+07	4.52753e+07	5.8795e+07	4.59614e+07	4.39932e+07	5.02626e+07
High	Master Protein	P53026	Large ribosomal subunit protein uL1 OS=Mus musculus OX=10090 GN=Rpl10a PE=1 SV=3	P53026	Rpl10a	46	11	204	11	217	24.9	9.98	2859	1		High	High	High	High	High	High	High	High	High	High	High	High	High	High	protein metabolism;RNA metabolism OR transcription;other metabolic processes	cytosol;translational apparatus;other cell component	nucleic acid binding activity;other molecular function	Pf00687	L13a-mediated translational silencing of Ceruloplasmin expression; SRP-dependent cotranslational protein targeting to membrane; Major pathway of rRNA processing in the nucleolus and cytosol; Formation of a pool of free 40S subunits; GTP hydrolysis and joining of the 60S ribosomal subunit; Nonsense Mediated Decay (NMD) independent of the Exon Junction Complex (EJC); Nonsense Mediated Decay (NMD) e…		5.22841e+07	5.01353e+07	5.77321e+07	4.69037e+07	3.99082e+07	5.39094e+07	5.12129e+07	4.13343e+07	6.05879e+07	4.43145e+07	5.68401e+07	5.30336e+07	6.01444e+07	6.65497e+07
High	Master Protein	P62855	Small ribosomal subunit protein eS26 OS=Mus musculus OX=10090 GN=Rps26 PE=1 SV=3	mmu:27370; P02383; P62855; P70394; Q06722	Rps26	50	5	126	5	115	13	11	1788	1		High	High	High	High	High	High	High	High	High	High	High	High	High	High	protein metabolism;other metabolic processes;other biological processes	other membranes;cytosol;ER/Golgi;translational apparatus;other cell component	nucleic acid binding activity;other molecular function	Pf01283	SRP-dependent cotranslational protein targeting to membrane; L13a-mediated translational silencing of Ceruloplasmin expression; Major pathway of rRNA processing in the nucleolus and cytosol; Formation of a pool of free 40S subunits; GTP hydrolysis and joining of the 60S ribosomal subunit; Nonsense Mediated Decay (NMD) independent of the Exon Junction Complex (EJC); Nonsense Mediated Decay (NMD) e…	Cytoplasmic ribosomal proteins	5.2282e+07	5.10881e+07	5.41757e+07	5.2743e+07	4.87365e+07	5.93087e+07	5.20496e+07	3.3086e+07	49995628	5.30889e+07	6.79053e+07	6.11322e+07	7.1608e+07	6.41781e+07
High	Master Protein	Q9QYR9	Acyl-coenzyme A thioesterase 2, mitochondrial OS=Mus musculus OX=10090 GN=Acot2 PE=1 SV=2	mmu:171210; Q3T9C9; Q9QYR9	Acot2	38	10	150	3	453	49.6	7.36	1813	1		High	Peak Found	Peak Found	Not Found	High	High	High	High	High	Peak Found	Not Found	High	Peak Found	Peak Found	other metabolic processes;stress response	mitochondrion	other molecular function	Pf04775, Pf08840	Mitochondrial protein degradation; Peroxisomal protein import; Mitochondrial Fatty Acid Beta-Oxidation	Cholesterol metabolism with Bloch and Kandutsch-Russell pathways; Omega-3 / omega-6 fatty acid synthesis; Omega-9 fatty acid synthesis	5.22646e+07	2.43033e+07	1.3053e+07		2.07231e+07	1.40893e+07	1.63947e+07			1.60578e+07		6.09651e+07	2.89716e+07	2.5886e+07
High	Master Protein	P41105	Large ribosomal subunit protein eL28 OS=Mus musculus OX=10090 GN=Rpl28 PE=1 SV=2	mmu:19943; P41105	Rpl28	45	7	169	7	137	15.7	12.02	1979	1	Acetyl [N-Term]	High	High	High	High	High	High	High	High	High	High	High	High	High	High	protein metabolism;other metabolic processes	cytosol;translational apparatus;other cell component	other molecular function	Pf01778	L13a-mediated translational silencing of Ceruloplasmin expression; SRP-dependent cotranslational protein targeting to membrane; Major pathway of rRNA processing in the nucleolus and cytosol; Formation of a pool of free 40S subunits; GTP hydrolysis and joining of the 60S ribosomal subunit; Nonsense Mediated Decay (NMD) independent of the Exon Junction Complex (EJC); Nonsense Mediated Decay (NMD) e…	Cytoplasmic ribosomal proteins	5.19951e+07	5.58014e+07	5.99456e+07	5.24613e+07	4.81234e+07	5.44828e+07	4.59766e+07	4.052e+07	43564912	4.77759e+07	6.32418e+07	6.29328e+07	7.06729e+07	7.08557e+07
High	Master Protein	P62264	Small ribosomal subunit protein uS11 OS=Mus musculus OX=10090 GN=Rps14 PE=1 SV=3	mmu:20044; P06366; P62264; Q544W4	Rps14	66	7	233	7	151	16.3	10.05	3113	1		High	High	High	High	High	High	High	High	High	High	High	High	High	High	cell organization and biogenesis;protein metabolism;RNA metabolism OR transcription;other metabolic processes;other biological processes	cytosol;translational apparatus;nucleus;other cell component	nucleic acid binding activity;other molecular function	Pf00411	L13a-mediated translational silencing of Ceruloplasmin expression; SRP-dependent cotranslational protein targeting to membrane; Major pathway of rRNA processing in the nucleolus and cytosol; Formation of a pool of free 40S subunits; GTP hydrolysis and joining of the 60S ribosomal subunit; Nonsense Mediated Decay (NMD) independent of the Exon Junction Complex (EJC); Nonsense Mediated Decay (NMD) e…	Cytoplasmic ribosomal proteins; mRNA processing	5.18474e+07	6.12548e+07	5.56734e+07	4.27446e+07	5.68137e+07	5.15049e+07	4.50643e+07	3.66827e+07	7.04659e+07	5.6234e+07	7.09733e+07	8.75112e+07	7.26435e+07	6.6631e+07
High	Master Protein	Q93092	Transaldolase OS=Mus musculus OX=10090 GN=Taldo1 PE=1 SV=2	mmu:21351; P70358; P70703; Q52KM4; Q93092	Taldo1	40	15	381	15	337	37.4	7.03	5252	1		High	High	High	High	High	High	High	High	High	High	High	High	High	High	other metabolic processes	cytosol;nucleus;other cell component	other molecular function	Pf00923	Insulin effects increased synthesis of Xylulose-5-Phosphate; Pentose phosphate pathway	Pentose phosphate pathway	5.15913e+07	4.75541e+07	5.01765e+07	4.62689e+07	5.01107e+07	4.76408e+07	5.13139e+07	4.87358e+07	4.99963e+07	4.9967e+07	5.55972e+07	5.69117e+07	6.1791e+07	4.95025e+07
High	Master Protein	P62843	Small ribosomal subunit protein uS19 OS=Mus musculus OX=10090 GN=Rps15 PE=1 SV=2	mmu:20054; P11174; P62843; Q52KC9	Rps15	56	5	146	5	145	17	10.39	627	1	Acetyl [N-Term]	High	High	High	High	High	High	High	High	High	High	High	High	High	High	cell organization and biogenesis;protein metabolism;RNA metabolism OR transcription;other metabolic processes;transport;developmental processes;other biological processes	cytosol;translational apparatus;nucleus;other cell component	enzyme regulator activity;nucleic acid binding activity;other molecular function	Pf00203	L13a-mediated translational silencing of Ceruloplasmin expression; Formation of a pool of free 40S subunits; GTP hydrolysis and joining of the 60S ribosomal subunit; Translation initiation complex formation; Formation of the ternary complex, and subsequently, the 43S complex; Ribosomal scanning and start codon recognition; SRP-dependent cotranslational protein targeting to membrane; Major pathway…	Cytoplasmic ribosomal proteins	5.15169e+07	8.37587e+07	5.59238e+07	4.47952e+07	4.88207e+07	6.16635e+07	6.12231e+07	4.92295e+07	7.36783e+07	8.1869e+07	5.68923e+07	6.68751e+07	9.36672e+07	7.74886e+07
High	Master Protein	Q9D8N0	Elongation factor 1-gamma OS=Mus musculus OX=10090 GN=Eef1g PE=1 SV=3	mmu:67160; Q920C5; Q9CRT5; Q9CSU3; Q9D004; Q9D8N0	Eef1g	66	22	479	22	437	50	6.74	5549	1	Acetyl [N-Term]	High	High	High	High	High	High	High	High	High	High	High	High	High	High	protein metabolism;other metabolic processes;other biological processes	ER/Golgi;nucleus;other cell component	nucleic acid binding activity	Pf00043, Pf00647, Pf02798	Eukaryotic Translation Elongation	Translation factors	5.14351e+07	5.10691e+07	5.73821e+07	6.07572e+07	5.49969e+07	5.69572e+07	6.60224e+07	5.14842e+07	5.82663e+07	5.52794e+07	7.12029e+07	6.86263e+07	7.56466e+07	6.88383e+07
High	Master Protein	Q9D8E6	Large ribosomal subunit protein uL4 OS=Mus musculus OX=10090 GN=Rpl4 PE=1 SV=3	mmu:67891; Q9CY08; Q9D8E6	Rpl4	47	21	472	21	419	47.1	11	6245	1	Acetyl [N-Term]	High	High	High	High	High	High	High	High	High	High	High	High	High	High	cell organization and biogenesis;protein metabolism;other metabolic processes;other biological processes	cytosol;cytoskeleton;ER/Golgi;translational apparatus;nucleus;other cell component	nucleic acid binding activity;other molecular function	Pf00573, Pf14374	L13a-mediated translational silencing of Ceruloplasmin expression; SRP-dependent cotranslational protein targeting to membrane; Major pathway of rRNA processing in the nucleolus and cytosol; Formation of a pool of free 40S subunits; GTP hydrolysis and joining of the 60S ribosomal subunit; Nonsense Mediated Decay (NMD) independent of the Exon Junction Complex (EJC); Nonsense Mediated Decay (NMD) e…	Cytoplasmic ribosomal proteins	5.13003e+07	4.79243e+07	5.46137e+07	5.57132e+07	3.99387e+07	4.79972e+07	5.42044e+07	4.03285e+07	4.12058e+07	4.05452e+07	6.66275e+07	6.25535e+07	6.32204e+07	6.42842e+07
High	Master Protein	Q9Z2I9	Succinate--CoA ligase [ADP-forming] subunit beta, mitochondrial OS=Mus musculus OX=10090 GN=Sucla2 PE=1 SV=2	mmu:20916; Q3TVH1; Q8BGS6; Q9Z2I9	Sucla2	59	27	650	27	463	50.1	7.01	10234	1		High	High	High	High	High	High	High	High	High	High	High	High	High	High	other metabolic processes	other cell component	other molecular function	Pf00549, Pf08442	Citric acid cycle (TCA cycle)	TCA cycle	5.12219e+07	6.03398e+07	5.68261e+07	6.06008e+07	5.35217e+07	5.72603e+07	6.23709e+07	5.40212e+07	6.12406e+07	5.08599e+07	6.01793e+07	5.70431e+07	5.82648e+07	6.54561e+07
High	Master Protein	Q9CPX7	Small ribosomal subunit protein bS16m OS=Mus musculus OX=10090 GN=Mrps16 PE=1 SV=1	mmu:66242; Q9CPX7	Mrps16	27	3	16	3	135	15.2	9.67	51	1		High	Peak Found	High	High	Peak Found	High	High	High	High	High	High	High	Peak Found	High	protein metabolism;other metabolic processes	other membranes;cytosol;mitochondrion;translational apparatus	other molecular function	Pf00886	Mitochondrial translation elongation; Mitochondrial translation termination		5.0774e+07	4.86247e+07	4.62204e+07	3.99703e+07	5.29385e+07	4.60362e+07	5.15016e+07	4.64079e+07	4.87733e+07	4.80179e+07	4.16248e+07	4.58718e+07	5.71575e+07	4.46423e+07
High	Master Protein	P35492	Histidine ammonia-lyase OS=Mus musculus OX=10090 GN=Hal PE=1 SV=1	mmu:15109; P35492	Hal	55	31	467	31	657	72.2	6.34	5175	1		High	High	High	High	High	High	High	High	High	High	High	High	High	High	other metabolic processes	other cell component	other molecular function	Pf00221, Pf12053	Histidine catabolism		5.05297e+07	7.3027e+07	6.25003e+07	8.79946e+07	5.736e+07	6.67887e+07	6.35594e+07	5.07793e+07	5.57419e+07	5.39232e+07	5.32755e+07	5.94176e+07	6.81436e+07	7.12201e+07
High	Master Protein	Q9CZU6	Citrate synthase, mitochondrial OS=Mus musculus OX=10090 GN=Cs PE=1 SV=1	mmu:12974; Q3UDP3; Q9CZU6	Cs	52	19	327	19	464	51.7	8.57	3851	1		High	High	High	High	High	High	High	High	High	High	High	High	High	High	other metabolic processes	mitochondrion	other molecular function	Pf00285	Mitochondrial protein degradation; Citric acid cycle (TCA cycle)	TCA cycle	5.05013e+07	6.09467e+07	6.55277e+07	5.30303e+07	5.36157e+07	5.65548e+07	7.12371e+07	5.66141e+07	68425652	5.34899e+07	6.44733e+07	6.63116e+07	6.39101e+07	7.1126e+07
High	Master Protein	P14869	Large ribosomal subunit protein uL10 OS=Mus musculus OX=10090 GN=Rplp0 PE=1 SV=3	mmu:11837; P14869; Q99L54	Rplp0	50	13	400	13	317	34.2	6.25	6271	1		High	High	High	High	High	High	High	High	High	High	High	High	High	High	cell organization and biogenesis;protein metabolism;other metabolic processes;transport;other biological processes	cytosol;ER/Golgi;translational apparatus;nucleus;other cell component	nucleic acid binding activity;other molecular function	Pf00428, Pf00466, Pf17777	L13a-mediated translational silencing of Ceruloplasmin expression; SRP-dependent cotranslational protein targeting to membrane; Major pathway of rRNA processing in the nucleolus and cytosol; Formation of a pool of free 40S subunits; GTP hydrolysis and joining of the 60S ribosomal subunit; Nonsense Mediated Decay (NMD) independent of the Exon Junction Complex (EJC); Nonsense Mediated Decay (NMD) e…	Cytoplasmic ribosomal proteins	5.0364e+07	5.94069e+07	5.5432e+07	4.90209e+07	4.18532e+07	5.25883e+07	5.16733e+07	3.83003e+07	5.52648e+07	4.75178e+07	5.62477e+07	4.96913e+07	5.58747e+07	5.90818e+07
High	Master Protein	Q6ZWY3	Small ribosomal subunit protein eS27-like OS=Mus musculus OX=10090 GN=Rps27l PE=1 SV=3	mmu:67941; Q3UB68; Q6ZWY3	Rps27l	42	4	104	1	84	9.5	9.45	1261	1		High	High	High	High	Peak Found	High	High	High	High	High	High	High	High	High	cell cycle OR cell proliferation;cell organization and biogenesis;protein metabolism;other metabolic processes;stress response;signal transduction;other biological processes	cytosol;translational apparatus;nucleus	enzyme regulator activity;nucleic acid binding activity;other molecular function	Pf01667	L13a-mediated translational silencing of Ceruloplasmin expression; SRP-dependent cotranslational protein targeting to membrane; Major pathway of rRNA processing in the nucleolus and cytosol; Formation of a pool of free 40S subunits; GTP hydrolysis and joining of the 60S ribosomal subunit; Nonsense Mediated Decay (NMD) independent of the Exon Junction Complex (EJC); Nonsense Mediated Decay (NMD) e…		5.0296e+07	4.05821e+07	5.09587e+07	4.53123e+07	4.13176e+07	5.09888e+07	5.74554e+07	3.76245e+07	77996952	4.30698e+07	5.94144e+07	5.35959e+07	5.67449e+07	5.88792e+07
Medium	Master Protein	Q8BZ05	Arf-GAP with Rho-GAP domain, ANK repeat and PH domain-containing protein 2 OS=Mus musculus OX=10090 GN=Arap2 PE=1 SV=2	Q80TX2; Q8BZ05; Q8C3T2; Q8VEL6	Arap2	1	1	24	1	1703	193.3	7.18	201	1		High	High	High	High	High	High	High	High	High	High	High	Peak Found	High	High	signal transduction	other cell component	enzyme regulator activity;other molecular function	Pf00169, Pf00536, Pf00620, Pf00788, Pf01412	CDC42 GTPase cycle; RAC1 GTPase cycle; RAC3 GTPase cycle; RHOA GTPase cycle		4.99045e+07	6.22746e+07	5.57449e+07	6.26809e+07	5.4748e+07	6.82995e+07	6.4e+07	3.92756e+07	50768688	4.94369e+07	5.71562e+07	5.85714e+07	5.91814e+07	6.02653e+07
High	Master Protein	Q8CGC7	Bifunctional glutamate/proline--tRNA ligase OS=Mus musculus OX=10090 GN=Eprs1 PE=1 SV=4	E9QKC4; mmu:107508; Q3UFJ2; Q4VC16; Q8CGC7	Eprs1	40	51	889	50	1512	170	7.66	10935	1		High	High	High	High	High	High	High	High	High	High	High	High	High	High	protein metabolism;RNA metabolism OR transcription;other metabolic processes;stress response;other biological processes	plasma membrane;other membranes;cytosol;other cell component	nucleic acid binding activity;other molecular function	Pf00458, Pf00587, Pf00749, Pf03129, Pf03950, Pf09180, Pf20974		Parkinson's disease	4.98832e+07	3.38619e+07	3.77988e+07	3.49617e+07	3.4136e+07	3.1883e+07	3.20555e+07	3.35917e+07	3.8804e+07	4.03961e+07	4.47498e+07	4.31017e+07	3.73442e+07	4.77466e+07
High	Master Protein	P28665	Murinoglobulin-1 OS=Mus musculus OX=10090 GN=Mug1 PE=1 SV=3	mmu:17836; P28665; Q3UNE7; Q80XE6	Mug1	44	47	1077	30	1476	165.2	6.42	13726	1		High	High	High	High	High	High	High	High	High	High	High	High	High	High	developmental processes	non-structural extracellular	enzyme regulator activity;other molecular function	Pf00207, Pf01835, Pf07677, Pf07678, Pf07703, Pf17789, Pf17791			4.98344e+07	4.03991e+07	3.26087e+07	2.7358e+07	2.52178e+07	2.54797e+07	3.24053e+07	2.29529e+07	4.63538e+07	4.29487e+07	4.59957e+07	3.5301e+07	3.41281e+07	2.41519e+07
High	Master Protein	P29699	Alpha-2-HS-glycoprotein OS=Mus musculus OX=10090 GN=Ahsg PE=1 SV=1	mmu:11625; O35634; P29699	Ahsg	46	9	276	8	345	37.3	6.51	3770	1		High	High	High	High	High	High	High	High	High	High	High	High	High	High	cell organization and biogenesis;stress response;developmental processes;other biological processes	non-structural extracellular;extracellular matrix;ER/Golgi;other cell component	enzyme regulator activity	Pf00031	Neutrophil degranulation; Platelet degranulation ; Regulation of Insulin-like Growth Factor (IGF) transport and uptake by Insulin-like Growth Factor Binding Proteins (IGFBPs); Post-translational protein phosphorylation		4.96824e+07	4.92461e+07	3.85189e+07	3.75916e+07	2.29117e+07	3.29026e+07	3.76782e+07	2.6408e+07	34957482	5.49339e+07	4.73347e+07	3.35675e+07	2.59949e+07	3.42712e+07
High	Master Protein	P26350	Prothymosin alpha OS=Mus musculus OX=10090 GN=Ptma PE=1 SV=2	mmu:19231; P26350; Q3UQV6	Ptma	26	4	135	4	111	12.2	3.79	2887	1	Acetyl [N-Term]	High	High	High	High	High	High	High	High	High	High	High	High	High	High	cell organization and biogenesis;other biological processes	cytosol;nucleus	other molecular function	Pf03247			4.93563e+07	4.49151e+07	4.32718e+07	4.97522e+07	5.15773e+07	4.79226e+07	5.36252e+07	4.90806e+07	4.40897e+07	5.18818e+07	5.4432e+07	5.93948e+07	5.4936e+07	5.02036e+07
High	Master Protein	P18242	Cathepsin D OS=Mus musculus OX=10090 GN=Ctsd PE=1 SV=1	mmu:13033; P18242	Ctsd	40	12	320	12	410	44.9	7.15	3884	1		High	High	High	High	High	High	High	High	High	High	High	High	High	High	cell organization and biogenesis;protein metabolism;other metabolic processes;other biological processes	non-structural extracellular;other membranes;other cytoplasmic organelle;other cell component	other molecular function	Pf00026, Pf07966	MHC class II antigen presentation; Neutrophil degranulation; Insulin receptor recycling; Collagen degradation; Metabolism of Angiotensinogen to Angiotensins		4.92306e+07	2.53707e+07	2.29368e+07	2.83863e+07	4.77791e+07	2.51253e+07	5.58874e+07	5.8797e+07	6.40462e+07	4.89735e+07	4.12445e+07	8.47147e+07	5.19147e+07	3.85504e+07
High	Master Protein	P06745	Glucose-6-phosphate isomerase OS=Mus musculus OX=10090 GN=Gpi PE=1 SV=4	mmu:14751; O89062; P06745; Q3TEE7; Q3TW50; Q3UUX1; Q3UY84; Q3UZJ1; Q5RJI3; Q8C675; Q9JM07	Gpi	45	22	544	22	558	62.7	8.13	6330	1		High	High	High	High	High	High	High	High	High	High	High	High	High	High	other metabolic processes;stress response;developmental processes;signal transduction;other biological processes	plasma membrane;other membranes;cytosol	signal transduction activity or receptor binding;other molecular function	Pf00342	Neutrophil degranulation; Gluconeogenesis; TP53 Regulates Metabolic Genes; Glycolysis	Glycolysis and gluconeogenesis	4.9222e+07	4.56426e+07	4.52339e+07	4.76987e+07	5.07009e+07	5.57884e+07	5.43942e+07	6.05339e+07	5.58137e+07	5.14116e+07	5.2719e+07	5.69349e+07	5.39611e+07	5.61418e+07
High	Master Protein	P62900	Large ribosomal subunit protein eL31 OS=Mus musculus OX=10090 GN=Rpl31 PE=1 SV=1	mmu:114641; P12947; P62900	Rpl31	41	6	110	6	125	14.5	10.54	1241	1		High	High	High	High	High	High	High	High	High	High	High	High	High	High	protein metabolism;other metabolic processes	cytosol;translational apparatus;nucleus;other cell component	other molecular function	Pf01198	L13a-mediated translational silencing of Ceruloplasmin expression; SRP-dependent cotranslational protein targeting to membrane; Major pathway of rRNA processing in the nucleolus and cytosol; Formation of a pool of free 40S subunits; GTP hydrolysis and joining of the 60S ribosomal subunit; Nonsense Mediated Decay (NMD) independent of the Exon Junction Complex (EJC); Nonsense Mediated Decay (NMD) e…	Cytoplasmic ribosomal proteins	4.89034e+07	3.04706e+07	3.46916e+07	3.65711e+07	3.6383e+07	4.5676e+07	2.59573e+07	6.27648e+07	5.94735e+07	4.14621e+07	2.70636e+07	2.98998e+07	3.02035e+07	3.36332e+07
High	Master Protein	P70670	Nascent polypeptide-associated complex subunit alpha, muscle-specific form OS=Mus musculus OX=10090 GN=Naca PE=1 SV=2	E9QMB1; mmu:17938; P70670	Naca	3	4	200	4	2187	220.4	9.35	4895	1		High	High	High	High	High	High	High	High	High	High	High	High	High	High	other biological processes	translational apparatus;nucleus;other cell component	nucleic acid binding activity;other molecular function	Pf01849, Pf19026			4.87168e+07	4.47818e+07	3.45393e+07	4.05547e+07	4.60592e+07	3.93534e+07	4.27908e+07	3.99988e+07	4.18611e+07	3.67164e+07	4.90388e+07	4.96297e+07	4.96065e+07	4.41467e+07
High	Master Protein	Q01853	Transitional endoplasmic reticulum ATPase OS=Mus musculus OX=10090 GN=Vcp PE=1 SV=4	mmu:269523; Q01853; Q3TFH9; Q3TIM2; Q3TXN9; Q6PI18; Q8BSR6; Q8CEG4	Vcp	76	65	1794	65	806	89.3	5.26	26990	1	Acetyl [N-Term]	High	High	High	High	High	High	High	High	High	High	High	High	High	High	cell cycle OR cell proliferation;cell organization and biogenesis;protein metabolism;DNA metabolism;other metabolic processes;stress response;transport;other biological processes	other membranes;cytosol;ER/Golgi;nucleus;other cell component	signal transduction activity or receptor binding;enzyme regulator activity;other molecular function	Pf00004, Pf02359, Pf02933, Pf17862	RHOH GTPase cycle; Neutrophil degranulation; Ovarian tumor domain proteases; Neddylation; ABC-family proteins mediated transport; Translesion Synthesis by POLH; Hedgehog ligand biogenesis; KEAP1-NFE2L2 pathway; HSF1 activation; N-glycan trimming in the ER and Calnexin/Calreticulin cycle; Josephin domain DUBs; Protein methylation	IL-9 signaling pathway	4.85845e+07	3.88123e+07	4.13133e+07	4.52013e+07	5.81141e+07	5.32907e+07	5.16222e+07	5.01683e+07	4.33681e+07	5.23121e+07	7.24198e+07	4.98155e+07	5.10911e+07	4.70946e+07
High	Master Protein	P12970	Large ribosomal subunit protein eL8 OS=Mus musculus OX=10090 GN=Rpl7a PE=1 SV=2	mmu:27176; P12970; Q91YM3	Rpl7a	51	15	345	15	266	30	10.56	4617	1		High	High	High	High	High	High	High	High	High	High	High	High	High	High	protein metabolism;RNA metabolism OR transcription;other metabolic processes	other membranes;cytosol;translational apparatus;nucleus;other cell component	nucleic acid binding activity;other molecular function	Pf01248	L13a-mediated translational silencing of Ceruloplasmin expression; SRP-dependent cotranslational protein targeting to membrane; Major pathway of rRNA processing in the nucleolus and cytosol; Formation of a pool of free 40S subunits; GTP hydrolysis and joining of the 60S ribosomal subunit; Nonsense Mediated Decay (NMD) independent of the Exon Junction Complex (EJC); Nonsense Mediated Decay (NMD) e…	Cytoplasmic ribosomal proteins	4.85793e+07	5.46041e+07	6.11945e+07	5.42978e+07	4.55597e+07	4.89857e+07	5.04513e+07	3.83938e+07	4.65641e+07	4.44289e+07	6.63901e+07	6.47865e+07	6.67438e+07	6.15081e+07
High	Master Protein	Q05816	Fatty acid-binding protein 5 OS=Mus musculus OX=10090 GN=Fabp5 PE=1 SV=3	mmu:16592; Q05816	Fabp5	73	9	385	9	135	15.1	6.54	6659	1		High	High	High	High	High	High	High	High	High	High	High	High	High	High	other metabolic processes;transport;other biological processes	non-structural extracellular;cytosol;nucleus;other cell component	transporter activity;other molecular function	Pf00061	Neutrophil degranulation; Triglyceride catabolism; Signaling by Retinoic Acid	PPAR signaling pathway	4.84647e+07	7.47531e+07	6.60172e+07	1.48142e+08	7.15128e+07	9.21451e+07	8.74071e+07	6.99892e+07	7.96741e+07	6.18359e+07	1.0189e+08	9.9885e+07	9.51774e+07	1.02247e+08
High	Master Protein	P11031	Activated RNA polymerase II transcriptional coactivator p15 OS=Mus musculus OX=10090 GN=Sub1 PE=1 SV=3	mmu:20024; P11031; Q3UJR5; Q543N2	Sub1	19	2	16	2	127	14.4	9.6	146	1		High	Peak Found	High	High	Peak Found	High	High	High	High	High	High	High	Peak Found	High	cell organization and biogenesis;RNA metabolism OR transcription;other metabolic processes;other biological processes	nucleus;other cell component	nucleic acid binding activity;other molecular function	Pf02229			4.83929e+07	4.1004e+07	3.87605e+07	4.5964e+07	5.22435e+07	4.77473e+07	4.73368e+07	5.59363e+07	5.12719e+07	4.60096e+07	4.94718e+07	5.17271e+07	4.65713e+07	4.74755e+07
High	Master Protein	P50431	Serine hydroxymethyltransferase, cytosolic OS=Mus musculus OX=10090 GN=Shmt1 PE=1 SV=3	mmu:20425; P50431; Q64508; Q8R0X9	Shmt1	69	27	642	26	478	52.6	6.95	8066	1	Acetyl [N-Term]	High	High	High	High	High	High	High	High	High	High	High	High	High	High	cell organization and biogenesis;other metabolic processes;other biological processes	cytosol;nucleus;other cell component	nucleic acid binding activity;other molecular function	Pf00464	Metabolism of folate and pterines; Carnitine synthesis	One-carbon metabolism and related pathways; One-carbon metabolism; Glutathione and one-carbon metabolism	4.8071e+07	4.7985e+07	3.97996e+07	4.44189e+07	4.77546e+07	4.46225e+07	4.38717e+07	5.02043e+07	39211160	4.6683e+07	6.18958e+07	5.96451e+07	5.35221e+07	4.4889e+07
High	Master Protein	Q8BH00	2-aminomuconic semialdehyde dehydrogenase OS=Mus musculus OX=10090 GN=Aldh8a1 PE=1 SV=1	mmu:237320; Q8BH00; Q91WS6	Aldh8a1	69	26	709	26	487	53.6	7.55	12006	1		High	High	High	High	High	High	High	High	High	High	High	High	High	High	other metabolic processes	other cell component	other molecular function	Pf00171	RA biosynthesis pathway		4.79117e+07	5.58724e+07	7.17471e+07	7.05026e+07	6.23741e+07	6.91949e+07	5.46155e+07	6.69344e+07	65715132	5.74923e+07	9.08559e+07	8.90621e+07	7.2435e+07	5.20981e+07
High	Master Protein	P24456	Cytochrome P450 2D10 OS=Mus musculus OX=10090 GN=Cyp2d10 PE=1 SV=2	mmu:13101; P24456; Q64490	Cyp2d10	61	23	607	12	504	57.2	6.61	8320	1		High	High	High	High	High	High	High	High	High	High	High	High	High	High	other metabolic processes	other membranes;mitochondrion;ER/Golgi;other cell component	other molecular function	Pf00067			4.78623e+07	3.80492e+07	4.3444e+07	1.01821e+08	4.16899e+07	4.32777e+07	4.26056e+07	3.23508e+07	83464700	1.64968e+07	9.02782e+07	1.03519e+08	4.14745e+07	5.4572e+07
High	Master Protein	P62301	Small ribosomal subunit protein uS15 OS=Mus musculus OX=10090 GN=Rps13 PE=1 SV=2	mmu:68052; P62301	Rps13	36	6	115	6	151	17.2	10.54	1229	1		High	High	High	High	High	High	High	High	High	High	High	High	High	High	protein metabolism;other metabolic processes;other biological processes	cytosol;translational apparatus;nucleus;other cell component	nucleic acid binding activity;other molecular function	Pf00312, Pf08069	L13a-mediated translational silencing of Ceruloplasmin expression; SRP-dependent cotranslational protein targeting to membrane; Major pathway of rRNA processing in the nucleolus and cytosol; Formation of a pool of free 40S subunits; GTP hydrolysis and joining of the 60S ribosomal subunit; Nonsense Mediated Decay (NMD) independent of the Exon Junction Complex (EJC); Nonsense Mediated Decay (NMD) e…	Cytoplasmic ribosomal proteins; mRNA processing	4.7831e+07	7.33071e+07	4.84993e+07	4.12757e+07	4.47748e+07	6.22652e+07	4.46978e+07	3.9768e+07	5.79417e+07	5.11206e+07	5.84312e+07	5.32176e+07	6.16219e+07	5.65229e+07
High	Master Protein	Q9WV54	Acid ceramidase OS=Mus musculus OX=10090 GN=Asah1 PE=1 SV=1	mmu:11886; Q9WV54	Asah1	22	9	167	9	394	44.6	8.46	2122	1		High	High	High	High	High	High	High	High	High	High	High	High	High	High	other metabolic processes;developmental processes;other biological processes	non-structural extracellular;nucleus;other cytoplasmic organelle	other molecular function	Pf02275, Pf15508	Neutrophil degranulation; Glycosphingolipid catabolism		4.77744e+07	3.70464e+07	4.13533e+07	4.23694e+07	4.99985e+07	3.06393e+07	4.48072e+07	4.45182e+07	4.28567e+07	3.84525e+07	3.86572e+07	4.39421e+07	4.84911e+07	3.79883e+07
High	Master Protein	Q60864	Stress-induced-phosphoprotein 1 OS=Mus musculus OX=10090 GN=Stip1 PE=1 SV=1	mmu:20867; Q3TT16; Q60864; Q8BPH3; Q99L66	Stip1	57	31	611	31	543	62.5	6.8	8222	1	Acetyl [N-Term]	High	High	High	High	High	High	High	High	High	High	High	High	High	High	other biological processes	cytosol;nucleus;other cell component	other molecular function	Pf00515, Pf17830	HSP90 chaperone cycle for steroid hormone receptors (SHR) in the presence of ligand; RND1 GTPase cycle		4.74084e+07	4.26851e+07	3.41454e+07	3.23427e+07	3.11375e+07	3.16386e+07	3.56786e+07	3.31865e+07	3.17703e+07	5.33441e+07	3.37204e+07	3.62259e+07	3.59995e+07	3.44427e+07
High	Master Protein	O35678	Monoglyceride lipase OS=Mus musculus OX=10090 GN=Mgll PE=1 SV=1	mmu:23945; O35678; Q3V2R0; Q9D9G8	Mgll	46	10	132	10	303	33.4	7.15	1314	1		High	High	High	High	High	High	High	High	High	High	High	High	High	High	cell organization and biogenesis;other metabolic processes;other biological processes	other membranes;cytosol;other cell component	other molecular function	Pf12146	Acyl chain remodeling of DAG and TAG; Arachidonate production from DAG		4.72189e+07	6.26797e+07	4.56819e+07	4.07844e+07	4.67534e+07	3.26143e+07	5.73592e+07	3.82376e+07	3.58768e+07	4.34888e+07	2.72735e+07	4.69213e+07	4.32271e+07	3.4613e+07
High	Master Protein	P25444	Small ribosomal subunit protein uS5 OS=Mus musculus OX=10090 GN=Rps2 PE=1 SV=3	mmu:16898; P25444	Rps2	45	13	314	13	293	31.2	10.24	3423	1		High	High	High	High	High	High	High	High	High	High	High	High	High	High	protein metabolism;other metabolic processes;other biological processes	cytosol;translational apparatus;nucleus;other cell component	nucleic acid binding activity;other molecular function	Pf00333, Pf03719	L13a-mediated translational silencing of Ceruloplasmin expression; SRP-dependent cotranslational protein targeting to membrane; Major pathway of rRNA processing in the nucleolus and cytosol; Formation of a pool of free 40S subunits; GTP hydrolysis and joining of the 60S ribosomal subunit; Nonsense Mediated Decay (NMD) independent of the Exon Junction Complex (EJC); Nonsense Mediated Decay (NMD) e…	Cytoplasmic ribosomal proteins	4.71635e+07	5.79135e+07	5.02983e+07	3.45715e+07	3.17535e+07	5.69107e+07	3.33307e+07	2.61471e+07	52949216	4.63205e+07	6.71655e+07	5.77321e+07	4.21292e+07	4.62048e+07
High	Master Protein	Q91X34	Bile acid-CoA:amino acid N-acyltransferase OS=Mus musculus OX=10090 GN=Baat PE=1 SV=1	A2AKK7; mmu:12012; O08833; Q8C1I3; Q91X34	Baat	63	14	259	14	420	46.5	6.68	3281	1		High	High	High	High	High	High	High	High	High	High	High	High	High	High	other metabolic processes;developmental processes;other biological processes	cytosol;other cytoplasmic organelle;other cell component	other molecular function	Pf04775, Pf08840	Peroxisomal protein import; Recycling of bile acids and salts; Synthesis of bile acids and bile salts via 7alpha-hydroxycholesterol	Metapathway biotransformation; One-carbon metabolism and related pathways	4.6387e+07	3.6739e+07	3.76658e+07	2.82049e+07	3.69329e+07	3.90014e+07	3.7958e+07	3.72196e+07	3.65397e+07	4.80971e+07	4.69607e+07	3.49419e+07	4.40403e+07	3.51517e+07
High	Master Protein	O08749	Dihydrolipoyl dehydrogenase, mitochondrial OS=Mus musculus OX=10090 GN=Dld PE=1 SV=2	mmu:13382; O08749; Q3TG55; Q3U5W5; Q3UWP7; Q99LD3	Dld	46	19	454	19	509	54.2	7.9	7144	1		High	High	High	High	High	High	High	High	High	High	High	High	High	High	protein metabolism;other metabolic processes;developmental processes;other biological processes	cytoskeleton;mitochondrion;nucleus;other cytoplasmic organelle;other cell component	other molecular function	Pf02852, Pf07992	Mitochondrial protein degradation; Regulation of pyruvate dehydrogenase (PDH) complex; Signaling by Retinoic Acid; Glycine degradation; Branched-chain amino acid catabolism; Lysine catabolism; Citric acid cycle (TCA cycle)	Fatty acid beta-oxidation; Glycolysis and gluconeogenesis; TCA cycle	4.62002e+07	4.91404e+07	4.13645e+07	3.8459e+07	3.02668e+07	4.22774e+07	4.31837e+07	5.00193e+07	46542218	4.41264e+07	3.85824e+07	4.4481e+07	4.55554e+07	4.45572e+07
High	Master Protein	Q91VW3	SH3 domain-binding glutamic acid-rich-like protein 3 OS=Mus musculus OX=10090 GN=Sh3bgrl3 PE=1 SV=1	mmu:73723; Q91VW3	Sh3bgrl3	11	1	24	1	93	10.5	5.14	484	1		High	High	High	High	High	High	High	High	High	High	High	High	High	Peak Found	cell organization and biogenesis	plasma membrane;other membranes;cytosol;nucleus;other cell component		Pf04908			4.60509e+07	3.9818e+07	4.89356e+07	5.22466e+07	5.8183e+07	4.79102e+07	3.70954e+07	5.73061e+07	4.77402e+07	5.28039e+07	2.324e+07	4.00201e+07	3.76027e+07	3.83928e+07
High	Master Protein	Q8BP67	Large ribosomal subunit protein eL24 OS=Mus musculus OX=10090 GN=Rpl24 PE=1 SV=2	mmu:68193; P38663; Q58EA4; Q8BP67	Rpl24	36	7	179	7	157	17.8	11.25	2559	1		High	High	High	High	High	High	High	High	High	High	High	High	High	High	cell cycle OR cell proliferation;cell organization and biogenesis;protein metabolism;other metabolic processes;developmental processes	cytosol;ER/Golgi;translational apparatus;other cell component	nucleic acid binding activity;other molecular function	Pf01246	SRP-dependent cotranslational protein targeting to membrane; L13a-mediated translational silencing of Ceruloplasmin expression; Major pathway of rRNA processing in the nucleolus and cytosol; Formation of a pool of free 40S subunits; GTP hydrolysis and joining of the 60S ribosomal subunit; Nonsense Mediated Decay (NMD) independent of the Exon Junction Complex (EJC); Nonsense Mediated Decay (NMD) e…	Cytoplasmic ribosomal proteins	4.58915e+07	4.7793e+07	5.17423e+07	4.37278e+07	4.02717e+07	4.47401e+07	4.63391e+07	3.14932e+07	3.87705e+07	4.03767e+07	5.43687e+07	5.47545e+07	5.73028e+07	5.89399e+07
High	Master Protein	CON_P02769	Serum albumin OS=Bos taurus GN=ALB PE=1 SV=4	A5PJX3; bta:280717; O02787; P02769; P04277; Q3SZR2	ALB	48	27	464	23	607	69.2	6.18	4869	1		High	High	High	High	High	High	High	High	High	High	High	High	High	High	stress response;other biological processes	non-structural extracellular;other cell component	nucleic acid binding activity;other molecular function	Pf00273			4.5865e+07	2.03555e+07	3.27029e+06	1.5385e+07	1.78571e+07	9.77668e+06	1.09166e+07	1.64857e+08	1.73409e+07	1.10362e+07	3.9915e+07	1.82573e+07	1.28706e+07	1.0748e+07
High	Master Protein	P62827	GTP-binding nuclear protein Ran OS=Mus musculus OX=10090 GN=Ran PE=1 SV=3	mmu:19384; P17080; P28746; P28747; P62827; Q3U954; Q811M2; Q86V08; Q9CSP3; Q9CWI7; Q9CZA2; Q9UDJ5; Q9UEU9	Ran	39	8	206	8	216	24.4	7.49	2418	1	Acetyl [N-Term]	High	High	High	High	High	High	High	High	High	High	High	High	High	High	cell cycle OR cell proliferation;cell organization and biogenesis;other metabolic processes;transport;developmental processes;other biological processes	cytosol;cytoskeleton;nucleus;other cytoplasmic organelle;other cell component	nucleic acid binding activity;other molecular function	Pf00071	Transcriptional regulation by small RNAs; Postmitotic nuclear pore complex (NPC) reformation; Regulation of cholesterol biosynthesis by SREBP (SREBF)		4.58143e+07	4.93547e+07	4.04105e+07	4.52114e+07	4.20391e+07	4.16353e+07	4.60354e+07	3.9972e+07	46417800	3.76227e+07	4.54239e+07	4.02402e+07	4.32463e+07	4.55644e+07
High	Master Protein	P62270	Small ribosomal subunit protein uS13 OS=Mus musculus OX=10090 GN=Rps18 PE=1 SV=3	mmu:20084; P25232; P62270	Rps18	53	10	212	10	152	17.7	10.99	2865	1		High	High	High	High	High	High	High	High	High	High	High	High	High	High	protein metabolism;other metabolic processes	cytosol;translational apparatus;nucleus;other cell component	nucleic acid binding activity;other molecular function	Pf00416	L13a-mediated translational silencing of Ceruloplasmin expression; SRP-dependent cotranslational protein targeting to membrane; Major pathway of rRNA processing in the nucleolus and cytosol; Formation of a pool of free 40S subunits; GTP hydrolysis and joining of the 60S ribosomal subunit; Nonsense Mediated Decay (NMD) independent of the Exon Junction Complex (EJC); Nonsense Mediated Decay (NMD) e…	Cytoplasmic ribosomal proteins	4.57599e+07	6.69735e+07	4.48097e+07	3.91512e+07	3.73702e+07	5.1461e+07	4.04409e+07	2.86125e+07	5.4955e+07	4.16541e+07	6.21285e+07	4.50099e+07	4.78943e+07	4.88319e+07
High	Master Protein	Q99PT1	Rho GDP-dissociation inhibitor 1 OS=Mus musculus OX=10090 GN=Arhgdia PE=1 SV=3	mmu:192662; Q5M9P6; Q8BPI0; Q99KC4; Q99PT1	Arhgdia	53	8	169	8	204	23.4	5.2	1855	1	Acetyl [N-Term]	High	High	High	High	High	High	High	High	High	High	High	High	High	High	signal transduction;other biological processes	non-structural extracellular;plasma membrane;other membranes;cytosol;nucleus;other cell component	enzyme regulator activity;other molecular function	Pf02115	RHOA GTPase cycle; CDC42 GTPase cycle; RAC1 GTPase cycle; RHOC GTPase cycle; RHOG GTPase cycle; RHOH GTPase cycle; RAC2 GTPase cycle; Axonal growth stimulation; Axonal growth inhibition (RHOA activation)		4.5724e+07	3.66831e+07	3.3552e+07	3.69754e+07	3.56073e+07	3.57654e+07	3.94807e+07	3.91365e+07	3.73317e+07	3.46651e+07	5.47503e+07	5.00973e+07	4.96952e+07	4.15364e+07
High	Master Protein	Q68FD5	Clathrin heavy chain 1 OS=Mus musculus OX=10090 GN=Cltc PE=1 SV=3	mmu:67300; Q68FD5	Cltc	55	76	1310	76	1675	191.4	5.69	17552	1	Acetyl [N-Term]	High	High	High	High	High	High	High	High	High	High	High	High	High	High	cell cycle OR cell proliferation;cell organization and biogenesis;other metabolic processes;transport;other biological processes	plasma membrane;other membranes;cytosol;cytoskeleton;ER/Golgi;nucleus;other cytoplasmic organelle;other cell component	signal transduction activity or receptor binding;cytoskeletal activity;nucleic acid binding activity;other molecular function	Pf00637, Pf01394, Pf09268, Pf13838	MHC class II antigen presentation; Recycling pathway of L1; Cargo recognition for clathrin-mediated endocytosis; Golgi Associated Vesicle Biogenesis; LDL clearance; Retrograde neurotrophin signalling; Formation of annular gap junctions; Lysosome Vesicle Biogenesis; WNT5A-dependent internalization of FZD4; WNT5A-dependent internalization of FZD2, FZD5 and ROR2; VLDLR internalisation and degradatio…	IL-7 signaling pathway; Kit receptor signaling pathway	4.56534e+07	1.25028e+07	2.09454e+07	5.67687e+07	4.24181e+07	4.06045e+07	4.7229e+07	3.55564e+07	13834230	2.76809e+07	6.53164e+07	2.23266e+07	4.37536e+07	4.52863e+07
High	Master Protein	O88986	2-amino-3-ketobutyrate coenzyme A ligase, mitochondrial OS=Mus musculus OX=10090 GN=Gcat PE=1 SV=2	mmu:26912; O88986	Gcat	57	17	361	17	416	44.9	7.33	5769	1		High	High	High	High	High	High	High	High	High	High	High	High	High	High	other metabolic processes	nucleus	other molecular function	Pf00155			4.55958e+07	3.31572e+07	4.92904e+07	5.18952e+07	2.07239e+07	1.79357e+07	4.07582e+07	1.8192e+07	5.57584e+07	1.04529e+07	9.33296e+06	1.98762e+07	1.40597e+07	3.41971e+07
High	Master Protein	Q99KR3	Endoribonuclease LACTB2 OS=Mus musculus OX=10090 GN=Lactb2 PE=1 SV=1	mmu:212442; Q99KR3	Lactb2	58	16	378	16	288	32.7	6.33	3935	1		High	High	High	High	High	High	High	High	High	High	High	High	High	High		mitochondrion	nucleic acid binding activity;other molecular function	Pf00753, Pf17778			4.54779e+07	4.35368e+07	3.864e+07	3.68791e+07	4.56949e+07	4.07774e+07	4.84437e+07	5.05771e+07	49310258	4.33827e+07	4.39883e+07	5.1881e+07	4.76934e+07	4.34132e+07
High	Master Protein	Q8K023	Aldo-keto reductase family 1 member C18 OS=Mus musculus OX=10090 GN=Akr1c18 PE=1 SV=2	mmu:105349; Q8K023; Q99N44	Akr1c18	16	7	144	2	323	37.2	6.46	1733	1		High	High	Peak Found	High	High	High	High	High	High	High	High	High	High	High	other metabolic processes;signal transduction;other biological processes	cytosol;nucleus;other cell component	other molecular function	Pf00248			4.53681e+07	4.18328e+07	4.55665e+07	3.9504e+07	4.60506e+07	4.62082e+07	4.29268e+07	3.9216e+07	4.41872e+07	4.45503e+07	3.94212e+07	5.77125e+07	6.00937e+07	5.00838e+07
High	Master Protein	O35945	Aldehyde dehydrogenase, cytosolic 1 OS=Mus musculus OX=10090 GN=Aldh1a7 PE=1 SV=1	mmu:26358; O35945; Q80ZX7	Aldh1a7	79	34	934	21	501	54.6	7.71	13548	1	Acetyl [N-Term]	High	High	High	High	High	High	High	High	High	High	High	High	High	High	other metabolic processes;other biological processes	cytosol	other molecular function	Pf00171			4.53381e+07	3.52639e+07	4.57831e+07	4.6736e+07	4.36936e+07	5.36031e+07	4.61651e+07	4.26903e+07	4.47729e+07	4.03956e+07	5.92308e+07	5.16002e+07	6.01823e+07	5.5481e+07
High	Master Protein	A2AS89	Guanidino acid hydrolase, mitochondrial OS=Mus musculus OX=10090 GN=Agmat PE=1 SV=1	A2AS89; mmu:75986; Q14BN7	Agmat	48	10	244	10	358	38.2	7.87	2481	1		High	High	High	High	High	High	High	High	High	High	High	High	High	High	other metabolic processes	mitochondrion	other molecular function	Pf00491	Agmatine biosynthesis		4.52333e+07	6.15874e+07	4.79298e+07	3.98538e+07	3.88083e+07	3.71249e+07	4.62658e+07	4.11822e+07	5.84638e+07	3.56261e+07	4.09285e+07	4.99029e+07	6.24227e+07	6.31804e+07
High	Master Protein	Q9Z0X1	Apoptosis-inducing factor 1, mitochondrial OS=Mus musculus OX=10090 GN=Aifm1 PE=1 SV=1	mmu:26926; Q1L6K5; Q9Z0X1	Aifm1	51	23	571	23	612	66.7	9.17	8103	1		High	High	High	High	High	High	High	High	High	High	High	High	High	High	cell organization and biogenesis;other metabolic processes;stress response;transport;developmental processes;signal transduction;other biological processes	other membranes;cytosol;mitochondrion;nucleus;other cell component	nucleic acid binding activity;other molecular function	Pf07992, Pf14721		Apoptosis modulation by HSP70	4.50671e+07	5.80349e+07	2.7543e+07	7.0094e+07	2.61733e+07	5.75012e+07	6.69937e+07	5.30895e+07	48060333	2.41437e+07	4.84677e+07	3.08375e+07	5.48304e+07	9.18829e+07
High	Master Protein	A2AHG0	Leucine zipper putative tumor suppressor 3 OS=Mus musculus OX=10090 GN=Lzts3 PE=1 SV=1	A2AHF9; A2AHG0; mmu:241638; Q3TSY0; Q6PE51	Lzts3	6	2	5	2	700	74.9	6.99	14	1		Peak Found	Peak Found	Not Found	Peak Found	Peak Found	High	High	Peak Found	Peak Found	High	Peak Found	High	Peak Found	Peak Found	cell organization and biogenesis;other biological processes	cytoskeleton;other cell component	other molecular function	Pf06818			4.4713e+07	1.85469e+07		3.50276e+07	3.89023e+07	2.06819e+07	2.63462e+07	1.84714e+07	49777284	3.35891e+07	2.15141e+07	4.89835e+07	4.30826e+07	3.28439e+07
High	Master Protein	P60335	Poly(rC)-binding protein 1 OS=Mus musculus OX=10090 GN=Pcbp1 PE=1 SV=1	mmu:23983; P60335	Pcbp1	74	16	387	11	356	37.5	7.09	4956	1		High	High	High	High	High	High	High	High	High	High	High	High	High	High	RNA metabolism OR transcription;other metabolic processes;other biological processes	cytosol;nucleus;other cell component	nucleic acid binding activity;other molecular function	Pf00013	mRNA Splicing - Major Pathway; Processing of Capped Intron-Containing Pre-mRNA	mRNA processing	4.46012e+07	4.5756e+07	4.42429e+07	4.34943e+07	4.50375e+07	4.56035e+07	4.70257e+07	3.84171e+07	43439924	4.3948e+07	5.58582e+07	5.26974e+07	5.20093e+07	5.35293e+07
High	Master Protein	P62806	Histone H4 OS=Mus musculus OX=10090 GN=H4c1 PE=1 SV=2	A0AUM5; A4FUP8; A4QMY0; mmu:319155; mmu:319156; mmu:319157; mmu:319158; mmu:319159; mmu:319160; mmu:319161; mmu:320332; mmu:326619; mmu:326620; mmu:69386; mmu:97122; P02304; P02305; P62806; Q0VDL9; Q2M2Q5; Q5T006; Q6PDS7; Q811M0; Q9D0C9; Q9D6Q8	H4c1; H4c11; H4c12; H4c14; H4c16; H4c2; H4c3; H4c4; H4c6; H4c8; H4c9; Hist1h4m	52	7	146	7	103	11.4	11.36	1711	1		High	High	High	High	High	High	High	High	High	High	High	High	High	High	cell organization and biogenesis;other biological processes	nucleus;other cell component	nucleic acid binding activity;other molecular function	Pf15511	SUMOylation of chromatin organization proteins; Recognition and association of DNA glycosylase with site containing an affected purine; Cleavage of the damaged purine; Condensation of Prophase Chromosomes; DNA Damage/Telomere Stress Induced Senescence; Recruitment and ATM-mediated phosphorylation of repair and signaling proteins at DNA double strand breaks; Nonhomologous End-Joining (NHEJ); Proce…	Type II interferon signaling (IFNG)	4.45604e+07	3.50386e+07	4.60472e+07	7.42712e+07	2.10353e+07	4.71904e+07	7.57025e+07	4.64413e+07	4.15787e+07	2.20294e+07	4.75896e+07	4.73877e+07	2.24832e+07	5.68571e+07
Medium	Master Protein	Q61001	Laminin subunit alpha-5 OS=Mus musculus OX=10090 GN=Lama5 PE=1 SV=4	A2ABW7; mmu:16776; Q61001; Q9JHQ6	Lama5	0	1	1	1	3718	403.8	6.73	19	1		Peak Found	Peak Found	Peak Found	Peak Found	Peak Found	Peak Found	Peak Found	Peak Found	Peak Found	High	Peak Found	Peak Found	Peak Found	Peak Found	cell adhesion;cell organization and biogenesis;developmental processes;signal transduction;other biological processes	non-structural extracellular;extracellular matrix;other cell component	signal transduction activity or receptor binding	Pf00052, Pf00053, Pf00055, Pf02210, Pf06008, Pf06009		Primary focal segmental glomerulosclerosis (FSGS); Focal adhesion: PI3K-Akt-mTOR signaling pathway; Inflammatory response pathway; Alpha 6 beta 4 integrin signaling pathway; Focal adhesion	4.44649e+07	4.66601e+07	3.13431e+07	3.18739e+07	2.42239e+07	2.46368e+07	2.99852e+07	2.72115e+07	37302200	5.46605e+07	4.32554e+07	3.36936e+07	3.91545e+07	2.97303e+07
High	Master Protein	P07758	Alpha-1-antitrypsin 1-1 OS=Mus musculus OX=10090 GN=Serpina1a PE=1 SV=4	mmu:20700; P07758; Q3UJ47; Q80YB8; Q8JZV6; Q91XB8	Serpina1a	43	15	508	6	413	46	5.72	7462	1		High	High	High	High	High	High	High	High	High	High	High	High	High	High	protein metabolism;other metabolic processes;stress response;other biological processes	non-structural extracellular;ER/Golgi;other cell component	enzyme regulator activity;other molecular function	Pf00079			4.41552e+07	3.98255e+07	3.06888e+07	2.64842e+07	2.7419e+07	2.66311e+07	3.8033e+07	2.73198e+07	2.44372e+07	5.27406e+07	3.81349e+07	3.40587e+07	3.52369e+07	3.60736e+07
High	Master Protein	O89023	Tripeptidyl-peptidase 1 OS=Mus musculus OX=10090 GN=Tpp1 PE=1 SV=2	mmu:12751; O89023; Q543Q8; Q9QUS7	Tpp1	20	6	133	6	562	61.3	6.57	1574	1		High	High	High	High	High	High	High	High	High	High	High	High	High	High	cell organization and biogenesis;protein metabolism;other metabolic processes;developmental processes;other biological processes	other membranes;ER/Golgi;other cytoplasmic organelle;other cell component	other molecular function	Pf00082, Pf09286			4.39991e+07	4.40081e+07	3.28752e+07	3.44692e+07	4.48381e+07	3.41371e+07	3.91421e+07	4.08152e+07	4.37758e+07	3.58489e+07	4.43116e+07	3.76769e+07	4.31327e+07	3.18923e+07
High	Master Protein	Q9WUU7	Cathepsin Z OS=Mus musculus OX=10090 GN=Ctsz PE=1 SV=1	mmu:64138; Q9WUU7	Ctsz	36	7	179	7	306	34	6.6	2322	1		High	High	High	High	High	High	High	High	High	High	High	High	High	High	protein metabolism;other metabolic processes;developmental processes;other biological processes	non-structural extracellular;ER/Golgi;other cytoplasmic organelle;other cell component	other molecular function	Pf00112	Neutrophil degranulation; Metabolism of Angiotensinogen to Angiotensins; COPII-mediated vesicle transport; Cargo concentration in the ER; Lysosome Vesicle Biogenesis		4.37838e+07	3.39252e+07	3.45175e+07	3.57751e+07	4.28259e+07	4.32242e+07	3.80747e+07	4.27971e+07	4.12873e+07	4.53862e+07	4.75631e+07	6.38894e+07	6.13901e+07	4.22673e+07
High	Master Protein	P62245	Small ribosomal subunit protein uS8 OS=Mus musculus OX=10090 GN=Rps15a PE=1 SV=2	mmu:267019; P39027; P39031; P62245; Q8C023; Q9BV24	Rps15a	62	8	158	8	130	14.8	10.13	2043	1		High	High	High	High	High	High	High	High	High	High	High	High	High	High	protein metabolism;other metabolic processes;other biological processes	cytosol;translational apparatus;nucleus;other cell component	other molecular function	Pf00410	L13a-mediated translational silencing of Ceruloplasmin expression; SRP-dependent cotranslational protein targeting to membrane; Major pathway of rRNA processing in the nucleolus and cytosol; Formation of a pool of free 40S subunits; GTP hydrolysis and joining of the 60S ribosomal subunit; Nonsense Mediated Decay (NMD) independent of the Exon Junction Complex (EJC); Nonsense Mediated Decay (NMD) e…	Cytoplasmic ribosomal proteins	4.37561e+07	5.5483e+07	4.3003e+07	4.19728e+07	2.86462e+07	4.62536e+07	4.55713e+07	3.01417e+07	4.95719e+07	3.53139e+07	6.09264e+07	4.38521e+07	5.12686e+07	4.7933e+07
High	Master Protein	Q99PG0	Arylacetamide deacetylase OS=Mus musculus OX=10090 GN=Aadac PE=1 SV=3	mmu:67758; Q8VCF2; Q99PG0	Aadac	57	17	420	17	398	45.2	7.49	5208	1		High	High	High	High	High	High	High	High	High	High	High	High	High	High	other metabolic processes;other biological processes	other membranes;ER/Golgi	other molecular function	Pf07859	Phase I - Functionalization of compounds		4.36846e+07	4.65606e+07	5.03224e+07	6.8347e+07	4.79276e+07	4.78497e+07	4.87991e+07	5.78989e+07	5.79996e+07	5.46231e+07	6.01414e+07	5.71529e+07	6.34329e+07	6.10811e+07
High	Master Protein	P99028	Cytochrome b-c1 complex subunit 6, mitochondrial OS=Mus musculus OX=10090 GN=Uqcrh PE=1 SV=2	mmu:66576; P99028; Q542K2; Q9CQP4	Uqcrh	66	6	93	6	89	10.4	4.87	814	1		High	High	High	High	High	High	High	High	High	High	High	High	High	High	other metabolic processes;transport	other membranes;mitochondrion	transporter activity;other molecular function	Pf02320	Respiratory electron transport	Electron transport chain	4.3522e+07	2.52741e+07	6.42411e+07	1.08026e+07	3.83294e+07	1.24395e+07	1.12988e+07	2.74187e+07	5.52611e+07	1.89859e+07	3.82534e+07	5.93823e+07	5.82207e+07	3.75268e+07
High	Master Protein	P62889	Large ribosomal subunit protein eL30 OS=Mus musculus OX=10090 GN=Rpl30 PE=1 SV=2	mmu:19946; P04645; P62889	Rpl30	59	6	194	6	115	12.8	9.63	3204	1		High	High	High	High	High	High	High	High	High	High	High	High	High	High	protein metabolism;other metabolic processes;stress response;other biological processes	cytosol;translational apparatus;nucleus;other cell component	nucleic acid binding activity;other molecular function	Pf01248	L13a-mediated translational silencing of Ceruloplasmin expression; SRP-dependent cotranslational protein targeting to membrane; Major pathway of rRNA processing in the nucleolus and cytosol; Formation of a pool of free 40S subunits; GTP hydrolysis and joining of the 60S ribosomal subunit; Nonsense Mediated Decay (NMD) independent of the Exon Junction Complex (EJC); Nonsense Mediated Decay (NMD) e…	Selenium metabolism / selenoproteins; Cytoplasmic ribosomal proteins	4.33495e+07	5.46078e+07	4.97918e+07	4.08825e+07	2.62249e+07	4.67743e+07	2.60896e+07	3.24289e+07	43177656	4.55505e+07	4.75823e+07	5.05166e+07	6.02394e+07	5.48634e+07
High	Master Protein	Q9D6Y7	Mitochondrial peptide methionine sulfoxide reductase OS=Mus musculus OX=10090 GN=Msra PE=1 SV=1	mmu:110265; Q5EBQ7; Q91WK9; Q9D6Y7; Q9DCY2	Msra	70	13	365	13	233	26	8.41	5629	1		High	High	High	High	High	High	High	High	High	High	High	High	High	High	stress response	plasma membrane;other membranes;cytosol;cytoskeleton;nucleus;other cell component	other molecular function	Pf01625	Protein repair		4.29283e+07	4.15072e+07	3.79512e+07	3.83389e+07	4.0607e+07	3.61062e+07	4.65189e+07	4.74708e+07	4.34998e+07	4.15077e+07	4.79754e+07	4.9418e+07	4.51519e+07	3.92206e+07
High	Master Protein	P17563	Methanethiol oxidase OS=Mus musculus OX=10090 GN=Selenbp1 PE=1 SV=2	mmu:20341; P17563; Q91X87	Selenbp1	76	32	1314	4	472	52.5	6.29	21871	1		High	High	High	High	High	High	High	High	High	High	High	High	High	High	transport;other biological processes	other membranes;cytosol;nucleus	other molecular function	Pf05694		Selenium metabolism / selenoproteins	4.26534e+07	4.12141e+07	4.08528e+07	3.95858e+07	4.36945e+07	3.32981e+07	4.30925e+07	4.64482e+07	3.96814e+07	3.58288e+07	4.69476e+07	5.23772e+07	4.9225e+07	3.90121e+07
High	Master Protein	P05784	Keratin, type I cytoskeletal 18 OS=Mus musculus OX=10090 GN=Krt18 PE=1 SV=5	mmu:16668; P05784; Q3TIX1; Q3TJH6; Q3TJW7; Q61766	Krt18	79	38	962	35	423	47.5	5.33	16251	1		High	High	High	High	High	High	High	High	High	High	High	High	High	High	cell organization and biogenesis;transport;signal transduction;other biological processes	non-structural extracellular;plasma membrane;other membranes;cytosol;cytoskeleton;nucleus;other cell component	other molecular function	Pf00038	Formation of the cornified envelope	EGFR1 signaling pathway	4.26149e+07	2.42763e+07	8.74098e+07	3.04536e+07	3.27177e+07	2.37405e+07	3.25479e+07	1.99764e+07	119741436	6.05587e+07	2.58101e+07	2.65895e+07	3.59693e+07	2.84267e+07
High	Master Protein	P60843	Eukaryotic initiation factor 4A-I OS=Mus musculus OX=10090 GN=Eif4a1 PE=1 SV=1	mmu:13681; P04765; P60843; Q61516	Eif4a1	73	23	569	12	406	46.1	5.48	8339	1		High	High	High	High	High	High	High	High	High	High	High	High	High	High	protein metabolism;other metabolic processes	translational apparatus;other cell component	nucleic acid binding activity;other molecular function	Pf00270, Pf00271	L13a-mediated translational silencing of Ceruloplasmin expression; GTP hydrolysis and joining of the 60S ribosomal subunit; Translation initiation complex formation; Ribosomal scanning and start codon recognition; ISG15 antiviral mechanism; Deadenylation of mRNA	Translation factors	4.24323e+07	4.70687e+07	4.55983e+07	4.9677e+07	3.91586e+07	4.96361e+07	5.28198e+07	3.55143e+07	41859728	3.86207e+07	5.86022e+07	4.7231e+07	5.15104e+07	5.59323e+07
Low	Master Protein	Q3TVA9	Coiled-coil domain-containing protein 136 OS=Mus musculus OX=10090 GN=Ccdc136 PE=1 SV=2	mmu:232664; Q3TVA9; Q923E5	Ccdc136	1	1	4	1	1136	131.8	4.84	17	1		Peak Found	Peak Found	High	Peak Found	Peak Found	Peak Found	Peak Found	Peak Found	High	Peak Found	Peak Found	Peak Found	High	High	cell organization and biogenesis;other biological processes	other membranes					4.24141e+07	6.05069e+07	5.16924e+07	6.24802e+07	4.79093e+07	5.3882e+07	5.55543e+07	5.58619e+07	73061208	4.08039e+07	5.34165e+07	4.56237e+07	4.45669e+07	5.29985e+07
High	Master Protein	O70251	Elongation factor 1-beta OS=Mus musculus OX=10090 GN=Eef1b PE=1 SV=5	mmu:55949; O70251; Q3THP5; Q5SUH1; Q8CHS1; Q99L22; Q9CZD4	Eef1b	66	10	281	8	225	24.7	4.69	4123	1		High	High	High	High	High	High	High	High	High	High	High	High	High	High	protein metabolism;other metabolic processes;other biological processes	cytosol;ER/Golgi;other cell component	enzyme regulator activity;nucleic acid binding activity	Pf00736, Pf10587	Eukaryotic Translation Elongation	Translation factors	4.23981e+07	5.45262e+07	3.72878e+07	4.16278e+07	4.23476e+07	5.87369e+07	7.23026e+07	4.42168e+07	3.14116e+07	5.33641e+07	5.55737e+07	5.68206e+07	5.09804e+07	4.39419e+07
High	Master Protein	Q64105	Sepiapterin reductase OS=Mus musculus OX=10090 GN=Spr PE=1 SV=1	Q63996; Q64105	Spr	59	12	408	12	261	27.9	5.74	7305	1		High	High	High	High	High	High	High	High	High	High	High	High	High	High	other metabolic processes;developmental processes;other biological processes	cytosol;nucleus	other molecular function	Pf00106	Tetrahydrobiopterin (BH4) synthesis, recycling, salvage and regulation; eNOS activation		4.22369e+07	4.44952e+07	4.10421e+07	3.98244e+07	4.08597e+07	3.58841e+07	3.71664e+07	4.63145e+07	4.34659e+07	4.4398e+07	4.9898e+07	4.67208e+07	4.64777e+07	4.06599e+07
High	Master Protein	P56391	Cytochrome c oxidase subunit 6B1 OS=Mus musculus OX=10090 GN=Cox6b1 PE=1 SV=2	mmu:110323; P56391; Q545A3	Cox6b1	72	11	231	11	86	10.1	8.72	3379	1		High	High	High	High	High	High	High	High	High	High	High	High	High	High	other metabolic processes	other membranes;mitochondrion		Pf02297	Cytoprotection by HMOX1; TP53 Regulates Metabolic Genes; Respiratory electron transport	Electron transport chain	4.21493e+07	9.11779e+07	8.00042e+07	5.94681e+07	6.97892e+07	6.64368e+07	5.75706e+07	6.19673e+07	74984030	6.6595e+07	6.63226e+07	7.0719e+07	8.45137e+07	6.65362e+07
High	Master Protein	P61922	4-aminobutyrate aminotransferase, mitochondrial OS=Mus musculus OX=10090 GN=Abat PE=1 SV=1	P61922; Q8BZA3	Abat	77	28	767	28	500	56.4	8.09	11960	1		High	High	High	High	High	High	High	High	High	High	High	High	High	High	other metabolic processes;stress response;developmental processes;other biological processes	mitochondrion;other cell component	other molecular function	Pf00202	Degradation of GABA	Alanine and aspartate metabolism	4.19862e+07	4.09299e+07	1.24223e+07	2.26325e+07	2.21489e+07	4.19702e+07	3.74398e+07	2.52448e+07	4.38293e+07	2.26439e+07	2.78184e+07	2.47591e+07	2.20978e+07	3.15678e+07
High	Master Protein	Q9JHW2	Omega-amidase NIT2 OS=Mus musculus OX=10090 GN=Nit2 PE=1 SV=1	mmu:52633; Q9CTG9; Q9JHW2	Nit2	83	17	412	17	276	30.5	6.9	6250	1		High	High	High	High	High	High	High	High	High	High	High	High	High	High	other metabolic processes	cytosol;cytoskeleton	other molecular function	Pf00795	Neutrophil degranulation		4.19128e+07	4.38029e+07	4.68608e+07	4.6898e+07	5.56447e+07	4.41941e+07	4.47065e+07	5.23053e+07	4.34139e+07	5.03202e+07	4.5627e+07	5.39922e+07	5.17926e+07	5.48556e+07
High	Master Protein	P01837	Immunoglobulin kappa constant OS=Mus musculus OX=10090 GN=Igkc PE=1 SV=2	A0A075B5P2; P01837	Igkc	75	6	88	6	107	11.9	5.9	701	1		High	High	High	High	High	High	High	High	High	High	High	High	High	High	other biological processes	non-structural extracellular;plasma membrane;other membranes;other cell component		Pf07654			4.1225e+07	3.74019e+07	2.00333e+07	2.8409e+07	1.68327e+07	2.02969e+07	2.17388e+07	1.84874e+07	2.1485e+07	4.60378e+07	1.47937e+07	2.50833e+07	2.75976e+07	3.43157e+07
High	Master Protein	Q9CPQ8	ATP synthase subunit g, mitochondrial OS=Mus musculus OX=10090 GN=Atp5mg PE=1 SV=1	mmu:27425; O70590; Q5M9M8; Q9CPQ8	Atp5mg	27	2	49	2	103	11.4	9.74	403	1		High	High	High	High	High	High	High	High	High	High	High	High	High	High	other metabolic processes;transport	other membranes;mitochondrion	transporter activity	Pf04718	Mitochondrial protein degradation; Formation of ATP by chemiosmotic coupling; Cristae formation	Oxidative phosphorylation; Electron transport chain	4.09718e+07	5.09232e+07	4.14906e+07	3.32191e+07	2.88752e+07	2.62563e+07	4.55595e+07	4.0383e+07	38073589	2.713e+07	3.53702e+07	2.93148e+07	3.86542e+07	3.64491e+07
High	Master Protein	Q9DD20	Thiol S-methyltransferase TMT1B OS=Mus musculus OX=10090 GN=Tmt1b PE=1 SV=2	mmu:71664; Q78ID2; Q9DD20	Tmt1b	60	10	199	10	244	28	8.59	2886	1		High	High	High	High	High	High	High	High	High	High	High	High	High	High	other metabolic processes	other membranes;ER/Golgi;other cell component	other molecular function	Pf08241			4.08439e+07	3.73999e+07	5.08922e+07	7.88364e+07	3.93337e+07	2.79542e+07	6.20291e+07	3.17093e+07	4.72205e+07	3.03234e+07	6.77838e+07	5.07232e+07	4.55105e+07	5.61946e+07
High	Master Protein	Q9DBA8	Probable imidazolonepropionase OS=Mus musculus OX=10090 GN=Amdhd1 PE=1 SV=1	mmu:71761; Q7TPP5; Q811K3; Q8R230; Q9DBA8	Amdhd1	74	21	525	21	426	46.5	6.95	7913	1		High	High	High	High	High	High	High	High	High	High	High	High	High	High	other metabolic processes	other cell component	other molecular function	Pf01979	Histidine catabolism		4.08327e+07	3.97823e+07	3.11408e+07	5.48941e+07	4.74277e+07	3.97528e+07	3.78772e+07	4.9606e+07	48719719	3.79286e+07	4.52513e+07	4.29182e+07	4.82991e+07	4.22847e+07
High	Master Protein	P28271	Cytoplasmic aconitate hydratase OS=Mus musculus OX=10090 GN=Aco1 PE=1 SV=3	mmu:11428; P28271; Q3TQ15; Q99K54	Aco1	58	41	781	41	889	98.1	7.5	9421	1		High	High	High	High	High	High	High	High	High	High	High	High	High	High	other metabolic processes;transport;developmental processes;other biological processes	cytosol;ER/Golgi;other cell component	nucleic acid binding activity;other molecular function	Pf00330, Pf00694	Iron uptake and transport	mRNA processing	4.08162e+07	2.93374e+07	2.79384e+07	4.00895e+07	4.60276e+07	2.7723e+07	5.14225e+07	3.15096e+07	31084184	2.78028e+07	4.95913e+07	4.67005e+07	4.98627e+07	2.81813e+07
High	Master Protein	P85094	Isochorismatase domain-containing protein 2A OS=Mus musculus OX=10090 GN=Isoc2a PE=1 SV=1	mmu:664994; P85094	Isoc2a	80	9	225	9	206	22.4	8.02	2883	1		High	High	High	High	High	High	High	High	High	High	High	High	High	High	other biological processes	nucleus;other cell component		Pf00857			4.07881e+07	5.47205e+07	1.12978e+07	7.17944e+06	1.28624e+07	3.81793e+07	4.24187e+07	8.08282e+06	4.36905e+07	3.08867e+07	1.12633e+07	1.17022e+07	4.59679e+07	2.86229e+07
High	Master Protein	P21614	Vitamin D-binding protein OS=Mus musculus OX=10090 GN=Gc PE=1 SV=2	mmu:14473; P21614; Q7TS97; Q91XG1; Q9CY31	Gc	70	24	457	24	476	53.6	5.5	5225	1		High	High	High	High	High	High	High	High	High	High	High	High	High	High	other metabolic processes;transport	non-structural extracellular;other cell component	transporter activity;cytoskeletal activity;other molecular function	Pf00273, Pf09164	Vitamin D (calciferol) metabolism		4.05987e+07	3.71632e+07	4.50485e+07	4.90053e+07	3.96377e+07	4.035e+07	4.77671e+07	3.64393e+07	31893062	4.35144e+07	4.8642e+07	4.06307e+07	5.02098e+07	3.94191e+07
High	Master Protein	Q78PY7	Staphylococcal nuclease domain-containing protein 1 OS=Mus musculus OX=10090 GN=Snd1 PE=1 SV=1	mmu:56463; Q3TT46; Q78PY7; Q922L5; Q9R0S1	Snd1	66	50	1217	50	910	102	7.43	15928	1	Acetyl [N-Term]	High	High	High	High	High	High	High	High	High	High	High	High	High	High	RNA metabolism OR transcription;other metabolic processes;other biological processes	cytosol;nucleus;other cell component	nucleic acid binding activity;other molecular function	Pf00565, Pf00567			4.05713e+07	5.73114e+07	3.75418e+07	4.35744e+07	3.67059e+07	4.99053e+07	4.73365e+07	2.7498e+07	4.71283e+07	3.70154e+07	6.57347e+07	4.80075e+07	5.08223e+07	5.90611e+07
Low	Master Protein	Q8BZI0	Actin filament-associated protein 1-like 1 OS=Mus musculus OX=10090 GN=Afap1l1 PE=1 SV=1	mmu:106877; Q8BKB8; Q8BZI0	Afap1l1	1	1	8	1	768	86.6	6.77	74	1		Peak Found	High	High	High	Peak Found	High	High	Peak Found	Peak Found	Peak Found	High	High	Peak Found	Peak Found		cytosol;cytoskeleton;other cell component	other molecular function	Pf00169			4.03276e+07	3.63696e+07	3.38492e+07	4.60402e+07	3.763e+07	3.79668e+07	5.13185e+07	4.64942e+07	38171364	4.17811e+07	4.76363e+07	4.96192e+07	4.94193e+07	3.99816e+07
High	Master Protein	Q8CG76	Aflatoxin B1 aldehyde reductase member 2 OS=Mus musculus OX=10090 GN=Akr7a2 PE=1 SV=3	A2AMV3; mmu:110198; Q3UPU2; Q8CG76; Q8CG77; Q8JZQ8; Q9D157	Akr7a2	50	14	312	14	367	40.6	8.12	4930	1		High	High	High	High	High	High	High	High	High	High	High	High	High	High	other metabolic processes	cytosol;ER/Golgi;nucleus;other cell component	other molecular function	Pf00248	Aflatoxin activation and detoxification	Metapathway biotransformation; Aflatoxin B1 metabolism	4.00697e+07	4.03914e+07	4.12439e+07	3.90395e+07	4.14448e+07	3.85799e+07	4.47393e+07	4.42392e+07	4.17485e+07	3.90727e+07	4.32407e+07	4.30743e+07	4.61529e+07	4.06105e+07
High	Master Protein	Q64459	Cytochrome P450 3A11 OS=Mus musculus OX=10090 GN=Cyp3a11 PE=1 SV=1	mmu:13112; Q64459	Cyp3a11	39	15	400	15	504	57.8	8.82	5952	1		High	High	High	High	High	High	High	High	High	High	High	High	High	High	other metabolic processes;other biological processes	other membranes;ER/Golgi	other molecular function	Pf00067	Miscellaneous substrates; Aflatoxin activation and detoxification; Aspirin ADME; Atorvastatin ADME; Prednisone ADME; Xenobiotics; Phase I - Functionalization of compounds; Biosynthesis of maresin-like SPMs		3.97851e+07	5.37351e+07	4.4645e+07	6.35094e+07	3.73842e+07	5.90477e+07	7.08009e+07	2.27662e+07	52593204	3.30215e+07	5.7049e+07	4.15169e+07	5.44978e+07	5.17906e+07
High	Master Protein	Q9CR68	Cytochrome b-c1 complex subunit Rieske, mitochondrial OS=Mus musculus OX=10090 GN=Uqcrfs1 PE=1 SV=1	mmu:66694; Q5SVV1; Q9CR68	Uqcrfs1	68	16	218	16	274	29.3	8.7	3129	1	Acetyl [N-Term]	High	High	High	High	High	High	High	High	High	High	High	High	High	High	other metabolic processes;transport;other biological processes	other membranes;mitochondrion	transporter activity;other molecular function	Pf00355, Pf02921, Pf09165	Respiratory electron transport	Electron transport chain	3.97088e+07	5.05531e+07	4.65689e+07	3.78486e+07	4.06682e+07	3.74872e+07	4.01904e+07	4.08374e+07	4.21947e+07	3.40152e+07	4.21624e+07	4.29603e+07	5.03666e+07	4.66e+07
High	Master Protein	Q5FW57	Glycine N-acyltransferase-like protein OS=Mus musculus OX=10090 GN=Gm4952 PE=1 SV=3	E9QNP7; mmu:240549; Q5FW57	Gm4952	89	19	452	19	296	34.1	7.8	6515	1		High	High	High	High	High	High	High	High	High	High	High	High	High	High			other molecular function	Pf06021, Pf08444			3.96994e+07	3.76089e+07	4.23826e+07	3.22089e+07	4.23864e+07	4.91474e+07	4.51911e+07	4.77193e+07	3.6077e+07	3.52987e+07	2.90239e+07	4.56935e+07	3.77676e+07	3.74545e+07
High	Master Protein	Q921H8	3-ketoacyl-CoA thiolase A, peroxisomal OS=Mus musculus OX=10090 GN=Acaa1a PE=1 SV=1	mmu:113868; Q921H8	Acaa1a	67	18	677	9	424	43.9	8.44	10809	1		High	High	High	High	High	High	High	High	High	High	High	High	High	High	other metabolic processes;other biological processes	other cytoplasmic organelle	other molecular function	Pf00108, Pf02803		PPAR signaling pathway; Eicosanoid metabolism via cyclooxygenases (COX)	3.95532e+07	4.05375e+07	2.3549e+07	3.56184e+07	4.04361e+07	2.90652e+07	3.06506e+07	2.3419e+07	24078724	3.23669e+07	2.49459e+07	2.65359e+07	3.91822e+07	3.9042e+07
High	Master Protein	E9PV24	Fibrinogen alpha chain OS=Mus musculus OX=10090 GN=Fga PE=1 SV=1	E9PV24; Q99K47	Fga	23	15	381	15	789	87.4	6.11	5122	1		High	High	High	High	High	High	High	High	High	High	High	High	High	High	cell adhesion;cell organization and biogenesis;protein metabolism;other metabolic processes;stress response;other biological processes	non-structural extracellular;plasma membrane;other membranes;ER/Golgi;other cell component	signal transduction activity or receptor binding;other molecular function	Pf00147, Pf08702, Pf12160	Platelet degranulation ; MAP2K and MAPK activation; Integrin cell surface interactions; Regulation of Insulin-like Growth Factor (IGF) transport and uptake by Insulin-like Growth Factor Binding Proteins (IGFBPs); Post-translational protein phosphorylation; Common Pathway of Fibrin Clot Formation; GRB2:SOS provides linkage to MAPK signaling for Integrins ; p130Cas linkage to MAPK signaling for int…	Blood clotting cascade; Fibrin complement receptor 3 signaling pathway	3.93813e+07	4.16681e+07	3.27263e+07	2.72881e+07	1.61265e+07	2.70405e+07	2.1956e+07	2.21051e+07	2.69847e+07	4.55838e+07	4.03303e+07	2.8628e+07	2.84237e+07	2.98118e+07
High	Master Protein	Q9DCS2	Methyltransferase-like 26 OS=Mus musculus OX=10090 GN=Mettl26 PE=1 SV=1	mmu:68347; Q9DCS2	Mettl26	69	13	313	13	204	22.7	6.52	3822	1	Acetyl [N-Term]	High	High	High	High	High	High	High	High	High	High	High	High	High	High			other molecular function	Pf06080			3.93438e+07	3.77268e+07	3.61552e+07	3.4236e+07	4.04976e+07	3.53535e+07	4.00455e+07	4.38154e+07	3.75658e+07	3.53246e+07	4.22693e+07	4.32663e+07	4.43693e+07	3.70481e+07
High	Master Protein	P97364	Selenide, water dikinase 2 OS=Mus musculus OX=10090 GN=Sephs2 PE=1 SV=3	mmu:20768; P97364; Q3TGI4; Q80ZY9	Sephs2	46	12	263	12	452	47.8	6.06	2801	1	Acetyl [N-Term]	High	High	High	High	High	High	High	High	High	High	High	High	High	High	other metabolic processes	other cell component	kinase activity;other molecular function	Pf00586, Pf02769	Selenocysteine synthesis	Selenium metabolism / selenoproteins	3.9269e+07	4.27693e+07	4.07262e+07	2.61002e+07	4.00896e+07	3.68058e+07	3.9185e+07	3.93864e+07	42898623	4.189e+07	3.73857e+07	4.13854e+07	4.33859e+07	2.79423e+07
High	Master Protein	Q91WT9	Cystathionine beta-synthase OS=Mus musculus OX=10090 GN=Cbs PE=1 SV=3	mmu:12411; Q91WT9; Q91WU3	Cbs	56	22	501	22	561	61.5	6.48	6271	1		High	High	High	High	High	High	High	High	High	High	High	High	High	High	DNA metabolism;other metabolic processes;stress response;developmental processes;other biological processes	nucleus;other cell component	other molecular function	Pf00291, Pf00571	Cysteine formation from homocysteine	Folic acid network; One-carbon metabolism and related pathways; Oxidative stress and redox pathway; Glutathione and one-carbon metabolism	3.90849e+07	2.96887e+07	3.91388e+07	5.68252e+07	4.59534e+07	3.68646e+07	4.29762e+07	4.55555e+07	3.59114e+07	4.16754e+07	4.20905e+07	4.59199e+07	5.51055e+07	5.15642e+07
High	Master Protein	O35386	Phytanoyl-CoA dioxygenase, peroxisomal OS=Mus musculus OX=10090 GN=Phyh PE=1 SV=1	mmu:16922; O08527; O35386	Phyh	53	17	400	17	338	38.6	7.53	3704	1		High	High	High	High	High	High	High	High	High	High	High	High	High	High	other metabolic processes	other cytoplasmic organelle;other cell component	other molecular function	Pf05721	Peroxisomal protein import; Alpha-oxidation of phytanate		3.90825e+07	4.1092e+07	3.68493e+07	2.52848e+07	2.74996e+07	2.95528e+07	2.73274e+07	3.16958e+07	4.52235e+07	3.25869e+07	2.99697e+07	3.40886e+07	3.48187e+07	2.55286e+07
High	Master Protein	P99026	Proteasome subunit beta type-4 OS=Mus musculus OX=10090 GN=Psmb4 PE=1 SV=1	mmu:19172; P99026; Q3THC0; Q3THI3; Q3U0S0; Q3UVQ4; Q62008; Q8BK27; Q91VV7	Psmb4	41	7	86	7	264	29.1	5.64	1129	1		High	High	High	High	High	High	High	High	High	High	High	High	High	High	protein metabolism;other metabolic processes;other biological processes	cytosol;cytoskeleton;mitochondrion;nucleus;other cell component	other molecular function	Pf00227	Antigen processing: Ubiquitination & Proteasome degradation; SCF(Skp2)-mediated degradation of p27/p21; MAPK6/MAPK4 signaling; FCERI mediated NF-kB activation; Downstream TCR signaling; Activation of NF-kappaB in B cells; Neddylation; Asymmetric localization of PCP proteins; Degradation of AXIN; Hedgehog 'on' state; Ub-specific processing proteases; Regulation of RUNX3 expression and activity; Au…	Proteasome degradation	3.90053e+07	3.93797e+07	3.9242e+07	3.89283e+07	4.20878e+07	4.08471e+07	4.0026e+07	4.53644e+07	3.79976e+07	3.79016e+07	4.06424e+07	3.95996e+07	4.47695e+07	3.8843e+07
High	Master Protein	P26043	Radixin OS=Mus musculus OX=10090 GN=Rdx PE=1 SV=3	mmu:19684; P26043; Q3TS85; Q9QW27	Rdx	61	35	732	25	583	68.5	6.2	9218	1		High	High	High	High	High	High	High	High	High	High	High	High	High	High	cell organization and biogenesis;signal transduction;other biological processes	plasma membrane;other membranes;cytosol;cytoskeleton;other cell component	cytoskeletal activity;other molecular function	Pf00373, Pf00769, Pf09379, Pf09380, Pf20492	Recycling pathway of L1	Regulation of actin cytoskeleton	3.89842e+07	3.98314e+07	3.48156e+07	3.99126e+07	4.15223e+07	3.79252e+07	3.49008e+07	4.17927e+07	4.21256e+07	3.42599e+07	3.17277e+07	4.0616e+07	4.27741e+07	3.69741e+07
High	Master Protein	Q9ER00	Syntaxin-12 OS=Mus musculus OX=10090 GN=Stx12 PE=1 SV=1	mmu:100226; Q3UIV9; Q921T9; Q9ER00	Stx12	16	4	11	4	274	31.2	5.44	37	1		Peak Found	High	Peak Found	High	High	High	High	Peak Found	High	Peak Found	Peak Found	High	High	High	cell organization and biogenesis;other metabolic processes;transport;other biological processes	other membranes;ER/Golgi;nucleus;other cytoplasmic organelle;other cell component	other molecular function	Pf05739, Pf14523			3.89261e+07	3.51672e+07	3.945e+07	3.99997e+07	4.60531e+07	3.91649e+07	4.74444e+07	4.30424e+07	39319036	3.72603e+07	4.77089e+07	5.24483e+07	4.62122e+07	4.23906e+07
High	Master Protein	Q9R0Q7	Prostaglandin E synthase 3 OS=Mus musculus OX=10090 GN=Ptges3 PE=1 SV=1	mmu:56351; Q542V4; Q9D7V0; Q9R0Q7; Q9WV83	Ptges3	32	4	92	4	160	18.7	4.55	1370	1		High	High	High	High	High	High	High	High	High	High	High	High	High	High	cell cycle OR cell proliferation;cell organization and biogenesis;protein metabolism;DNA metabolism;other metabolic processes;developmental processes;signal transduction;other biological processes	cytosol;cytoskeleton;nucleus;other cell component	other molecular function	Pf04969	HSP90 chaperone cycle for steroid hormone receptors (SHR) in the presence of ligand; Attenuation phase; Estrogen-dependent gene expression; Aryl hydrocarbon receptor signalling; Synthesis of Prostaglandins (PG) and Thromboxanes (TX); HSF1 activation		3.87781e+07	4.12331e+07	3.73245e+07	4.12352e+07	4.25293e+07	4.02551e+07	4.06622e+07	3.85679e+07	3.82038e+07	3.66709e+07	4.37618e+07	4.04204e+07	4.54692e+07	4.13661e+07
High	Master Protein	Q8K0E8	Fibrinogen beta chain OS=Mus musculus OX=10090 GN=Fgb PE=1 SV=1	mmu:110135; Q8K0E8; Q91ZP1	Fgb	52	21	424	18	481	54.7	7.08	5559	1		High	High	High	High	High	High	High	High	High	High	High	High	High	High	cell adhesion;cell organization and biogenesis;protein metabolism;other metabolic processes;stress response;other biological processes	non-structural extracellular;plasma membrane;other membranes;ER/Golgi;other cell component	signal transduction activity or receptor binding;other molecular function	Pf00147, Pf08702	Platelet degranulation ; MAP2K and MAPK activation; Integrin cell surface interactions; Common Pathway of Fibrin Clot Formation; GRB2:SOS provides linkage to MAPK signaling for Integrins ; p130Cas linkage to MAPK signaling for integrins; Regulation of TLR by endogenous ligand	Blood clotting cascade; Fibrin complement receptor 3 signaling pathway	3.87731e+07	4.22969e+07	2.86999e+07	2.65334e+07	2.04648e+07	2.86078e+07	2.39488e+07	1.53167e+07	34373976	4.16064e+07	3.88037e+07	1.88356e+07	3.10928e+07	3.15269e+07
High	Master Protein	P56593	Cytochrome P450 2A12 OS=Mus musculus OX=10090 GN=Cyp2a12 PE=1 SV=2	mmu:13085; P56593; Q8VCW9	Cyp2a12	61	27	478	24	492	56.1	9.19	4129	1		High	High	High	High	High	High	High	High	High	High	High	High	High	High	other metabolic processes	other membranes;ER/Golgi;other cell component	other molecular function	Pf00067	Fatty acids; CYP2E1 reactions		3.86954e+07	4.73576e+07	3.16411e+07	4.04094e+07	5.24488e+07	4.77389e+07	5.26551e+07	7.2741e+07	3.31016e+07	3.04417e+07	5.80693e+07	4.05841e+07	3.71247e+07	5.17078e+07
High	Master Protein	O08547	Vesicle-trafficking protein SEC22b OS=Mus musculus OX=10090 GN=Sec22b PE=1 SV=3	mmu:20333; O08547; Q91VU3	Sec22b	57	10	152	10	215	24.7	8.51	1562	1		High	High	High	High	High	High	High	High	High	High	High	High	High	High	cell organization and biogenesis;transport;other biological processes	other membranes;ER/Golgi;other cell component	other molecular function	Pf00957, Pf13774	COPI-dependent Golgi-to-ER retrograde traffic; ER-Phagosome pathway; COPII-mediated vesicle transport; Cargo concentration in the ER		3.86575e+07	3.89602e+07	6.88723e+07	6.65082e+07	6.18178e+07	3.25748e+07	3.61498e+07	3.70064e+07	3.11815e+07	5.42929e+07	4.15426e+07	4.27849e+07	4.62572e+07	5.18246e+07
High	Master Protein	P97461	Small ribosomal subunit protein uS7 OS=Mus musculus OX=10090 GN=Rps5 PE=1 SV=4	mmu:20103; O08607; P97461; Q91V55	Rps5	54	12	299	12	204	22.9	9.72	4851	1	Acetyl [N-Term]	High	High	High	High	High	High	High	High	High	High	High	High	High	High	cell organization and biogenesis;protein metabolism;other metabolic processes;other biological processes	cytosol;translational apparatus;nucleus;other cell component	nucleic acid binding activity;other molecular function	Pf00177	L13a-mediated translational silencing of Ceruloplasmin expression; SRP-dependent cotranslational protein targeting to membrane; Major pathway of rRNA processing in the nucleolus and cytosol; Formation of a pool of free 40S subunits; GTP hydrolysis and joining of the 60S ribosomal subunit; Nonsense Mediated Decay (NMD) independent of the Exon Junction Complex (EJC); Nonsense Mediated Decay (NMD) e…	Cytoplasmic ribosomal proteins	3.85342e+07	5.57552e+07	4.12887e+07	4.05662e+07	3.82553e+07	4.37997e+07	4.41947e+07	1.75734e+07	69032836	2.24869e+07	5.1527e+07	4.27298e+07	4.92753e+07	5.15295e+07
High	Master Protein	P19783	Cytochrome c oxidase subunit 4 isoform 1, mitochondrial OS=Mus musculus OX=10090 GN=Cox4i1 PE=1 SV=2	mmu:12857; P19783; Q545A9	Cox4i1	50	9	182	9	169	19.5	9.23	1286	1		High	High	High	High	High	High	High	High	High	High	High	High	High	High	other metabolic processes	other membranes;cytosol;mitochondrion;nucleus		Pf02936	Cytoprotection by HMOX1; TP53 Regulates Metabolic Genes; Respiratory electron transport	Electron transport chain	3.85121e+07	4.5503e+07	5.77577e+07	6.30605e+07	3.5394e+07	3.40369e+07	5.26332e+07	3.46204e+07	4.92876e+07	3.16721e+07	5.94688e+07	4.72041e+07	4.90825e+07	5.4857e+07
High	Master Protein	Q9D379	Epoxide hydrolase 1 OS=Mus musculus OX=10090 GN=Ephx1 PE=1 SV=2	mmu:13849; P97869; Q9D379	Ephx1	65	29	581	29	455	52.5	8.35	6510	1		High	High	High	High	High	High	High	High	High	High	High	High	High	High	other metabolic processes;other biological processes	other membranes;ER/Golgi;other cell component	other molecular function	Pf06441	Phase I - Functionalization of compounds	Metapathway biotransformation; Aflatoxin B1 metabolism	3.84202e+07	3.58063e+07	3.52642e+07	5.65712e+07	3.28005e+08	4.2648e+07	4.48605e+07	3.66128e+07	35718984	3.95519e+07	3.30392e+07	3.20077e+07	4.41226e+07	4.10294e+07
High	Master Protein	Q61508	Extracellular matrix protein 1 OS=Mus musculus OX=10090 GN=Ecm1 PE=1 SV=2	mmu:13601; Q3U5Q5; Q61508	Ecm1	18	8	30	8	559	62.8	6.8	185	1		High	High	High	High	Peak Found	High	High	High	High	High	High	High	High	Peak Found	stress response;developmental processes;signal transduction;other biological processes	non-structural extracellular	signal transduction activity or receptor binding;other molecular function	Pf05782	Platelet degranulation		3.82764e+07	4.97792e+07	4.33461e+07	4.86889e+07	4.12212e+07	5.22449e+07	5.4279e+07	3.02544e+07	4.74345e+07	3.63195e+07	4.13074e+07	3.75604e+07	4.65614e+07	4.45302e+07
High	Master Protein	P28658	Ataxin-10 OS=Mus musculus OX=10090 GN=Atxn10 PE=1 SV=2	mmu:54138; P28658; Q543S3; Q99LP5; Q9D1I1	Atxn10	19	8	51	8	475	53.7	5.25	539	1		High	High	High	High	High	High	High	High	High	High	High	High	High	High	cell organization and biogenesis;developmental processes	plasma membrane;other membranes;cytosol;other cell component	other molecular function	Pf09759			3.82328e+07	3.6856e+07	3.7449e+07	5.84871e+07	4.81499e+07	5.19289e+07	4.63297e+07	5.65411e+07	45468736	3.73691e+07	3.43255e+07	4.07767e+07	4.22758e+07	3.99394e+07
High	Master Protein	Q8BIJ6	Isoleucine--tRNA ligase, mitochondrial OS=Mus musculus OX=10090 GN=Iars2 PE=1 SV=1	mmu:381314; Q3TKT8; Q8BIJ0; Q8BIJ6; Q8BIP3	Iars2	37	27	286	27	1012	112.7	6.81	2199	1		High	High	High	High	High	High	High	High	High	High	High	High	High	High	protein metabolism;RNA metabolism OR transcription;other metabolic processes	mitochondrion	nucleic acid binding activity;other molecular function	Pf00133, Pf06827, Pf08264	Mitochondrial protein degradation		3.81183e+07	3.75548e+07	3.2794e+07	7.28977e+07	4.4193e+07	6.05235e+07	4.25593e+07	5.9552e+07	6.15935e+07	4.39028e+07	4.57701e+07	3.65166e+07	3.67112e+07	4.31271e+07
High	Master Protein	O70475	UDP-glucose 6-dehydrogenase OS=Mus musculus OX=10090 GN=Ugdh PE=1 SV=1	mmu:22235; O70475	Ugdh	76	27	641	27	493	54.8	7.56	9868	1		High	High	High	High	High	High	High	High	High	High	High	High	High	High	cell organization and biogenesis;protein metabolism;other metabolic processes;developmental processes	nucleus	other molecular function	Pf00984, Pf03720, Pf03721	Formation of the active cofactor, UDP-glucuronate	Glucuronidation	3.80804e+07	4.31334e+07	3.46766e+07	4.82041e+07	3.79564e+07	4.80989e+07	4.2864e+07	3.15673e+07	40839240	3.21839e+07	4.27069e+07	3.7814e+07	4.19674e+07	4.29443e+07
High	Master Protein	Q99MZ7	Peroxisomal trans-2-enoyl-CoA reductase OS=Mus musculus OX=10090 GN=Pecr PE=1 SV=1	mmu:111175; Q99MZ7; Q9CX01; Q9JIF4	Pecr	37	12	274	12	303	32.4	8.29	4218	1		High	High	High	High	High	High	High	High	High	High	High	High	High	High	other metabolic processes	other membranes;mitochondrion;other cytoplasmic organelle;other cell component	signal transduction activity or receptor binding;other molecular function	Pf13561	Peroxisomal protein import; Alpha-oxidation of phytanate	Fatty acid biosynthesis; Mitochondrial long chain fatty acid beta-oxidation	3.80731e+07	4.02434e+07	3.30814e+07	3.5999e+07	3.99211e+07	3.7722e+07	3.70018e+07	3.99566e+07	3.82642e+07	3.5091e+07	3.53899e+07	3.98224e+07	3.50118e+07	3.68438e+07
High	Master Protein	Q91WG0	Acylcarnitine hydrolase OS=Mus musculus OX=10090 GN=Ces2c PE=1 SV=1	mmu:234671; Q91WG0	Ces2c	51	18	389	15	561	62.4	5.69	3807	1		High	High	High	High	High	High	High	High	High	High	High	High	High	High	other metabolic processes;other biological processes	ER/Golgi;other cell component	other molecular function	Pf00135			3.78094e+07	3.38904e+07	2.74063e+07	1.96548e+07	2.48973e+07	3.2248e+07	3.57226e+07	2.10682e+07	3.75183e+07	2.9122e+07	2.69688e+07	3.14804e+07	3.38298e+07	2.69594e+07
High	Master Protein	Q9DBG1	Sterol 26-hydroxylase, mitochondrial OS=Mus musculus OX=10090 GN=Cyp27a1 PE=1 SV=1	mmu:104086; Q9DBG1	Cyp27a1	51	21	384	21	533	60.7	9.14	4969	1		High	High	High	High	High	High	High	High	High	High	High	High	High	High	other metabolic processes		other molecular function	Pf00067	Synthesis of bile acids and bile salts via 7alpha-hydroxycholesterol; Synthesis of bile acids and bile salts via 24-hydroxycholesterol; Synthesis of bile acids and bile salts via 27-hydroxycholesterol; Endogenous sterols	Metapathway biotransformation; Oxidation by cytochrome P450; PPAR signaling pathway; Cholesterol metabolism with Bloch and Kandutsch-Russell pathways	3.7789e+07	4.6653e+07	4.65121e+07	4.83538e+07	3.6924e+07	3.8425e+07	5.34676e+07	3.48422e+07	5.21662e+07	3.05645e+07	5.27389e+07	4.59969e+07	4.34308e+07	4.98618e+07
High	Master Protein	Q99K67	Alpha-aminoadipic semialdehyde synthase, mitochondrial OS=Mus musculus OX=10090 GN=Aass PE=1 SV=1	mmu:30956; Q99K67; Q9Z1I9	Aass	57	39	709	39	926	102.9	6.87	9900	1		High	High	High	High	High	High	High	High	High	High	High	High	High	High	other metabolic processes	mitochondrion;other cell component	other molecular function	Pf03435, Pf05222, Pf16653	Lysine catabolism		3.75376e+07	4.32223e+07	4.08255e+07	4.64975e+07	3.74665e+07	3.99969e+07	4.4551e+07	4.22057e+07	59216836	3.72944e+07	4.58101e+07	4.66217e+07	4.16437e+07	4.66358e+07
High	Master Protein	P23492	Purine nucleoside phosphorylase OS=Mus musculus OX=10090 GN=Pnp PE=1 SV=2	mmu:18950; P23492; Q4FJT6	Pnp	79	19	419	19	289	32.3	6.16	6542	1	Acetyl [N-Term]	High	High	High	High	High	High	High	High	High	High	High	High	High	High	cell cycle OR cell proliferation;cell organization and biogenesis;DNA metabolism;other metabolic processes;stress response;signal transduction;other biological processes	non-structural extracellular;cytosol;other cell component	other molecular function	Pf01048	Purine salvage; Neutrophil degranulation; Purine catabolism; Ribavirin ADME	Purine metabolism	3.72056e+07	4.20794e+07	4.34772e+07	3.30793e+07	4.29528e+07	4.00746e+07	4.27958e+07	4.45177e+07	4.25843e+07	3.70489e+07	4.78606e+07	4.24742e+07	5.05847e+07	4.41072e+07
High	Master Protein	P06728	Apolipoprotein A-IV OS=Mus musculus OX=10090 GN=Apoa4 PE=1 SV=3	mmu:11808; P06728; Q91XF8	Apoa4	55	19	381	19	395	45	5.47	4964	1		High	High	High	High	High	High	High	High	High	High	High	High	High	High	cell adhesion;cell organization and biogenesis;protein metabolism;other metabolic processes;stress response;transport;developmental processes;other biological processes	non-structural extracellular;cytosol;other cell component	transporter activity;enzyme regulator activity;other molecular function	Pf01442	Retinoid metabolism and transport; Chylomicron assembly; Chylomicron remodeling	Statin pathway	3.70897e+07	2.46435e+07	1.38043e+07	3.0815e+07	3.8113e+07	5.54593e+07	3.46314e+07	2.71708e+07	2.90953e+07	3.94039e+07	1.33924e+07	2.94775e+07	3.03853e+07	3.57282e+07
High	Master Protein	Q569Z6	Thyroid hormone receptor-associated protein 3 OS=Mus musculus OX=10090 GN=Thrap3 PE=1 SV=1	mmu:230753; Q569Z6	Thrap3	24	19	249	19	951	108.1	10.17	2677	1		High	High	High	High	High	High	High	High	High	High	High	High	High	High	RNA metabolism OR transcription;other metabolic processes;other biological processes	nucleus	nucleic acid binding activity;other molecular function	Pf15440			3.70176e+07	3.11066e+07	4.38324e+07	5.06097e+07	1.24778e+08	5.34041e+07	4.30938e+07	3.65256e+07	3.41664e+07	3.70709e+07	6.04975e+07	4.80345e+07	4.92362e+07	4.01195e+07
High	Master Protein	Q9CR21	Acyl carrier protein, mitochondrial OS=Mus musculus OX=10090 GN=Ndufab1 PE=1 SV=1	mmu:70316; Q9CR21; Q9D726; Q9D7V5	Ndufab1	15	3	51	3	156	17.4	5.21	597	1		High	High	High	High	High	High	High	High	High	High	High	High	High	High	cell organization and biogenesis;other metabolic processes	other membranes;cytosol;mitochondrion;nucleus	translation activity;other molecular function	Pf00550	Glyoxylate metabolism and glycine degradation; Complex I biogenesis; Mitochondrial Fatty Acid Beta-Oxidation	Electron transport chain	3.69344e+07	3.30481e+07	3.31985e+07	3.40533e+07	3.47019e+07	3.31806e+07	2.28639e+07	2.8467e+07	3.82208e+07	3.50096e+07	2.03944e+07	3.73875e+07	3.73826e+07	2.49873e+07
High	Master Protein	P97371	Proteasome activator complex subunit 1 OS=Mus musculus OX=10090 GN=Psme1 PE=1 SV=2	mmu:19186; O35561; P97371; Q9D841	Psme1	70	16	380	15	249	28.7	5.97	4702	1		High	High	High	High	High	High	High	High	High	High	High	High	High	High	other biological processes	nucleus;other cell component		Pf02251, Pf02252	ABC-family proteins mediated transport; Neddylation; Antigen processing: Ubiquitination & Proteasome degradation; Oxygen-dependent proline hydroxylation of Hypoxia-inducible Factor Alpha; Dectin-1 mediated noncanonical NF-kB signaling; NIK-->noncanonical NF-kB signaling; FCERI mediated NF-kB activation; Downstream TCR signaling; Activation of NF-kappaB in B cells; Asymmetric localization of PCP p…	Proteasome degradation	3.69302e+07	4.26677e+07	4.68255e+07	4.56378e+07	2.58191e+07	2.84701e+07	3.49789e+07	2.5407e+07	2.24661e+07	2.22013e+07	2.39517e+07	2.58324e+07	2.53419e+07	2.50817e+07
High	Master Protein	Q91XF0	Pyridoxine-5'-phosphate oxidase OS=Mus musculus OX=10090 GN=Pnpo PE=1 SV=1	mmu:103711; Q3TP70; Q3U445; Q3U4X1; Q91XF0	Pnpo	54	12	243	12	261	30.1	8.22	2263	1		High	High	High	High	High	High	High	High	High	High	High	High	High	High	other metabolic processes	cytosol	other molecular function	Pf01243, Pf10590	Vitamin B6 activation to pyridoxal phosphate	Selenium micronutrient network; Folic acid network	3.65116e+07	3.26351e+07	2.87444e+07	2.82968e+07	3.35338e+07	2.64232e+07	3.27625e+07	3.33129e+07	3.52681e+07	2.98126e+07	4.1632e+07	3.89814e+07	4.08975e+07	2.95182e+07
High	Master Protein	Q64458	Cytochrome P450 2C29 OS=Mus musculus OX=10090 GN=Cyp2c29 PE=1 SV=2	E9QMD8; mmu:13095; Q64458; Q8WUN8	Cyp2c29	63	27	561	17	490	55.7	8.29	6648	1		High	High	High	High	High	High	High	High	High	High	High	High	High	High	other metabolic processes	plasma membrane;other membranes;ER/Golgi;other cell component	other molecular function	Pf00067	Xenobiotics	Eicosanoid metabolism via cytochrome P450 monooxygenases	3.64696e+07	4.21981e+07	4.49819e+07	5.01781e+07	3.61998e+07	3.40032e+07	6.45226e+07	3.41683e+07	47581809	3.58837e+07	4.38484e+07	4.28332e+07	3.7091e+07	5.10633e+07
High	Master Protein	Q9JM62	Receptor expression-enhancing protein 6 OS=Mus musculus OX=10090 GN=Reep6 PE=1 SV=1	mmu:70335; Q8K0X2; Q9JM62	Reep6	29	4	125	4	201	22.2	7.33	2886	1		High	High	High	High	High	High	High	High	High	High	High	High	High	High	other biological processes	other membranes;ER/Golgi;other cell component		Pf03134			3.64284e+07	3.60362e+07	3.99436e+07	4.3869e+07	3.50603e+07	3.64085e+07	4.56228e+07	3.27871e+07	3.34634e+07	3.3639e+07	4.08584e+07	4.024e+07	4.81193e+07	4.18262e+07
High	Master Protein	P62869	Elongin-B OS=Mus musculus OX=10090 GN=Elob PE=1 SV=1	mmu:67673; P62869; Q63529; Q80W20	Elob	58	6	80	6	118	13.2	5.01	1160	1		High	High	High	High	High	High	High	High	High	High	High	High	High	High	protein metabolism;RNA metabolism OR transcription;other metabolic processes;other biological processes	cytosol;nucleus;other cell component	other molecular function	Pf00240	Neddylation; Antigen processing: Ubiquitination & Proteasome degradation; Oxygen-dependent proline hydroxylation of Hypoxia-inducible Factor Alpha; Formation of RNA Pol II elongation complex ; RNA Polymerase II Pre-transcription Events; TP53 Regulates Transcription of DNA Repair Genes; Inactivation of CSF3 (G-CSF) signaling		3.63724e+07	3.20302e+07	2.96058e+07	2.44528e+07	2.1343e+07	2.57197e+07	2.96054e+07	2.23906e+07	29244602	2.72458e+07	3.11307e+07	3.047e+07	2.85005e+07	2.56228e+07
High	Master Protein	P10518	Delta-aminolevulinic acid dehydratase OS=Mus musculus OX=10090 GN=Alad PE=1 SV=1	mmu:17025; P10518; Q3THV6	Alad	78	20	441	20	330	36	6.79	7847	1	Acetyl [N-Term]	High	High	High	High	High	High	High	High	High	High	High	High	High	High	cell organization and biogenesis;other metabolic processes;stress response;other biological processes	non-structural extracellular;cytosol	other molecular function	Pf00490	Neutrophil degranulation; Heme biosynthesis	Heme biosynthesis	3.63601e+07	4.2438e+07	2.58562e+07	2.98921e+07	2.56557e+07	2.83484e+07	4.16074e+07	4.374e+07	3.22343e+07	3.21694e+07	4.24174e+07	4.23e+07	2.86484e+07	2.6238e+07
High	Master Protein	O35129	Prohibitin-2 OS=Mus musculus OX=10090 GN=Phb2 PE=1 SV=1	mmu:12034; O35129; O89075; Q61336	Phb2	57	16	296	16	299	33.3	9.83	4104	1		High	High	High	High	High	High	High	High	High	High	High	High	High	High	cell cycle OR cell proliferation;cell organization and biogenesis;other metabolic processes;stress response;transport;developmental processes;signal transduction;other biological processes	plasma membrane;other membranes;mitochondrion;nucleus;other cell component	other molecular function	Pf01145	Processing of SMDT1; Cellular response to mitochondrial stress		3.63533e+07	4.6753e+07	3.55652e+07	2.92208e+07	3.55499e+07	3.84159e+07	3.24866e+07	3.91892e+07	4.1048e+07	3.19727e+07	3.30185e+07	3.78523e+07	3.83272e+07	3.05292e+07
High	Master Protein	Q99JW4	LIM and senescent cell antigen-like-containing domain protein 1 OS=Mus musculus OX=10090 GN=Lims1 PE=1 SV=3	mmu:110829; Q3UAT7; Q8BTR6; Q99JW4; Q9D5T4	Lims1	6	2	18	2	325	37.2	8.05	92	1		High	High	High	High	Peak Found	High	High	Peak Found	High	High	High	High	High	Peak Found	cell adhesion;cell cycle OR cell proliferation;cell organization and biogenesis;developmental processes;signal transduction;other biological processes	plasma membrane;other membranes;other cell component	other molecular function	Pf00412	Regulation of cytoskeletal remodeling and cell spreading by IPP complex components		3.63338e+07	3.93745e+07	4.19795e+07	3.43236e+07	4.44486e+07	4.49678e+07	4.57865e+07	3.19214e+07	33595264	3.81232e+07	4.12463e+07	4.57333e+07	5.34963e+07	5.4079e+07
High	Master Protein	P52840	Sulfotransferase 1A1 OS=Mus musculus OX=10090 GN=Sult1a1 PE=1 SV=1	P52840	Sult1a1	60	13	290	13	291	34	8.1	4317	1		High	High	High	High	High	High	High	High	High	High	High	High	High	High	other metabolic processes;other biological processes	cytosol;other cell component	other molecular function	Pf00685	Paracetamol ADME; Cytosolic sulfonation of small molecules		3.6318e+07	4.8737e+07	5.10779e+07	5.46263e+07	4.45647e+07	5.37547e+07	5.14839e+07	5.80682e+07	44108034	3.00989e+07	5.12631e+07	5.21671e+07	4.07863e+07	4.82333e+07
High	Master Protein	Q9JKR6	Hypoxia up-regulated protein 1 OS=Mus musculus OX=10090 GN=Hyou1 PE=1 SV=1	Q3TAL1; Q3TZD0; Q3U1U2; Q64139; Q80X75; Q9JKR6	Hyou1	46	36	703	36	999	111.1	5.19	6681	1		High	High	High	High	High	High	High	High	High	High	High	High	High	High	protein metabolism;other metabolic processes;stress response;transport;other biological processes	non-structural extracellular;ER/Golgi	other molecular function	Pf00012		Comprehensive IL-17A signaling	3.6014e+07	3.18492e+07	2.95698e+07	3.69328e+07	3.7532e+07	3.67588e+07	3.33094e+07	2.79313e+07	33292449	3.05148e+07	4.20932e+07	4.02057e+07	4.53599e+07	3.47058e+07
High	Master Protein	Q9DBB8	Trans-1,2-dihydrobenzene-1,2-diol dehydrogenase OS=Mus musculus OX=10090 GN=Dhdh PE=1 SV=1	mmu:71755; Q14B09; Q9DBB8	Dhdh	55	14	255	14	333	36.3	6.44	3941	1		High	High	High	High	High	High	High	High	High	High	High	High	High	High	other metabolic processes		other molecular function	Pf01408, Pf02894			3.5982e+07	3.16474e+07	3.07837e+07	3.43183e+07	3.35303e+07	1.4853e+07	3.58007e+07	1.44834e+07	34042298	2.94846e+07	3.29031e+07	3.83024e+07	3.36903e+07	1.19926e+07
High	Master Protein	Q9DCY0	Glycine N-acyltransferase-like protein Keg1 OS=Mus musculus OX=10090 GN=Keg1 PE=1 SV=1	mmu:64697; Q9DCY0	Keg1	75	13	313	13	295	33.7	8.43	4028	1	Acetyl [N-Term]	High	High	High	High	High	High	High	High	High	High	High	High	High	High		cytoskeleton;mitochondrion	other molecular function	Pf06021, Pf08444			3.59093e+07	3.6658e+07	4.32415e+07	4.61083e+07	4.09841e+07	4.53243e+07	3.98856e+07	3.54873e+07	4.16659e+07	3.71101e+07	3.60651e+07	4.09766e+07	4.21258e+07	3.94632e+07
High	Master Protein	P43883	Perilipin-2 OS=Mus musculus OX=10090 GN=Plin2 PE=1 SV=2	mmu:11520; P43883; Q8K3Q8	Plin2	61	19	373	19	425	46.6	6.87	5460	1	Acetyl [N-Term]	High	High	High	High	High	High	High	High	High	High	High	High	High	High	cell organization and biogenesis;stress response;transport;other biological processes	plasma membrane;other membranes;cytosol;nucleus;other cell component		Pf03036		Adipogenesis genes	3.54427e+07	2.58488e+07	2.64254e+07	2.75323e+07	2.25186e+07	2.19999e+07	1.83066e+07	4.01569e+07	1.66491e+07	2.60485e+07	6.25325e+06	1.5988e+07	1.2116e+07	1.51578e+07
High	Master Protein	Q9D051	Pyruvate dehydrogenase E1 component subunit beta, mitochondrial OS=Mus musculus OX=10090 GN=Pdhb PE=1 SV=1	mmu:68263; Q3TL86; Q505N8; Q99LW9; Q9D051	Pdhb	55	13	272	13	359	38.9	6.87	3951	1		High	High	High	High	High	High	High	High	High	High	High	High	High	High	other metabolic processes	mitochondrion;nucleus;other cell component	other molecular function	Pf02779, Pf02780	Glyoxylate metabolism and glycine degradation; Mitochondrial protein degradation; Regulation of pyruvate dehydrogenase (PDH) complex; Signaling by Retinoic Acid	Glycolysis and gluconeogenesis; TCA cycle	3.53732e+07	3.25614e+07	3.00221e+07	3.44489e+07	4.10176e+07	4.10357e+07	4.43902e+07	4.5945e+07	3.81246e+07	3.6807e+07	3.51589e+07	4.66836e+07	4.21004e+07	4.04319e+07
High	Master Protein	P62892	Large ribosomal subunit protein eL39 OS=Mus musculus OX=10090 GN=Rpl39 PE=1 SV=2	mmu:67248; P02404; P39025; P62892; Q9BYF2	Rpl39	20	1	19	1	51	6.4	12.56	206	1		High	High	High	High	High	High	High	High	High	High	High	High	High	High	protein metabolism;other metabolic processes;stress response	non-structural extracellular;cytosol;translational apparatus;other cell component	other molecular function	Pf00832	L13a-mediated translational silencing of Ceruloplasmin expression; SRP-dependent cotranslational protein targeting to membrane; Major pathway of rRNA processing in the nucleolus and cytosol; Formation of a pool of free 40S subunits; GTP hydrolysis and joining of the 60S ribosomal subunit; Nonsense Mediated Decay (NMD) independent of the Exon Junction Complex (EJC); Nonsense Mediated Decay (NMD) e…	Cytoplasmic ribosomal proteins; mRNA processing	3.50163e+07	3.74382e+07	3.35469e+07	3.2496e+07	3.05128e+07	3.7343e+07	3.23128e+07	2.81659e+07	36782048	3.64127e+07	3.98814e+07	3.73475e+07	3.87999e+07	3.7336e+07
High	Master Protein	P28798	Progranulin OS=Mus musculus OX=10090 GN=Grn PE=1 SV=2	mmu:14824; P28798	Grn	41	14	359	14	589	63.4	6.8	2818	1		High	High	High	High	High	High	High	High	High	High	High	High	High	High	cell cycle OR cell proliferation;cell organization and biogenesis;protein metabolism;other metabolic processes;stress response;transport;developmental processes;signal transduction;other biological processes	non-structural extracellular;plasma membrane;other membranes;ER/Golgi;other cytoplasmic organelle;other cell component	signal transduction activity or receptor binding;other molecular function	Pf00396	Neutrophil degranulation		3.48828e+07	3.04373e+07	4.93383e+07	4.12515e+07	5.1972e+07	5.41045e+07	4.23813e+07	4.72059e+07	4.74399e+07	4.0341e+07	4.77655e+07	4.46519e+07	5.06183e+07	5.22276e+07
High	Master Protein	Q9CR57	Large ribosomal subunit protein eL14 OS=Mus musculus OX=10090 GN=Rpl14 PE=1 SV=3	mmu:67115; Q9CR57; Q9D8Q1	Rpl14	29	6	151	6	217	23.5	11.02	2183	1		High	High	High	High	High	High	High	High	High	High	High	High	High	High	protein metabolism;RNA metabolism OR transcription;other metabolic processes;other biological processes	cytosol;translational apparatus;other cell component	nucleic acid binding activity;other molecular function	Pf01929	L13a-mediated translational silencing of Ceruloplasmin expression; SRP-dependent cotranslational protein targeting to membrane; Major pathway of rRNA processing in the nucleolus and cytosol; Formation of a pool of free 40S subunits; GTP hydrolysis and joining of the 60S ribosomal subunit; Nonsense Mediated Decay (NMD) independent of the Exon Junction Complex (EJC); Nonsense Mediated Decay (NMD) e…		3.47425e+07	3.96725e+07	4.65629e+07	4.67451e+07	3.28361e+07	3.97615e+07	4.55138e+07	3.09391e+07	3.59284e+07	3.08994e+07	5.65969e+07	4.56247e+07	4.88879e+07	5.20102e+07
High	Master Protein	Q8K2Q9	Shootin-1 OS=Mus musculus OX=10090 GN=Shtn1 PE=1 SV=1	Q5DTW5; Q8C4F6; Q8K2Q9	Shtn1	30	14	122	14	631	71.3	5.44	1008	1		High	High	High	High	High	High	High	High	High	High	High	High	High	High	cell organization and biogenesis;developmental processes;signal transduction;other biological processes	cytoskeleton;other cell component	cytoskeletal activity;other molecular function				3.45765e+07	3.3391e+07	4.32046e+07	3.29194e+07	4.10721e+07	5.06165e+07	4.37728e+07	4.37601e+07	3.72831e+07	4.0778e+07	3.80627e+07	5.00802e+07	4.8982e+07	4.10041e+07
High	Master Protein	Q9DCQ2	Aspartate dehydrogenase domain-containing protein OS=Mus musculus OX=10090 GN=Aspdh PE=1 SV=1	mmu:68352; Q8VCQ0; Q9DCQ2	Aspdh	79	17	329	17	287	30.3	6.95	3909	1	Acetyl [N-Term]	High	High	High	High	High	High	High	High	High	High	High	High	High	High	other metabolic processes		other molecular function	Pf01958, Pf03447			3.44486e+07	3.79427e+07	3.61594e+07	3.9296e+07	4.05542e+07	2.61871e+07	3.38558e+07	3.77555e+07	3.66533e+07	3.39129e+07	3.75811e+07	4.03984e+07	4.67705e+07	3.62106e+07
High	Master Protein	Q3UEG6	Alanine--glyoxylate aminotransferase 2, mitochondrial OS=Mus musculus OX=10090 GN=Agxt2 PE=1 SV=1	B9EIZ8; mmu:268782; Q3UEG6	Agxt2	72	30	665	30	513	57.1	7.93	7514	1		High	High	High	High	High	High	High	High	High	High	High	High	High	High	other metabolic processes;other biological processes	mitochondrion	other molecular function	Pf00202	Glyoxylate metabolism and glycine degradation	One-carbon metabolism and related pathways	3.44367e+07	4.00405e+07	3.47117e+07	3.95833e+07	3.44109e+07	2.88006e+07	3.43078e+07	4.01424e+07	4.09053e+07	2.75286e+07	4.25486e+07	4.12497e+07	3.30405e+07	3.17786e+07
High	Master Protein	O09131	Glutathione S-transferase omega-1 OS=Mus musculus OX=10090 GN=Gsto1 PE=1 SV=2	mmu:14873; O09131; Q3TH87	Gsto1	67	17	336	17	240	27.5	7.36	3216	1		High	High	High	High	High	High	High	High	High	High	High	High	High	High	other metabolic processes;other biological processes	extracellular matrix;other membranes;cytosol;nucleus;other cell component	other molecular function	Pf00043, Pf13409	Glutathione conjugation; Methylation; Vitamin C (ascorbate) metabolism	Metapathway biotransformation; Myometrial relaxation and contraction pathways; Oxidative stress and redox pathway	3.43981e+07	2.90684e+07	2.73503e+07	3.58834e+07	3.35947e+07	3.23037e+07	3.31215e+07	3.55737e+07	3.11814e+07	3.0617e+07	3.48673e+07	3.58643e+07	3.95865e+07	3.02262e+07
High	Master Protein	Q63886	UDP-glucuronosyltransferase 1A1 OS=Mus musculus OX=10090 GN=Ugt1a1 PE=1 SV=2	mmu:394436; Q561M6; Q63886; Q6XL50	Ugt1a1	42	17	552	11	535	60	8.62	8394	1		High	High	High	High	High	High	High	High	High	High	High	High	High	High	other metabolic processes;stress response;developmental processes;other biological processes	plasma membrane;other membranes;ER/Golgi;other cell component	enzyme regulator activity;other molecular function	Pf00201	Paracetamol ADME; Glucuronidation; Heme degradation; Aspirin ADME	Glucuronidation; Metapathway biotransformation; Estrogen metabolism; Oxidative stress response	3.40031e+07	2.71581e+07	3.8912e+07	3.29506e+07	3.10443e+07	2.7933e+07	4.055e+07	3.2232e+07	2.48804e+07	2.29547e+07	3.57437e+07	4.13105e+07	4.22169e+07	2.96732e+07
High	Master Protein	P47199	Quinone oxidoreductase OS=Mus musculus OX=10090 GN=Cryz PE=1 SV=1	mmu:12972; P47199; Q62508; Q99L63	Cryz	65	16	418	16	331	35.2	8.07	4963	1		High	High	High	High	High	High	High	High	High	High	High	High	High	High	cell organization and biogenesis;other metabolic processes	cytosol	nucleic acid binding activity;other molecular function	Pf00107, Pf08240			3.39456e+07	3.64812e+07	3.99382e+07	3.59975e+07	4.659e+07	4.27912e+07	3.81115e+07	4.02567e+07	4.17647e+07	3.64187e+07	3.5833e+07	3.9254e+07	4.00809e+07	4.31919e+07
High	Master Protein	Q7TNG8	Probable D-lactate dehydrogenase, mitochondrial OS=Mus musculus OX=10090 GN=Ldhd PE=1 SV=1	mmu:52815; Q7TNG8; Q8BYU7; Q8CIV4	Ldhd	74	24	449	24	484	51.8	6.62	6170	1		High	High	High	High	High	High	High	High	High	High	High	High	High	High	other metabolic processes	other membranes;mitochondrion	other molecular function	Pf01565, Pf02913	Mitochondrial protein degradation; Mitochondrial protein import		3.38733e+07	3.73698e+07	3.12202e+07	2.51058e+07	2.67686e+07	2.4862e+07	2.7774e+07	2.87925e+07	3.3727e+07	2.88598e+07	4.93952e+07	4.02958e+07	3.96684e+07	3.73789e+07
High	Master Protein	Q9WVM8	Kynurenine/alpha-aminoadipate aminotransferase, mitochondrial OS=Mus musculus OX=10090 GN=Aadat PE=1 SV=1	mmu:23923; Q9WVM8	Aadat	39	14	250	14	425	47.6	8.25	2457	1		High	High	High	High	High	High	High	High	High	High	High	High	High	High	other metabolic processes		other molecular function	Pf00155	Lysine catabolism; Tryptophan catabolism	Tryptophan metabolism	3.37574e+07	3.11061e+07	2.09074e+07	1.90037e+07	2.13656e+07	1.70575e+07	2.83485e+07	1.68471e+07	3.06408e+07	2.74051e+07	3.28574e+07	3.34318e+07	3.37618e+07	2.64085e+07
High	Master Protein	Q64176	Carboxylesterase 1E OS=Mus musculus OX=10090 GN=Ces1e PE=1 SV=1	mmu:13897; Q64176	Ces1e	33	14	242	10	562	61.5	6.15	3853	1		High	High	High	High	High	High	High	High	High	High	High	High	High	High	other metabolic processes;transport;other biological processes	other membranes;ER/Golgi;other cell component	other molecular function	Pf00135			3.37468e+07	3.58343e+07	2.91913e+07	4.03208e+07	3.56383e+07	2.71358e+07	3.14612e+07	3.68107e+07	33569957	3.16818e+07	3.74941e+07	4.42462e+07	3.27241e+07	2.75386e+07
High	Master Protein	Q8CIM7	Cytochrome P450 2D26 OS=Mus musculus OX=10090 GN=Cyp2d26 PE=1 SV=1	mmu:76279; Q8CIM7; Q9DBJ5	Cyp2d26	56	26	600	20	500	56.9	6.64	7199	1		High	High	High	High	High	High	High	High	High	High	High	High	High	High	other metabolic processes;other biological processes	other membranes;mitochondrion;ER/Golgi;other cell component	other molecular function	Pf00067			3.36238e+07	3.39116e+07	3.29512e+07	4.75235e+07	4.12807e+07	3.29461e+07	4.70997e+07	3.62977e+07	3.608e+07	3.14357e+07	4.08669e+07	3.73387e+07	3.70815e+07	3.5249e+07
High	Master Protein	Q9JIX8	Apoptotic chromatin condensation inducer in the nucleus OS=Mus musculus OX=10090 GN=Acin1 PE=1 SV=3	B8JJ87; mmu:56215; Q9CSN7; Q9CSR9; Q9CSX7; Q9JIX8; Q9R046; Q9R047	Acin1	8	10	81	10	1338	150.6	5.91	715	1		High	High	High	High	High	High	High	High	High	High	High	High	High	High	cell organization and biogenesis;RNA metabolism OR transcription;other metabolic processes;other biological processes	plasma membrane;other membranes;cytosol;nucleus;other cell component	nucleic acid binding activity	Pf02037, Pf16294	mRNA Splicing - Major Pathway; Apoptotic cleavage of cellular proteins	mRNA processing	3.34042e+07	6.25344e+07	3.03108e+07	2.43346e+07	2.83072e+07	3.09233e+07	5.44184e+07	2.69499e+07	2.89092e+07	6.94991e+07	2.41239e+07	2.77047e+07	3.11659e+07	3.21526e+07
High	Master Protein	Q9DCS9	NADH dehydrogenase [ubiquinone] 1 beta subcomplex subunit 10 OS=Mus musculus OX=10090 GN=Ndufb10 PE=1 SV=3	mmu:68342; Q3UAE3; Q9DCS9	Ndufb10	48	7	158	7	176	21	8.03	2412	1		High	High	High	High	High	High	High	High	High	High	High	High	High	High	cell organization and biogenesis;other metabolic processes	other membranes;mitochondrion		Pf10249	Complex I biogenesis	Oxidative phosphorylation; Electron transport chain	3.34031e+07	8.59616e+06	2.89747e+07	1.86635e+07	2.78299e+07	6.74436e+06	2.36855e+07	3.62971e+07	7081456	6.94183e+06	3.4416e+07	7.76203e+06	2.94867e+07	7.11275e+06
High	Master Protein	P70195	Proteasome subunit beta type-7 OS=Mus musculus OX=10090 GN=Psmb7 PE=1 SV=1	mmu:19177; O09084; P70195; Q542F7; Q9CZH4; Q9DCF7	Psmb7	53	11	179	11	277	29.9	7.99	1212	1		High	High	High	High	High	High	High	High	High	High	High	High	High	High	protein metabolism;other metabolic processes	cytosol;nucleus;other cell component	other molecular function	Pf00227, Pf12465	Separation of Sister Chromatids; The role of GTSE1 in G2/M progression after G2 checkpoint; Neutrophil degranulation; FCERI mediated NF-kB activation; Downstream TCR signaling; Activation of NF-kappaB in B cells; Neddylation; Asymmetric localization of PCP proteins; Degradation of AXIN; Hedgehog 'on' state; Ub-specific processing proteases; Regulation of RUNX3 expression and activity; Antigen pro…	Proteasome degradation	3.33766e+07	1.81243e+07	3.72369e+07	4.07772e+07	1.84988e+07	1.81555e+07	3.74412e+07	1.85953e+07	1.82e+07	1.63422e+07	3.8928e+07	3.42996e+07	3.23706e+07	1.86235e+07
High	Master Protein	P62960	Y-box-binding protein 1 OS=Mus musculus OX=10090 GN=Ybx1 PE=1 SV=3	mmu:22608; P22568; P27817; P43482; P62960	Ybx1	60	12	375	9	322	35.7	9.88	6331	1	Acetyl [N-Term]	High	High	High	High	High	High	High	High	High	High	High	High	High	High	RNA metabolism OR transcription;other metabolic processes;transport;developmental processes;other biological processes	non-structural extracellular;plasma membrane;other membranes;cytosol;ER/Golgi;nucleus;other cell component	nucleic acid binding activity;other molecular function	Pf00313	mRNA Splicing - Major Pathway; Processing of Capped Intron-Containing Pre-mRNA; mRNA Splicing - Minor Pathway; Interferon gamma signaling; Noncanonical activation of NOTCH3	SIDS susceptibility pathways; Mecp2 and associated Rett syndrome; mRNA processing; IL-2 signaling pathway	3.33136e+07	3.50892e+07	2.69527e+07	3.04946e+07	3.21636e+07	3.43695e+07	3.33782e+07	3.22831e+07	32570048	3.11403e+07	3.44524e+07	3.47354e+07	3.49998e+07	3.21466e+07
High	Master Protein	O35381	Acidic leucine-rich nuclear phosphoprotein 32 family member A OS=Mus musculus OX=10090 GN=Anp32a PE=1 SV=1	mmu:11737; O35381; P97437	Anp32a	52	11	197	8	247	28.5	4.07	2271	1		High	High	High	High	High	High	High	High	High	High	High	High	High	High	transport;other biological processes	ER/Golgi;nucleus;other cell component	other molecular function	Pf14580	HuR (ELAVL1) binds and stabilizes mRNA		3.32378e+07	3.51921e+07	3.23952e+07	3.40544e+07	3.2888e+07	3.74926e+07	3.49514e+07	3.17848e+07	3.3193e+07	3.24491e+07	3.38763e+07	3.36233e+07	3.85541e+07	3.44819e+07
High	Master Protein	P52825	Carnitine O-palmitoyltransferase 2, mitochondrial OS=Mus musculus OX=10090 GN=Cpt2 PE=1 SV=2	mmu:12896; P52825; Q3TFS0	Cpt2	54	28	658	28	658	73.9	8.37	7251	1		High	High	High	High	High	High	High	High	High	High	High	High	High	High	other metabolic processes;developmental processes;other biological processes	other membranes;mitochondrion;nucleus	other molecular function	Pf00755	Carnitine metabolism	Fatty acid beta-oxidation; PPAR signaling pathway; Mitochondrial long chain fatty acid beta-oxidation	3.30624e+07	3.46432e+07	3.59886e+07	2.97516e+07	3.90788e+07	3.84041e+07	4.07481e+07	3.38711e+07	3.80871e+07	3.59478e+07	3.37441e+07	3.84501e+07	4.13714e+07	3.61551e+07
High	Master Protein	Q9CQR4	Acyl-coenzyme A thioesterase 13 OS=Mus musculus OX=10090 GN=Acot13 PE=1 SV=1	mmu:66834; Q9CQR4	Acot13	62	6	178	6	140	15.2	8.82	2965	1	Acetyl [N-Term]	High	High	High	High	High	High	High	High	High	High	High	High	High	High	cell organization and biogenesis;other metabolic processes;other biological processes	cytosol;cytoskeleton;mitochondrion;nucleus	other molecular function	Pf03061	Mitochondrial Fatty Acid Beta-Oxidation		3.30182e+07	3.65961e+07	3.42981e+07	3.57636e+07	4.55487e+07	3.88863e+07	3.53754e+07	4.14988e+07	3.5393e+07	3.67216e+07	3.65942e+07	3.81822e+07	3.90998e+07	3.74593e+07
High	Master Protein	Q8R4N0	Citramalyl-CoA lyase, mitochondrial OS=Mus musculus OX=10090 GN=Clybl PE=1 SV=2	mmu:69634; Q8R4N0; Q9D7D0	Clybl	57	17	335	17	338	37.5	8.54	4641	1		High	High	High	High	High	High	High	High	High	High	High	High	High	High	cell organization and biogenesis;other biological processes		other molecular function	Pf03328			3.24341e+07	2.69026e+07	2.15917e+07	2.07848e+07	2.43078e+07	2.45818e+07	2.08172e+07	2.42113e+07	34912663	2.33125e+07	2.38411e+07	1.93509e+07	2.18477e+07	1.87243e+07
High	Master Protein	Q8VCC2	Liver carboxylesterase 1 OS=Mus musculus OX=10090 GN=Ces1 PE=1 SV=1	mmu:12623; O55136; Q8VCC2	Ces1	42	18	526	15	565	62.6	6	8191	1		High	High	High	High	High	High	High	High	High	High	High	High	High	High	cell organization and biogenesis;other metabolic processes;transport;other biological processes	ER/Golgi;other cell component	other molecular function	Pf00135			3.23872e+07	2.33302e+07	2.27133e+07	1.96037e+07	3.30599e+07	3.98776e+07	2.82082e+07	3.6007e+07	2.6971e+07	2.84661e+07	2.93441e+07	2.77237e+07	1.33929e+07	3.39462e+07
Medium	Master Protein	Q6P6L0	Filamin A-interacting protein 1-like OS=Mus musculus OX=10090 GN=Filip1l PE=1 SV=2	B2ZAA3; B3GM33; Q05CK4; Q3UIY5; Q4G0B9; Q6P6L0	Filip1l	1	1	1	1	1131	129.7	6.37	31	1		Peak Found	Peak Found	Peak Found	Peak Found	Peak Found	Peak Found	Peak Found	High	Peak Found	Peak Found	Peak Found	Peak Found	Peak Found	Peak Found		other membranes;nucleus;other cell component		Pf09727			3.22446e+07	2.47674e+07	3.05423e+07	4.15956e+07	5.79794e+07	4.52142e+07	5.18185e+07	3.26244e+07	24105488	3.4203e+07	2.25737e+07	3.73452e+07	3.14759e+07	4.47795e+07
High	Master Protein	P67778	Prohibitin 1 OS=Mus musculus OX=10090 GN=Phb1 PE=1 SV=1	mmu:18673; P24142; P67778; Q3UB75; Q5SQG4	Phb1	67	14	322	14	272	29.8	5.76	5876	1		High	High	High	High	High	High	High	High	High	High	High	High	High	High	cell organization and biogenesis;DNA metabolism;other metabolic processes;stress response;developmental processes;signal transduction;other biological processes	plasma membrane;other membranes;mitochondrion;nucleus;other cytoplasmic organelle;other cell component	signal transduction activity or receptor binding;other molecular function	Pf01145	RAF activation; Processing of SMDT1		3.19589e+07	3.21717e+07	2.94782e+07	2.45973e+07	2.50409e+07	2.37199e+07	2.58232e+07	2.68449e+07	2.95924e+07	2.30622e+07	2.69546e+07	2.66028e+07	3.1302e+07	2.63867e+07
High	Master Protein	Q4KWH5	1-phosphatidylinositol 4,5-bisphosphate phosphodiesterase eta-1 OS=Mus musculus OX=10090 GN=Plch1 PE=2 SV=1	mmu:269437; Q4KWH5; Q4KWH6; Q4KWH7; Q69ZS3; Q7TPQ1; Q8CFQ2	Plch1	0	1	47	1	1682	187.6	7.33	781	1		High	High	High	High	High	High	High	High	High	High	High	High	High	High	other metabolic processes;transport;signal transduction	other membranes;cytosol;other cell component	other molecular function	Pf00168, Pf00387, Pf00388, Pf09279, Pf16457	Synthesis of IP3 and IP4 in the cytosol	Comprehensive IL-17A signaling	3.1814e+07	2.79573e+07	2.59804e+07	3.47862e+07	2.535e+07	3.20381e+07	3.44809e+07	2.95322e+07	27193947	2.95597e+07	4.84225e+07	3.43705e+07	4.18633e+07	3.16532e+07
High	Master Protein	Q61937	Nucleophosmin OS=Mus musculus OX=10090 GN=Npm1 PE=1 SV=1	mmu:18148; Q61937	Npm1	51	10	229	10	292	32.5	4.77	3214	1	Acetyl [N-Term]	High	High	High	High	High	High	High	High	High	High	High	High	High	High	cell cycle OR cell proliferation;cell organization and biogenesis;DNA metabolism;RNA metabolism OR transcription;other metabolic processes;stress response;transport;other biological processes	cytosol;cytoskeleton;translational apparatus;nucleus;other cell component	enzyme regulator activity;translation activity;nucleic acid binding activity;other molecular function	Pf03066, Pf16276	PKR-mediated signaling; Deposition of new CENPA-containing nucleosomes at the centromere; SUMOylation of transcription cofactors; TFAP2A acts as a transcriptional repressor during retinoic acid induced cell differentiation; TP53 regulates transcription of additional cell cycle genes whose exact role in the p53 pathway remain uncertain	mRNA processing	3.16598e+07	1.27164e+07	1.88853e+07	1.38397e+07	1.36759e+07	3.32831e+07	2.46263e+07	3.94289e+07	2.19792e+07	1.32608e+07	1.48934e+07	3.2785e+07	4.23048e+07	3.00126e+07
High	Master Protein	Q8QZR5	Alanine aminotransferase 1 OS=Mus musculus OX=10090 GN=Gpt PE=1 SV=3	mmu:76282; Q8QZR5	Gpt	74	23	567	22	496	55.1	6.64	6407	1		High	High	High	High	High	High	High	High	High	High	High	High	High	High	other metabolic processes;stress response;other biological processes	non-structural extracellular;other cell component	other molecular function	Pf00155	Alanine metabolism	Alanine and aspartate metabolism	3.15606e+07	3.22041e+07	3.24831e+07	4.95371e+07	2.69097e+07	2.97014e+07	7.09776e+07	3.01789e+07	3.43697e+07	3.06216e+07	3.88594e+07	3.3661e+07	4.91044e+07	3.35057e+07
High	Master Protein	O55060	Thiopurine S-methyltransferase OS=Mus musculus OX=10090 GN=Tpmt PE=1 SV=1	mmu:22017; O55060; Q9JIL7; Q9QUG7	Tpmt	71	15	239	15	240	27.6	6.44	3137	1		High	High	High	High	High	High	High	High	High	High	High	High	High	High	other metabolic processes	other cell component	other molecular function	Pf05724	Methylation; Azathioprine ADME		3.15398e+07	3.51429e+07	4.55365e+07	1.6644e+07	3.05153e+07	3.71239e+07	3.33743e+07	8.25417e+06	2.16577e+07	4.0295e+07	2.166e+07	3.04888e+07	2.4797e+07	2.87889e+07
High	Master Protein	Q9Z2U1	Proteasome subunit alpha type-5 OS=Mus musculus OX=10090 GN=Psma5 PE=1 SV=1	mmu:26442; Q9Z2U1	Psma5	54	9	197	9	241	26.4	4.79	2472	1		High	High	High	High	High	High	High	High	High	High	High	High	High	High	protein metabolism;other metabolic processes	cytosol;nucleus;other cell component		Pf00227, Pf10584	Separation of Sister Chromatids; Neutrophil degranulation; Antigen processing: Ubiquitination & Proteasome degradation; Neddylation; Interleukin-1 signaling; FCERI mediated NF-kB activation; Downstream TCR signaling; Activation of NF-kappaB in B cells; Asymmetric localization of PCP proteins; Degradation of AXIN; Hedgehog 'on' state; Ub-specific processing proteases; Regulation of RUNX3 expressio…	Proteasome degradation	3.13385e+07	3.58604e+07	3.2429e+07	2.87005e+07	3.49935e+07	3.66066e+07	3.59632e+07	2.91965e+07	32013800	3.42255e+07	3.41866e+07	3.25067e+07	3.69025e+07	3.43261e+07
High	Master Protein	Q9QUM9	Proteasome subunit alpha type-6 OS=Mus musculus OX=10090 GN=Psma6 PE=1 SV=1	mmu:26443; Q0VGS3; Q3TT07; Q3U6Y2; Q9QUM9	Psma6	71	14	357	14	246	27.4	6.76	5535	1		High	High	High	High	High	High	High	High	High	High	High	High	High	High	protein metabolism;other metabolic processes;other biological processes	cytosol;cytoskeleton;nucleus;other cell component	nucleic acid binding activity;other molecular function	Pf00227, Pf10584	FCERI mediated NF-kB activation; Downstream TCR signaling; Activation of NF-kappaB in B cells; Neddylation; Asymmetric localization of PCP proteins; Degradation of AXIN; Hedgehog 'on' state; Ub-specific processing proteases; Regulation of RUNX3 expression and activity; Antigen processing: Ubiquitination & Proteasome degradation; Autodegradation of Cdh1 by Cdh1:APC/C; APC/C:Cdc20 mediated degradat…	Proteasome degradation	3.1246e+07	3.50867e+07	3.0847e+07	3.03884e+07	3.3478e+07	2.85658e+07	3.39813e+07	3.67063e+07	3.18125e+07	3.29474e+07	3.40285e+07	3.35839e+07	3.6026e+07	2.75843e+07
High	Master Protein	P51410	Large ribosomal subunit protein uL6 OS=Mus musculus OX=10090 GN=Rpl9 PE=1 SV=2	mmu:20005; P51410; Q9JK58	Rpl9	48	6	107	6	192	21.9	9.95	1780	1		High	High	High	High	High	High	High	High	High	High	High	High	High	High	protein metabolism;other metabolic processes	cytosol;translational apparatus;other cell component	nucleic acid binding activity;other molecular function	Pf00347	L13a-mediated translational silencing of Ceruloplasmin expression; SRP-dependent cotranslational protein targeting to membrane; Major pathway of rRNA processing in the nucleolus and cytosol; Formation of a pool of free 40S subunits; GTP hydrolysis and joining of the 60S ribosomal subunit; Nonsense Mediated Decay (NMD) independent of the Exon Junction Complex (EJC); Nonsense Mediated Decay (NMD) e…	Cytoplasmic ribosomal proteins; mRNA processing	3.11e+07	2.67707e+07	2.07836e+07	1.81506e+07	1.96374e+07	2.17071e+07	1.88197e+07	1.78481e+07	35791262	2.09985e+07	2.24621e+07	2.52797e+07	2.46723e+07	2.26735e+07
High	Master Protein	P05064	Fructose-bisphosphate aldolase A OS=Mus musculus OX=10090 GN=Aldoa PE=1 SV=2	mmu:11674; P05064	Aldoa	62	20	331	17	364	39.3	8.09	3555	1		High	High	High	High	High	High	High	High	High	High	High	High	High	High	cell organization and biogenesis;other metabolic processes;other biological processes	non-structural extracellular;plasma membrane;other membranes;cytosol;cytoskeleton;other cell component	cytoskeletal activity;other molecular function	Pf00274	Neutrophil degranulation; Platelet degranulation ; Gluconeogenesis; Glycolysis	Glycolysis and gluconeogenesis	3.10973e+07	3.00193e+07	3.06943e+07	3.87544e+07	3.33466e+07	3.94967e+07	4.07449e+07	2.96533e+07	2.98943e+07	3.23613e+07	3.60824e+07	3.31006e+07	3.79206e+07	3.56276e+07
High	Master Protein	P29341	Polyadenylate-binding protein 1 OS=Mus musculus OX=10090 GN=Pabpc1 PE=1 SV=2	mmu:18458; P29341; Q99L36	Pabpc1	51	27	731	27	636	70.6	9.5	10927	1		High	High	High	High	High	High	High	High	High	High	High	High	High	High	RNA metabolism OR transcription;other metabolic processes;other biological processes	cytosol;nucleus;other cell component	nucleic acid binding activity	Pf00076, Pf00658	L13a-mediated translational silencing of Ceruloplasmin expression; Nonsense Mediated Decay (NMD) independent of the Exon Junction Complex (EJC); Nonsense Mediated Decay (NMD) enhanced by the Exon Junction Complex (EJC); AUF1 (hnRNP D0) binds and destabilizes mRNA; Translation initiation complex formation; Deadenylation of mRNA	Translation factors; mRNA processing	3.10833e+07	3.10707e+07	3.77094e+07	4.68255e+07	3.71477e+07	4.96283e+07	5.43551e+07	2.52701e+07	5.32936e+07	4.22927e+07	6.06571e+07	5.69982e+07	6.07231e+07	3.62438e+07
High	Master Protein	P70441	Na(+)/H(+) exchange regulatory cofactor NHE-RF1 OS=Mus musculus OX=10090 GN=Nherf1 PE=1 SV=3	mmu:26941; P70441; Q8BYD8	Nherf1	58	19	358	19	355	38.6	5.9	4000	1	Acetyl [N-Term]	High	High	High	High	High	High	High	High	High	High	High	High	High	High	cell-cell signaling;cell organization and biogenesis;transport;developmental processes;signal transduction;other biological processes	non-structural extracellular;plasma membrane;other membranes;cytoskeleton;other cell component	signal transduction activity or receptor binding;transporter activity;cytoskeletal activity;other molecular function	Pf00595, Pf09007			3.09095e+07	3.21589e+07	2.86802e+07	3.07363e+07	3.58501e+07	3.36693e+07	2.94681e+07	3.01286e+07	3.3158e+07	3.10248e+07	3.75207e+07	3.48108e+07	3.91665e+07	3.16552e+07
High	Master Protein	Q9Z204	Heterogeneous nuclear ribonucleoproteins C1/C2 OS=Mus musculus OX=10090 GN=Hnrnpc PE=1 SV=1	mmu:15381; Q3TLB5; Q501Q3; Q8C2G5; Q99KE2; Q9CQT3; Q9CY83; Q9Z204	Hnrnpc	41	15	319	15	313	34.4	5.05	5873	1	Acetyl [N-Term]	High	High	High	High	High	High	High	High	High	High	High	High	High	High	RNA metabolism OR transcription;other metabolic processes;other biological processes	cytosol;cytoskeleton;nucleus;other cell component	enzyme regulator activity;nucleic acid binding activity;other molecular function	Pf00076	mRNA Splicing - Major Pathway; Processing of Capped Intron-Containing Pre-mRNA; SUMOylation of RNA binding proteins; RHOBTB1 GTPase cycle; RHOBTB2 GTPase cycle	mRNA processing	3.09066e+07	2.98444e+07	2.6353e+07	2.88946e+07	3.56575e+07	2.99455e+07	2.57825e+07	2.71377e+07	2.70783e+07	3.04927e+07	2.52642e+07	3.22727e+07	2.97721e+07	2.93054e+07
High	Master Protein	P62075	Mitochondrial import inner membrane translocase subunit Tim13 OS=Mus musculus OX=10090 GN=Timm13 PE=1 SV=1	mmu:30055; P62075; Q91VM6; Q9DC89; Q9UHL8; Q9WTL1	Timm13	78	6	169	6	95	10.5	8.18	3181	1	Acetyl [N-Term]	High	High	High	High	High	High	High	High	High	High	High	High	High	High	cell organization and biogenesis;transport	other membranes;mitochondrion;nucleus	other molecular function	Pf02953			3.08855e+07	3.47939e+07	3.4727e+07	2.73962e+07	3.58915e+07	3.32476e+07	3.35424e+07	3.23286e+07	3.20335e+07	3.38515e+07	3.37686e+07	3.71637e+07	3.74274e+07	3.56293e+07
High	Master Protein	P49935	Pro-cathepsin H OS=Mus musculus OX=10090 GN=Ctsh PE=1 SV=2	mmu:13036; P49935; Q3UCD6	Ctsh	18	5	130	5	333	37.1	8.4	2375	1		High	High	High	High	High	High	High	High	High	High	High	High	High	High	protein metabolism;other metabolic processes;developmental processes;signal transduction;other biological processes	non-structural extracellular;cytosol;cytoskeleton;other cytoplasmic organelle;other cell component	enzyme regulator activity;other molecular function	Pf00112, Pf08246	Surfactant metabolism; Neutrophil degranulation; MHC class II antigen presentation		3.081e+07	2.51089e+07	1.53147e+07	1.44343e+07	1.804e+07	2.69643e+07	1.6217e+07	3.34555e+07	3.48208e+07	1.87078e+07	1.66883e+07	2.00104e+07	3.59595e+07	2.70187e+07
High	Master Protein	Q922D8	C-1-tetrahydrofolate synthase, cytoplasmic OS=Mus musculus OX=10090 GN=Mthfd1 PE=1 SV=4	mmu:108156; Q8R013; Q922D8	Mthfd1	61	41	1051	41	935	101.1	7.14	14492	1		High	High	High	High	High	High	High	High	High	High	High	High	High	High	other metabolic processes;developmental processes;other biological processes	cytosol	other molecular function	Pf00763, Pf01268, Pf02882	Metabolism of folate and pterines	One-carbon metabolism	3.07323e+07	4.1474e+07	5.06593e+07	3.47409e+07	3.28957e+07	3.55699e+07	4.25781e+07	2.60657e+07	4.40192e+07	2.42106e+07	4.53904e+07	4.95726e+07	4.59921e+07	4.99118e+07
High	Master Protein	B2RXS4	Plexin-B2 OS=Mus musculus OX=10090 GN=Plxnb2 PE=1 SV=1	B2RXS4; mmu:140570; Q3UH76	Plxnb2	10	14	84	14	1842	206.1	5.87	443	1		High	High	High	High	High	High	High	High	High	High	High	High	High	High	cell adhesion;cell cycle OR cell proliferation;cell organization and biogenesis;developmental processes;signal transduction;other biological processes	plasma membrane;other membranes;other cell component	other molecular function	Pf01403, Pf01437, Pf01833, Pf08337, Pf17960, Pf20170			3.07225e+07	3.02844e+07	3.83246e+07	3.71534e+07	4.23018e+07	3.66433e+07	2.95866e+07	3.74807e+07	3.08824e+07	3.66349e+07	3.00898e+07	3.58984e+07	3.36999e+07	3.61177e+07
High	Master Protein	P83882	Large ribosomal subunit protein eL42 OS=Mus musculus OX=10090 GN=Rpl36a PE=1 SV=2	mmu:19982; mmu:66483; P09896; P10661; P83882	Rpl36a	28	5	89	5	106	12.4	10.58	833	1		High	High	High	High	High	High	High	High	High	High	High	High	High	High	protein metabolism;other metabolic processes	plasma membrane;other membranes;cytosol;ER/Golgi;translational apparatus;other cell component	other molecular function	Pf00935	L13a-mediated translational silencing of Ceruloplasmin expression; SRP-dependent cotranslational protein targeting to membrane; Major pathway of rRNA processing in the nucleolus and cytosol; Formation of a pool of free 40S subunits; GTP hydrolysis and joining of the 60S ribosomal subunit; Nonsense Mediated Decay (NMD) independent of the Exon Junction Complex (EJC); Nonsense Mediated Decay (NMD) e…	Cytoplasmic ribosomal proteins	3.06987e+07	3.14693e+07	3.19656e+07	2.93071e+07	2.70726e+07	3.23691e+07	2.88644e+07	2.55952e+07	2.98211e+07	2.8989e+07	3.60145e+07	3.45128e+07	3.97633e+07	3.57052e+07
High	Master Protein	Q99PL5	Ribosome-binding protein 1 OS=Mus musculus OX=10090 GN=Rrbp1 PE=1 SV=2	A2AVJ8; mmu:81910; Q99PK5; Q99PK6; Q99PK7; Q99PK8; Q99PK9; Q99PL0; Q99PL1; Q99PL2; Q99PL3; Q99PL4; Q99PL5; Q9CS20	Rrbp1	39	59	1334	59	1605	172.8	9.33	17600	1		High	High	High	High	High	High	High	High	High	High	High	High	High	High	transport;signal transduction	other membranes;ER/Golgi		Pf05104			3.05361e+07	3.28487e+07	3.04144e+07	3.32699e+07	3.42655e+07	3.5544e+07	3.43547e+07	6.3195e+07	3.48468e+07	3.49748e+07	4.66907e+07	4.25566e+07	4.23079e+07	3.96016e+07
High	Master Protein	Q9D7B6	Isobutyryl-CoA dehydrogenase, mitochondrial OS=Mus musculus OX=10090 GN=Acad8 PE=1 SV=2	mmu:66948; Q8BK36; Q8BKQ8; Q8CFY9; Q9D2L8; Q9D7B6	Acad8	52	19	420	19	413	45	8.13	5675	1		High	High	High	High	High	High	High	High	High	High	High	High	High	High	other metabolic processes		other molecular function	Pf00441, Pf02770, Pf02771	Mitochondrial protein degradation; Branched-chain amino acid catabolism		3.04487e+07	3.49243e+07	3.39503e+07	3.75597e+07	3.1654e+07	4.04642e+07	3.78751e+07	6.77757e+07	64540128	3.26573e+07	3.29275e+07	3.56378e+07	3.71389e+07	3.60404e+07
High	Master Protein	Q60692	Proteasome subunit beta type-6 OS=Mus musculus OX=10090 GN=Psmb6 PE=1 SV=3	mmu:19175; Q3V240; Q60692; Q60693; Q8BJX9; Q91VH5	Psmb6	38	6	173	6	238	25.4	5.11	2696	1		High	High	High	High	High	High	High	High	High	High	High	High	High	High	protein metabolism;other metabolic processes	cytosol;mitochondrion;nucleus;other cell component	other molecular function	Pf00227	Separation of Sister Chromatids; The role of GTSE1 in G2/M progression after G2 checkpoint; Neddylation; KEAP1-NFE2L2 pathway; FCERI mediated NF-kB activation; Downstream TCR signaling; Activation of NF-kappaB in B cells; Asymmetric localization of PCP proteins; Degradation of AXIN; Hedgehog 'on' state; Ub-specific processing proteases; Regulation of RUNX3 expression and activity; Antigen process…	Proteasome degradation	3.04354e+07	2.61171e+07	2.69328e+07	3.05635e+07	3.21967e+07	3.33236e+07	3.40909e+07	3.28939e+07	2.29613e+07	2.91849e+07	3.24155e+07	3.55554e+07	3.6188e+07	3.09397e+07
Medium	Master Protein	Q3V1L6	Myotubularin-related protein 11 OS=Mus musculus OX=10090 GN=Mtmr11 PE=2 SV=1	mmu:194126; Q3V1L6; Q80UV0; Q8CG88	Mtmr11	1	1	13	1	700	78.3	7.33	43	1		Peak Found	High	High	High	Peak Found	High	Peak Found	High	High	High	High	High	Peak Found	High		other cell component		Pf06602, Pf12578			3.04167e+07	3.04662e+07	3.30108e+07	4.29488e+07	3.7101e+07	3.63016e+07	3.33917e+07	3.87798e+07	32619440	3.04858e+07	3.24489e+07	3.86662e+07	4.20337e+07	3.21293e+07
High	Master Protein	Q3U0V1	Far upstream element-binding protein 2 OS=Mus musculus OX=10090 GN=Khsrp PE=1 SV=2	E9QKH3; mmu:16549; Q2VPQ6; Q3U0V1; Q6P2L2	Khsrp	34	20	300	18	748	76.7	7.33	3617	1		High	High	High	High	High	High	High	High	High	High	High	High	High	High	protein metabolism;RNA metabolism OR transcription;other metabolic processes;transport;other biological processes	cytosol;nucleus;other cell component	nucleic acid binding activity;other molecular function	Pf00013, Pf09005	KSRP (KHSRP) binds and destabilizes mRNA		3.0388e+07	3.88887e+07	3.31924e+07	3.87598e+07	4.04197e+07	3.69666e+07	4.42084e+07	2.35193e+07	4.03849e+07	3.72268e+07	4.18889e+07	3.80214e+07	2.99776e+07	3.63412e+07
High	Master Protein	Q9WV68	Peroxisomal 2,4-dienoyl-CoA reductase [(3E)-enoyl-CoA-producing] OS=Mus musculus OX=10090 GN=Decr2 PE=1 SV=1	mmu:26378; Q9WV68	Decr2	52	14	268	14	292	31.3	8.81	4095	1		High	High	High	High	High	High	High	High	High	High	High	High	High	High	other metabolic processes	other membranes;other cytoplasmic organelle	other molecular function	Pf13561	Peroxisomal protein import; Beta-oxidation of very long chain fatty acids		3.03251e+07	3.06926e+07	3.30904e+07	2.06193e+07	3.35589e+07	3.56417e+07	2.79025e+07	1.78715e+07	2.3542e+07	2.79811e+07	2.49454e+07	2.84487e+07	2.97965e+07	2.42199e+07
High	Master Protein	Q9D6Z1	Nucleolar protein 56 OS=Mus musculus OX=10090 GN=Nop56 PE=1 SV=2	mmu:67134; Q3UD45; Q8BVL1; Q8VDT2; Q99LT8; Q9CT15; Q9D6Z1	Nop56	25	13	110	13	580	64.4	9.14	923	1		High	High	High	High	High	High	High	High	High	High	High	High	High	High	other biological processes	nucleus;other cell component	nucleic acid binding activity;other molecular function	Pf01798, Pf08156	Major pathway of rRNA processing in the nucleolus and cytosol		3.02513e+07	3.11812e+07	3.03674e+07	3.09225e+07	3.07233e+07	3.16232e+07	3.67027e+07	3.31005e+07	3.16046e+07	3.00221e+07	3.19486e+07	3.62985e+07	3.46e+07	3.3407e+07
High	Master Protein	O35643	AP-1 complex subunit beta-1 OS=Mus musculus OX=10090 GN=Ap1b1 PE=1 SV=2	mmu:11764; O35643; Q3TXG4; Q922E2	Ap1b1	34	25	368	13	943	103.9	5.17	3751	1		High	High	High	High	High	High	High	High	High	High	High	High	High	High	cell organization and biogenesis;transport;developmental processes	other membranes;cytosol;ER/Golgi;other cytoplasmic organelle;other cell component	other molecular function	Pf01602, Pf02883, Pf09066	MHC class II antigen presentation; Golgi Associated Vesicle Biogenesis; Lysosome Vesicle Biogenesis		3.02479e+07	5.39665e+07	4.60267e+07	4.31855e+07	4.36743e+07	5.37984e+07	5.01203e+07	3.44065e+07	3.06003e+07	4.71781e+07	1.33779e+07	3.94203e+07	4.40807e+07	3.8832e+07
High	Master Protein	Q8R1G2	Carboxymethylenebutenolidase homolog OS=Mus musculus OX=10090 GN=Cmbl PE=1 SV=1	mmu:69574; Q8C1N1; Q8R1G2	Cmbl	64	16	455	16	245	27.9	7.18	5498	1	Acetyl [N-Term]	High	High	High	High	High	High	High	High	High	High	High	High	High	High		cytosol	other molecular function	Pf01738	Phase I - Functionalization of compounds		3.02346e+07	2.99555e+07	3.09838e+07	2.54268e+07	3.16382e+07	2.88198e+07	3.52594e+07	3.06131e+07	3.21784e+07	2.91333e+07	2.96999e+07	3.36707e+07	3.15542e+07	2.65416e+07
High	Master Protein	Q00724	Retinol-binding protein 4 OS=Mus musculus OX=10090 GN=Rbp4 PE=1 SV=2	mmu:19662; P70357; Q00724; Q566I5	Rbp4	40	7	97	7	201	23.2	5.99	1400	1		High	High	High	High	High	High	High	High	High	High	High	High	High	High	other metabolic processes;transport;developmental processes;other biological processes	non-structural extracellular;other cell component	transporter activity;other molecular function	Pf00061	Retinoid metabolism and transport; The canonical retinoid cycle in rods (twilight vision)	Retinol metabolism	3.00226e+07	1.90746e+07	1.96826e+07	1.90091e+07	2.33896e+07	1.83715e+07	1.74903e+07	1.87344e+07	1.71149e+07	2.17853e+07	2.06502e+07	2.61961e+07	1.98904e+07	1.22874e+07
High	Master Protein	P04939	Major urinary protein 3 OS=Mus musculus OX=10090 GN=Mup3 PE=1 SV=1	mmu:17842; P04939; P97897; Q8VCG6	Mup3	55	11	279	7	184	21.5	4.81	4339	1		High	High	High	High	High	High	High	High	High	High	High	High	High	High	other metabolic processes;signal transduction;other biological processes	non-structural extracellular;cytosol;nucleus	kinase activity;other molecular function	Pf00061			2.96125e+07	2.61875e+07	2.24474e+07	1.82886e+07	1.94416e+07	2.26944e+07	3.4615e+07	2.8736e+07	4.20745e+07	2.93397e+07	5.07185e+07	5.10563e+07	2.9451e+07	2.15499e+07
High	Master Protein	P26039	Talin-1 OS=Mus musculus OX=10090 GN=Tln1 PE=1 SV=2	A2AIM8; mmu:21894; P26039; Q8VEF0	Tln1	36	75	1003	69	2541	269.7	6.18	12086	1		High	High	High	High	High	High	High	High	High	High	High	High	High	High	cell adhesion;cell organization and biogenesis;signal transduction	plasma membrane;other membranes;cytoskeleton;other cell component	signal transduction activity or receptor binding;cytoskeletal activity;other molecular function	Pf00373, Pf01608, Pf08913, Pf09141, Pf16511, Pf21692	Platelet degranulation ; MAP2K and MAPK activation; GRB2:SOS provides linkage to MAPK signaling for Integrins ; p130Cas linkage to MAPK signaling for integrins; Smooth Muscle Contraction; SEMA3A-Plexin repulsion signaling by inhibiting Integrin adhesion	Primary focal segmental glomerulosclerosis (FSGS); Integrin-mediated cell adhesion; Focal adhesion	2.95809e+07	2.72171e+07	2.84991e+07	2.57725e+07	2.34113e+07	3.29853e+07	2.75724e+07	2.35232e+07	3.26071e+07	2.41581e+07	2.90606e+07	3.51259e+07	3.11102e+07	2.97469e+07
High	Master Protein	Q8QZS1	3-hydroxyisobutyryl-CoA hydrolase, mitochondrial OS=Mus musculus OX=10090 GN=Hibch PE=1 SV=1	mmu:227095; Q8QZS1	Hibch	60	23	514	23	385	43	8.06	7212	1		High	High	High	High	High	High	High	High	High	High	High	High	High	High	other metabolic processes		other molecular function	Pf16113	Branched-chain amino acid catabolism		2.9548e+07	3.25368e+07	3.03831e+07	2.96639e+07	3.014e+07	3.06758e+07	2.97278e+07	3.47282e+07	3.55736e+07	3.46563e+07	3.89118e+07	3.4859e+07	3.66327e+07	3.60651e+07
High	Master Protein	Q9DBP5	UMP-CMP kinase OS=Mus musculus OX=10090 GN=Cmpk1 PE=1 SV=1	mmu:66588; Q8BK17; Q8VD05; Q9DBP5; Q9DCS7	Cmpk1	66	11	296	11	196	22.2	5.83	4963	1		High	High	High	High	High	High	High	High	High	High	High	High	High	High	other metabolic processes	nucleus;other cell component	kinase activity;other molecular function	Pf00406	Interconversion of nucleotide di- and triphosphates		2.92073e+07	2.34826e+07	3.38403e+07	2.06543e+07	2.73003e+07	2.75059e+07	2.93232e+07	2.51476e+07	3.88864e+07	2.12738e+07	2.40978e+07	2.52861e+07	2.61815e+07	2.78499e+07
High	Master Protein	P47740	Aldehyde dehydrogenase family 3 member A2 OS=Mus musculus OX=10090 GN=Aldh3a2 PE=1 SV=2	mmu:11671; P47740; Q99L64	Aldh3a2	31	15	355	15	484	53.9	8.35	4053	1		High	High	High	High	High	High	High	High	High	High	High	High	High	High	other metabolic processes;stress response;developmental processes;other biological processes	other membranes;ER/Golgi;other cytoplasmic organelle;other cell component	other molecular function	Pf00171	RND2 GTPase cycle; RND1 GTPase cycle; Insertion of tail-anchored proteins into the endoplasmic reticulum membrane; Sphingolipid catabolism; Alpha-oxidation of phytanate; Class I peroxisomal membrane protein import	Tryptophan metabolism	2.9204e+07	1.61765e+07	2.09832e+07	6.716e+06	1.31115e+07	1.6381e+07	3.59708e+07	7.5179e+06	6586510	6.82847e+06	6.36407e+06	7.72666e+06	1.0491e+07	1.88004e+07
High	Master Protein	Q8JZQ9	Eukaryotic translation initiation factor 3 subunit B OS=Mus musculus OX=10090 GN=Eif3b PE=1 SV=1	mmu:27979; Q8JZQ9; Q922K2	Eif3b	40	26	451	26	803	91.3	5.02	5159	1	Acetyl [N-Term]	High	High	High	High	High	High	High	High	High	High	High	High	High	High	cell organization and biogenesis;protein metabolism;other metabolic processes;other biological processes	translational apparatus;other cell component	nucleic acid binding activity;other molecular function	Pf00076, Pf08662	L13a-mediated translational silencing of Ceruloplasmin expression; Formation of a pool of free 40S subunits; GTP hydrolysis and joining of the 60S ribosomal subunit; Translation initiation complex formation; Ribosomal scanning and start codon recognition; Formation of the ternary complex, and subsequently, the 43S complex	Translation factors; mRNA processing; IL-2 signaling pathway	2.89434e+07	3.32317e+07	2.58488e+07	3.19453e+07	2.97658e+07	3.02617e+07	2.81438e+07	2.10458e+07	2.73113e+07	2.39571e+07	3.74993e+07	2.94059e+07	3.67559e+07	3.1619e+07
High	Master Protein	P50580	Proliferation-associated protein 2G4 OS=Mus musculus OX=10090 GN=Pa2g4 PE=1 SV=3	mmu:18813; P50580	Pa2g4	65	23	502	23	394	43.7	6.86	6382	1	Acetyl [N-Term]	High	High	High	High	High	High	High	High	High	High	High	High	High	High	RNA metabolism OR transcription;other metabolic processes;other biological processes	nucleus;other cell component	nucleic acid binding activity;other molecular function	Pf00557	Neutrophil degranulation		2.89107e+07	3.22679e+07	2.65134e+07	2.5178e+07	2.90685e+07	2.99527e+07	2.58935e+07	2.39162e+07	2.96615e+07	2.77585e+07	3.03423e+07	2.93001e+07	3.37918e+07	3.27492e+07
High	Master Protein	Q9Z2U0	Proteasome subunit alpha type-7 OS=Mus musculus OX=10090 GN=Psma7 PE=1 SV=1	mmu:26444; Q9Z2U0	Psma7	60	12	253	12	248	27.8	8.46	2804	1		High	High	High	High	High	High	High	High	High	High	High	High	High	High	protein metabolism;other metabolic processes	cytosol;nucleus;other cell component	other molecular function	Pf00227, Pf10584	FCERI mediated NF-kB activation; Downstream TCR signaling; Activation of NF-kappaB in B cells; Neddylation; Asymmetric localization of PCP proteins; Degradation of AXIN; Hedgehog 'on' state; Ub-specific processing proteases; Regulation of RUNX3 expression and activity; Antigen processing: Ubiquitination & Proteasome degradation; Autodegradation of Cdh1 by Cdh1:APC/C; APC/C:Cdc20 mediated degradat…	Proteasome degradation	2.87138e+07	2.75043e+07	3.46319e+07	2.8339e+07	3.99803e+07	2.90191e+07	2.81138e+07	3.02343e+07	25382204	2.50517e+07	4.40075e+07	2.92857e+07	3.10595e+07	2.69588e+07
High	Master Protein	Q91V92	ATP-citrate synthase OS=Mus musculus OX=10090 GN=Acly PE=1 SV=1	mmu:104112; Q91V92	Acly	61	54	1036	54	1091	119.7	7.44	15413	1		High	High	High	High	High	High	High	High	High	High	High	High	High	High	other metabolic processes	cytosol;nucleus	other molecular function	Pf00285, Pf00549, Pf02629, Pf16114	Neutrophil degranulation; Fatty acyl-CoA biosynthesis	Fatty acid biosynthesis	2.86449e+07	2.71657e+07	4.7822e+07	5.4162e+07	3.18328e+07	5.02088e+07	6.2036e+07	4.48276e+07	4.84728e+07	3.5892e+07	3.43239e+07	4.13627e+07	4.14567e+07	3.19169e+07
High	Master Protein	Q8VEK3	Heterogeneous nuclear ribonucleoprotein U OS=Mus musculus OX=10090 GN=Hnrnpu PE=1 SV=1	G3XA10; mmu:51810; Q8VEK3; Q9R205	Hnrnpu	27	19	455	19	800	87.9	6.24	4986	1		High	High	High	High	High	High	High	High	High	High	High	High	High	High	cell cycle OR cell proliferation;cell organization and biogenesis;RNA metabolism OR transcription;other metabolic processes;transport;developmental processes;other biological processes	cytosol;cytoskeleton;nucleus;other cell component	cytoskeletal activity;nucleic acid binding activity;other molecular function	Pf00622, Pf02037, Pf13671	mRNA Splicing - Major Pathway; Processing of Capped Intron-Containing Pre-mRNA	Mechanisms associated with pluripotency; mRNA processing	2.85673e+07	3.18012e+07	3.09112e+07	3.46585e+07	2.9697e+07	3.28696e+07	2.98711e+07	2.55077e+07	2.92604e+07	2.5996e+07	2.91039e+07	3.56729e+07	3.16465e+07	3.16571e+07
High	Master Protein	P62274	Small ribosomal subunit protein uS14 OS=Mus musculus OX=10090 GN=Rps29 PE=1 SV=2	mmu:20090; P30054; P62274	Rps29	34	3	79	3	56	6.7	10.13	1201	1		High	High	High	High	High	High	High	High	High	High	High	High	High	High	protein metabolism;other metabolic processes	other membranes;cytosol;ER/Golgi;translational apparatus;other cell component	other molecular function	Pf00253	L13a-mediated translational silencing of Ceruloplasmin expression; SRP-dependent cotranslational protein targeting to membrane; Major pathway of rRNA processing in the nucleolus and cytosol; Formation of a pool of free 40S subunits; GTP hydrolysis and joining of the 60S ribosomal subunit; Nonsense Mediated Decay (NMD) independent of the Exon Junction Complex (EJC); Nonsense Mediated Decay (NMD) e…	Cytoplasmic ribosomal proteins; mRNA processing	2.8544e+07	3.27883e+07	2.84106e+07	2.59242e+07	3.14935e+07	3.42941e+07	2.65171e+07	2.38715e+07	3.054e+07	3.27829e+07	3.36379e+07	3.61361e+07	3.84234e+07	3.40692e+07
High	Master Protein	Q9CWS0	N(G),N(G)-dimethylarginine dimethylaminohydrolase 1 OS=Mus musculus OX=10090 GN=Ddah1 PE=1 SV=3	mmu:69219; Q3UF65; Q9CWS0	Ddah1	81	18	455	17	285	31.4	5.97	6828	1	Acetyl [N-Term]	High	High	High	High	High	High	High	High	High	High	High	High	High	High	other metabolic processes;other biological processes		other molecular function	Pf19420	eNOS activation		2.84879e+07	2.1844e+07	2.56352e+07	2.43032e+07	3.30244e+07	2.06419e+07	2.90175e+07	3.81081e+07	29629382	2.78805e+07	1.9759e+07	3.17931e+07	2.91593e+07	2.86024e+07
High	Master Protein	P63147	Ubiquitin-conjugating enzyme E2 B OS=Mus musculus OX=10090 GN=Ube2b PE=1 SV=1	mmu:22210; P23567; P63147; Q3UGS2; Q9D0J6	Ube2b	11	1	3	1	152	17.3	5.01	19	1		High	Peak Found	High	Peak Found	Peak Found	Peak Found	Peak Found	Peak Found	Peak Found	Peak Found	Peak Found	Peak Found	High	Peak Found	cell cycle OR cell proliferation;cell organization and biogenesis;protein metabolism;DNA metabolism;other metabolic processes;stress response;developmental processes;other biological processes	plasma membrane;other membranes;nucleus;other cell component	other molecular function	Pf00179	Recognition of DNA damage by PCNA-containing replication complex; Antigen processing: Ubiquitination & Proteasome degradation; E3 ubiquitin ligases ubiquitinate target proteins; Synthesis of active ubiquitin: roles of E1 and E2 enzymes	Proteasome degradation	2.84145e+07	3.11224e+07	2.66468e+07	2.8168e+07	3.1167e+07	5.00097e+07	3.91021e+07	5.91367e+07	47795344	3.36011e+07	2.986e+07	3.0424e+07	3.4819e+07	2.92915e+07
High	Master Protein	Q9DCM2	Glutathione S-transferase kappa 1 OS=Mus musculus OX=10090 GN=Gstk1 PE=1 SV=3	mmu:76263; Q9DCM2	Gstk1	65	13	287	13	226	25.7	8.88	4280	1		High	High	High	High	High	High	High	High	High	High	High	High	High	High	other metabolic processes;other biological processes	mitochondrion;other cytoplasmic organelle	other molecular function	Pf01323	Glutathione conjugation; Peroxisomal protein import	Metapathway biotransformation; Oxidative stress and redox pathway	2.83044e+07	3.11182e+07	2.8564e+07	3.48465e+07	2.38282e+07	2.71072e+07	3.10191e+07	2.02409e+07	2.85279e+07	2.23495e+07	3.07718e+07	2.56337e+07	2.90508e+07	3.02554e+07
High	Master Protein	Q9CR98	Protein FAM136A OS=Mus musculus OX=10090 GN=Fam136a PE=1 SV=1	mmu:66488; Q91YY1; Q9CR98	Fam136a	69	8	195	8	138	15.7	7.61	3293	1	Acetyl [N-Term]	High	High	High	High	High	High	High	High	High	High	High	High	High	High		other cell component		Pf05811			2.82406e+07	3.21238e+07	2.01158e+07	3.00906e+07	3.3563e+07	3.62728e+07	2.87244e+07	2.90887e+07	3.09196e+07	3.15653e+07	1.83225e+07	2.88116e+07	2.97846e+07	2.92638e+07
High	Master Protein	Q6IRU2	Tropomyosin alpha-4 chain OS=Mus musculus OX=10090 GN=Tpm4 PE=1 SV=3	mmu:326618; Q6IRU2	Tpm4	41	11	196	10	248	28.5	4.68	2463	1	Acetyl [N-Term]	High	High	High	High	High	High	High	High	High	High	High	High	High	High	cell organization and biogenesis;other biological processes	cytoskeleton;other cell component	cytoskeletal activity;other molecular function	Pf00261	Smooth Muscle Contraction; Striated Muscle Contraction; RHOV GTPase cycle		2.81887e+07	2.64079e+07	2.501e+07	2.23719e+07	2.06344e+07	2.09336e+07	2.23422e+07	2.46412e+07	2.40506e+07	2.77128e+07	2.26028e+07	2.31976e+07	2.27101e+07	2.04167e+07
High	Master Protein	Q76MZ3	Serine/threonine-protein phosphatase 2A 65 kDa regulatory subunit A alpha isoform OS=Mus musculus OX=10090 GN=Ppp2r1a PE=1 SV=3	mmu:51792; Q76MZ3	Ppp2r1a	52	26	390	20	589	65.3	5.11	5034	1	Acetyl [N-Term]	High	High	High	High	High	High	High	High	High	High	High	High	High	High	cell cycle OR cell proliferation;cell organization and biogenesis;other biological processes	plasma membrane;other membranes;cytosol;nucleus;other cell component	enzyme regulator activity;other molecular function	Pf02985, Pf13646	Separation of Sister Chromatids; PKR-mediated signaling; Resolution of Sister Chromatid Cohesion; Recruitment of NuMA to mitotic centrosomes; RHO GTPases Activate Formins; EML4 and NUDC in mitotic spindle formation; Regulation of PLK1 Activity at G2/M Transition; RAF activation; Negative regulation of MAPK pathway; Regulation of TP53 Degradation; Nonsense Mediated Decay (NMD) enhanced by the Exon…	Mechanisms associated with pluripotency; Focal adhesion: PI3K-Akt-mTOR signaling pathway; Glycogen metabolism; IL-6 signaling pathway; Wnt signaling pathway and pluripotency	2.81766e+07	3.03431e+07	3.04805e+07	2.76764e+07	3.30876e+07	2.97817e+07	3.40709e+07	3.46324e+07	3.76829e+07	2.89224e+07	3.05383e+07	3.14959e+07	3.24829e+07	3.20404e+07
[truncated: 2,784 more rows]
[truncated: 12 more columns]

## Sheet: Peptides 1%FDR
Annotated Sequence	Confidence	Master Protein Accessions	Protein Accessions	Master Protein Descriptions	Positions in Master Proteins	Modifications	# Protein Groups	# Proteins	# PSMs	# Missed Cleavages	Theo. MH+ [Da]	m/z [Da] (by Search Engine): Mascot	Ions Score (by Search Engine): Mascot	Abundances (Grouped) CV [%]: Alb, F	Abundances (Grouped) CV [%]: Alb, RF	Abundances (Grouped) CV [%]: Flox, F	Abundances (Grouped) CV [%]: Flox, RF	Abundance: F4: Sample, Alb, F, 05	Abundance: F5: Sample, Alb, F, 06	Abundance: F6: Sample, Alb, F, 07	Abundance: F11: Sample, Alb, RF, 12	Abundance: F12: Sample, Alb, RF, 13	Abundance: F13: Sample, Alb, RF, 14	Abundance: F14: Sample, Alb, RF, 15	Abundance: F1: Sample, Flox, F, 02	Abundance: F2: Sample, Flox, F, 03	Abundance: F3: Sample, Flox, F, 04	Abundance: F7: Sample, Flox, RF, 08	Abundance: F8: Sample, Flox, RF, 09	Abundance: F9: Sample, Flox, RF, 10	Abundance: F10: Sample, Flox, RF, 11	Abundances (Normalized): F4: Sample, Alb, F, 05	Abundances (Normalized): F5: Sample, Alb, F, 06	Abundances (Normalized): F6: Sample, Alb, F, 07	Abundances (Normalized): F11: Sample, Alb, RF, 12	Abundances (Normalized): F12: Sample, Alb, RF, 13	Abundances (Normalized): F13: Sample, Alb, RF, 14	Abundances (Normalized): F14: Sample, Alb, RF, 15	Abundances (Normalized): F1: Sample, Flox, F, 02	Abundances (Normalized): F2: Sample, Flox, F, 03	Abundances (Normalized): F3: Sample, Flox, F, 04	Abundances (Normalized): F7: Sample, Flox, RF, 08	Abundances (Normalized): F8: Sample, Flox, RF, 09	Abundances (Normalized): F9: Sample, Flox, RF, 10	Abundances (Normalized): F10: Sample, Flox, RF, 11	Found in File: [F1]	Found in File: [F2]	Found in File: [F3]	Found in File: [F4]
[truncated: 30,182 more rows]
[truncated: 10 more columns]

[truncated: 1 more sheets: search summ]
